# Supplementary material for: Multiomic integration reveals neuronal‐extracellular vesicle coordination of gliotic responses in degeneration
Source: J Extracell Vesicles. 2023 Dec 11;12(12):12393. doi: 10.1002/jev2.12393 (PMC10714032; doi:10.1002/jev2.12393)
Supplement: Supplementary file 1 — Supporting Information [file JEV2-12-12393-s001.xlsx]

## Sheet: Key
Supplementary Table 1	Normalised Ct value of miRNA from OpenArrays.
Supplementary Table 2	Complete differential expression result contrasting Muller glia miRNA expression.
Supplementary Table 3	miR-183/96/182 gene targets
Supplementary Table 4	Raw, log2 transformed protein expression values in retinal EV across all samples.
Supplementary Table 5	Protein expression values after filtering out proteins expressed in less than 3 dim-reared or photo-oxidative damage saples, imputation of missing values and variance stabilising normalisation. Data is provided in log2 transformed intensity values
Supplementary Table 6	EV proteomics differential expression result contrasting dim-reared vs photo-oxidative damage groups
Supplementary Table 7	Top 100 differentially expressed genes in retinal cell types. The markers of each cell types were used to perform the gene set enrichment analysis in Figure 5 C and D. p.values < 10-300 are approximated to 0
Supplementary Table 8	Deconvolution analysis proportion
Supplementary Table 9	Retinal cell numbers single cell sequencing
Supplementary Table 10	Description of proteins selected as mediators of EV biogenesis, loading, transport and release.
Supplementary Table 11	Statistical association between pseudotime along lineage 1 and 2 and the expression of mediators of EV biogenesis, loading, transport and release.

## Sheet: ST1
Supplementary Table 1	Normalised Ct value of miRNA from OpenArrays.
miRNA	DR1	DR2	DR3	DR4	DR5	DR6	PD1	PD2	PD3	PD4	PD5	PD6
mmu-let-7b-5p	17.6172	17.0485	16.834	17.0205	16.982	16.9384	16.9568	17.169	17.1025	17.1892	16.843	17.3834
mmu-let-7c-5p	16.9656	16.7488	16.4396	16.941	16.9111	16.727	16.681	16.8323	17.0287	16.7797	16.491	16.8436
mmu-let-7d-5p	21.9393	22.4009	22.5283	21.9417	22.572	21.8381	22.1223	22.6233	22.3356	22.1161	22.8342	22.1509
mmu-let-7e-5p	19.4067	19.6847	18.5202	18.8771	27.611	18.0384	28.1069	28.6175	18.8113	19.925	19.4688	19.5223
mmu-let-7g-5p	22.6665	22.898	22.8744	23.1023	22.8156	22.8176	22.9233	23.0766	23.1764	23.3097	23.3153	22.7333
mmu-let-7i-5p	22.1103	22.153	21.8736	22.0416	27.611	22.7289	22.9251	22.8957	22.4648	23.0549	22.3096	21.8365
mmu-miR-7a-5p	26.78	28.2143	28.5777	27.5099	26.1035	23.8722	25.6583	26.2201	25.6677	25.3466	25.9637	24.9425
mmu-miR-7b-5p	28.69	28.2143	28.5777	28.9334	27.0121	27.975	27.0182	26.8472	28.4282	26.1566	28.4213	27.3392
mmu-miR-9-5p	15.1249	16.1306	14.6057	14.763	15.8098	15.3461	15.4054	14.9376	15.4062	15.8594	15.9223	15.5647
mmu-miR-15b-5p	24.0654	23.7393	24.0847	24.1112	24.2534	23.9294	23.6971	23.9617	23.6643	24.3143	23.8939	23.7256
mmu-miR-16-5p	21.9963	22.7596	22.6382	22.1012	21.7021	21.9084	22.1151	22.4177	21.963	22.5115	22.0785	22.3488
mmu-miR-19a-3p	26.4851	28.2143	25.645	26.3864	25.805	26.0541	25.7434	25.5466	25.4102	26.0662	26.0394	26.2959
mmu-miR-19b-3p	20.3774	20.844	20.2364	20.4705	18.8533	19.9437	20.1396	19.5248	19.7341	19.8025	19.4328	19.8933
mmu-miR-20a-5p	19.573	19.341	19.8553	19.6982	20.2788	20.0524	19.013	18.1959	19.2501	17.8048	19.5667	18.5815
mmu-miR-21a-5p	24.0547	22.0205	22.8867	23.6979	21.5503	22.7654	22.5313	20.4569	22.0736	21.4703	22.0304	21.9816
mmu-miR-23b-3p	24.4791	28.2143	28.5777	28.9334	27.611	25.1576	28.1069	24.6196	23.7209	22.695	23.3033	23.9397
mmu-miR-24-3p	16.9029	16.7432	16.3121	16.912	16.8599	16.9256	16.8835	16.9805	16.7165	16.5452	16.3146	16.9353
mmu-miR-25-3p	24.3403	24.3896	24.2622	24.431	24.855	24.5918	24.9366	24.3978	24.5176	24.5653	24.4506	24.4535
mmu-miR-26a-5p	18.3456	17.521	16.9328	17.2454	16.9408	16.972	17.4778	17.1443	16.7456	17.2087	17.2543	17.1385
mmu-miR-26b-5p	18.7156	19.8718	19.252	19.0894	19.1382	18.6043	19.1518	18.3763	18.7892	19.0633	19.0475	18.5927
mmu-miR-27a-3p	24.0472	24.3123	24.1283	24.1013	24.2951	24.0528	24.353	23.3513	23.776	24.1559	24.3377	24.5115
mmu-miR-27b-3p	23.703	23.6258	23.254	23.7092	24.2942	23.5852	23.9093	23.6611	23.6474	23.9599	23.8524	24.2618
mmu-miR-28a-5p	22.975	23.5001	22.6419	22.8036	23.9027	22.3099	22.5537	22.2379	23.206	23.1252	22.6811	22.6707
mmu-miR-29b-3p	22.5247	22.4128	22.4642	22.6952	23.6905	22.3859	22.7487	22.5432	22.432	22.5469	22.4308	22.7935
mmu-miR-29c-3p	18.4136	19.7818	19.4088	19.3571	18.8401	18.9411	18.9402	19.163	18.7148	19.6943	19.7253	19.8713
mmu-miR-30b-5p	14.3541	13.9416	14.0099	13.6824	14.6924	13.9829	14.0032	14.1399	14.106	14.0959	15.0223	14.5868
mmu-miR-30c-5p	13.77	13.835	13.792	13.4025	13.5291	13.683	13.6072	13.8607	13.3448	13.5084	14.747	13.5869
mmu-miR-30d-5p	19.6032	20.7453	19.7279	19.74	19.9484	20.0261	20.15	19.6645	19.8175	19.7045	20.0814	19.7449
mmu-miR-34c-5p	25.7618	28.2143	26.0483	25.2363	25.3416	26.0707	25.8902	26.1221	26.0207	25.5646	25.6075	26.5575
mmu-miR-96-5p	26.4269	28.2143	28.5777	26.2635	25.03	25.8083	25.1698	24.722	24.9357	24.2	24.98	25.8472
mmu-miR-99a-5p	19.7326	20.6142	19.6817	19.7848	19.9075	19.5851	19.8839	19.2238	20.002	19.7572	19.5868	19.9075
mmu-miR-99b-5p	19.4076	20.4638	19.2118	19.354	20.5986	19.0237	19.185	18.5798	19.241	18.9803	18.9434	18.9991
mmu-miR-100-5p	19.5574	20.4468	19.6976	19.6694	19.6625	19.6288	19.7343	19.2436	19.8523	19.746	19.4913	19.8969
mmu-miR-101a-3p	24.1571	24.7727	24.5546	23.7818	24.0854	24.2226	24.7642	24.6306	23.6229	24.2848	24.7222	24.4161
mmu-miR-103-3p	23.3268	23.0215	23.0591	23.5544	23.2274	22.7408	23.3987	23.0704	22.9265	23.066	23.3031	23.6671
mmu-miR-107-3p	26.188	28.2143	26.2285	26.2569	26.1667	27.5589	25.9702	25.9203	25.5609	25.9066	26.0298	26.5575
mmu-miR-124-3p	22.2197	21.3899	22.0717	22.1547	21.7231	21.69	21.7486	22.4602	20.9768	22.0531	21.4247	21.6577
mmu-miR-125a-5p	21.0914	20.9428	21.2308	20.7106	21.2911	21.1041	20.3866	21.8276	21.0195	21.1954	20.8408	21.5853
mmu-miR-125b-5p	17.7091	17.4456	17.6965	16.9995	17.6427	17.5333	17.2553	17.0352	17.5131	17.046	16.9579	17.2095
mmu-miR-126a-3p	20.1595	20.8534	19.7234	19.7917	18.4356	20.432	20.5051	20.4396	20.3539	22.2404	20.8096	20.8592
mmu-miR-126a-5p	21.5507	21.7498	20.8062	21.3589	21.2798	21.9295	22.5815	21.6746	21.505	22.5117	21.879	21.677
mmu-miR-127-3p	19.4076	20.4228	19.4073	19.0887	19.299	18.8057	19.4894	20.354	19.6796	19.5401	19.9959	19.5884
mmu-miR-128-3p	25.0767	28.2143	25.76	26.0162	25.271	25.3823	25.8272	26.2024	26.1604	25.881	26.0224	26.0026
mmu-miR-129-2-3p	22.3197	23.0234	22.9116	22.9712	23.0673	22.0162	22.8254	24.408	22.52	22.7261	23.9358	23.5245
mmu-miR-130a-3p	20.2758	20.8608	20.551	20.3888	21.391	20.3311	20.4627	20.1809	20.4054	20.1921	20.6783	20.5406
mmu-miR-130b-3p	25.3405	25.5118	26.2798	25.6063	26.119	25.3787	25.7326	25.4836	25.8092	25.9126	26.0108	25.9531
mmu-miR-132-3p	17.7433	17.1806	17.7527	17.7219	17.4453	17.6744	17.498	17.7351	17.2823	17.1524	18.2024	17.6472
mmu-miR-133a-3p	24.0925	22.3041	24.5545	23.5773	22.8333	23.7807	23.2003	24.4963	23.8858	22.6952	23.8185	23.7002
mmu-miR-134-5p	26.182	28.2143	25.4172	26.2294	27.611	25.6088	28.1069	25.9611	26.2219	25.9281	25.9787	25.9512
mmu-miR-135a-5p	21.101	22.8662	21.392	21.3298	22.663	21.4811	22.8403	21.5996	22.4694	22.0671	22.2721	22.1178
mmu-miR-135b-5p	24.2416	24.3771	24.4458	24.438	24.0276	27.5589	24.7991	25.164	23.8768	25.8925	25.8682	25.8508
mmu-miR-136-5p	28.9235	25.9107	28.5777	26.836	26.7839	28.3342	28.1069	28.6175	28.6804	28.9334	26.4267	26.3821
mmu-miR-137-3p	28.1592	24.8538	28.5777	26.4084	26.095	25.9533	25.3993	26.2964	26.0875	25.9825	25.6272	25.8825
mmu-miR-138-5p	22.0681	21.0655	22.0233	21.4132	23.1431	21.6583	22.5949	22.9574	22.7204	22.3256	22.9913	22.5746
mmu-miR-139-5p	21.9606	28.2143	20.8148	21.4871	21.7848	21.2983	21.704	21.4827	22.0786	21.0601	21.2682	22.1718
mmu-miR-140-5p	22.7775	23.9815	22.6286	21.5985	22.6594	22.9194	23.5023	23.3523	22.6287	23.8052	23.4474	23.1634
mmu-miR-145a-5p	21.0894	28.2143	20.6646	21.2552	27.611	27.5589	22.8573	21.7213	22.6612	23.4148	24.0233	22.7649
mmu-miR-146a-5p	25.0943	24.3234	24.355	24.4897	24.543	25.0652	22.3584	21.6918	22.8645	23.7226	22.8797	22.9969
mmu-miR-146b-5p	22.5841	23.4676	21.6372	21.8811	22.2026	22.2779	21.2381	21.2864	21.6541	22.0159	21.8444	21.8121
mmu-miR-148a-3p	24.1914	25.6047	24.3048	23.7138	24.5798	23.9165	24.3177	23.4053	24.35	24.4533	24.2247	24.9357
mmu-miR-148b-3p	26.3632	25.636	26.0727	26.2911	26.1162	25.7018	26.2232	26.9967	25.5684	25.9146	28.4213	25.3535
mmu-miR-150-5p	18.2484	18.6934	18.0025	18.3953	17.0738	18.77	18.6886	18.4173	18.9606	19.6177	18.9596	18.4947
mmu-miR-152-3p	22.5985	23.6181	22.5687	22.8913	23.0675	22.5478	22.5857	22.658	22.8582	23.1453	23.6593	22.5516
mmu-miR-181a-5p	17.6607	18.1835	17.8358	17.5745	18.8311	18.0276	18.023	18.0453	17.9366	17.8674	18.6237	18.1459
mmu-miR-181c-5p	22.7845	23.6818	22.1354	21.9654	24.1139	22.7448	23.5834	23.1478	23.0546	23.0975	24.5069	24.193
mmu-miR-182-5p	20.7359	19.5795	20.558	20.6452	19.2147	19.3069	18.0039	18.225	17.9927	19.2223	18.2485	18.2814
mmu-miR-183-5p	25.0795	24.0754	25.3061	25.4495	24.2798	23.7584	23.2081	24.494	23.501	24.2936	23.482	23.7885
mmu-miR-184-3p	16.4148	21.0054	20.6513	17.4058	21.849	18.7644	19.8208	21.0509	21.044	16.994	20.9963	21.4172
mmu-miR-185-5p	26.3769	28.2143	26.9484	26.3508	27.611	25.8205	25.738	22.7477	26.6541	25.9924	26.0471	25.9746
mmu-miR-186-5p	25.3694	25.5561	25.0767	24.6498	24.8675	24.7549	25.5745	26.2969	25.209	26.0417	25.9955	25.9783
mmu-miR-190a-5p	25.487	28.2143	26.2476	26.4006	26.0944	25.9631	25.3037	25.4088	27.0164	28.9334	28.4213	25.9271
mmu-miR-191-5p	18.2127	18.0168	18.0353	17.7954	17.1446	17.6827	18.0602	17.8836	17.8072	18.531	18.1955	17.8989
mmu-miR-192-5p	22.6244	22.4135	22.1777	22.7106	21.718	22.5053	22.8407	22.6938	22.2433	21.7403	22.2282	22.4913
mmu-miR-193b-3p	18.9627	19.031	18.362	18.8741	19.3194	18.458	19.906	20.1747	19.9416	19.0299	20.3483	19.692
mmu-miR-194-5p	25.236	25.8883	25.7163	26.1528	24.8213	25.162	25.2628	24.2315	25.3999	25.9705	25.8626	25.9056
mmu-miR-195a-5p	21.7126	22.8664	22.4414	22.4696	22.4152	21.9501	22.1435	22.4489	21.8132	22.8064	22.078	21.8402
mmu-miR-203-3p	21.5485	20.9767	20.7903	21.3392	22.2031	21.0196	20.9495	20.6996	21.0998	21.1479	20.8081	21.4616
mmu-miR-204-5p	13.7441	13.5518	13.42	13.3983	13.5621	13.4692	13.6131	13.8726	13.8259	13.5491	14.6577	13.5442
mmu-miR-210-3p	19.0602	17.0725	18.8458	18.6055	17.9601	18.0867	18.0271	18.1669	18.2168	18.0754	17.5757	17.7092
mmu-miR-211-5p	13.4806	14.8857	28.5777	16.0524	14.168	27.5589	28.1069	13.4998	13.8385	12.5822	13.4118	14.4261
mmu-miR-218-5p	20.6809	21.0996	20.8026	20.9354	21.7266	21.1277	21.5064	21.4472	21.0868	20.6605	21.1719	21.3385
mmu-miR-221-3p	20.8018	20.7118	20.7167	20.6328	20.8674	20.4032	20.5727	20.956	21.2102	20.6516	20.2906	21.2827
mmu-miR-222-3p	21.9724	23.3027	22.4369	21.6097	22.5927	21.7873	21.518	21.7178	22.3741	21.5858	22.4893	21.6585
mmu-miR-223-3p	28.3397	25.9276	26.7718	28.5008	26.159	26.5572	26.5899	25.3764	26.4384	26.1192	25.9875	28.9334
mmu-miR-224-5p	27.0042	23.945	26.3002	26.3465	26.1365	27.5589	28.1069	26.0182	25.4875	23.7977	28.4213	22.5212
mmu-miR-296-5p	20.7802	20.7849	19.7984	20.795	21.6295	19.6194	20.8048	21.6513	21.0084	20.4255	20.6972	21.2601
mmu-miR-301a-3p	22.7706	22.8246	22.7929	22.9325	22.7688	22.8799	22.5279	23.0707	22.4541	22.5324	23.8615	22.7567
mmu-miR-301b-3p	25.0414	28.2143	24.9098	23.7264	24.8937	24.1253	25.0117	24.5544	24.635	24.804	24.7962	24.3415
mmu-miR-320-3p	21.8064	20.9413	21.6957	21.9651	21.5595	22.0253	21.7057	21.5871	21.6506	21.4469	22.8504	22.1338
mmu-miR-324-5p	22.6502	24.4409	22.9374	23.1152	25.2657	23.643	22.9378	23.0265	23.0883	23.7915	22.5281	22.7011
mmu-miR-325-3p	26.1454	28.2143	26.8608	26.0442	27.611	25.4296	25.6082	28.6175	26.776	28.9334	28.4213	25.7388
mmu-miR-328-3p	16.2227	16.4624	15.3694	16.3489	16.8517	16.5179	16.1246	16.3634	16.3026	16.0931	16.232	16.3777
mmu-miR-329-3p	26.1569	28.2143	25.301	26.3603	26.198	26.0161	28.1069	24.9952	28.6804	28.9334	28.4213	24.9715
mmu-miR-331-3p	18.3425	18.7763	18.326	18.9342	18.8132	18.6412	18.3388	19.2439	18.5394	17.966	19.6317	19.3616
mmu-miR-335-3p	24.0319	23.188	24.1727	23.7708	24.0379	27.5589	24.5684	23.6255	23.5787	23.3964	23.4747	23.5956
mmu-miR-335-5p	20.4655	21.1726	20.6713	20.6855	20.6222	20.9106	21.1658	20.7149	20.8255	20.8455	21.1114	20.9139
mmu-miR-337-5p	24.5218	25.6541	24.0792	24.2286	24.8744	23.743	24.8068	23.3387	24.4545	24.8914	24.8024	24.5381
mmu-miR-339-5p	23.7164	28.2143	23.573	23.4084	23.3602	22.794	22.5924	23.3421	23.287	23.0721	23.6696	23.5273
mmu-miR-340-3p	25.7849	21.0824	26.5343	26.3119	26.1334	26.1918	26.0865	26.062	23.8104	26.0659	25.9981	26.5575
mmu-miR-340-5p	27.0034	28.2143	26.3775	27.5786	26.3274	26.2003	26.5896	26.9937	26.314	26.0909	26.0399	26.5575
mmu-miR-342-3p	24.5331	23.6132	24.1223	23.1756	27.611	23.9347	22.5321	24.1264	24.1877	23.7843	24.516	24.7762
mmu-miR-350-3p	28.3612	28.2143	26.4026	26.9654	27.611	27.5693	28.1069	26.9954	26.8116	26.1284	26.0581	28.9334
mmu-miR-361-5p	23.6944	22.2328	22.9695	22.8743	23.7616	22.1821	22.8097	23.1693	22.7408	22.9297	22.4557	22.8573
mmu-miR-362-3p	25.4013	25.6322	26.664	25.9214	24.9224	25.8138	25.6458	24.65	26.5916	25.5946	25.9994	25.9426
mmu-miR-365-3p	22.596	23.139	21.8697	21.9625	22.5555	21.5981	22.5312	22.5713	22.5633	23.339	22.8728	23.6758
mmu-miR-375-3p	24.4621	22.9915	25.329	23.7143	23.9106	22.3056	24.638	24.0057	24.49	25.9465	24.0246	24.2258
mmu-miR-376b-3p	25.4193	28.2143	28.5777	28.9334	24.8569	27.5589	24.6385	28.6175	25.3714	25.8808	24.5728	26.0352
mmu-miR-376c-3p	23.2975	23.5799	22.8835	23.5216	23.5565	23.6541	23.1519	23.3436	23.3177	24.7489	24.862	23.8033
mmu-miR-379-5p	25.5686	25.6307	24.8862	25.2295	25.0893	25.2988	24.8057	24.8077	25.3774	25.5272	24.281	24.7742
mmu-miR-380-5p	26.6558	28.2143	28.5777	27.7252	26.4626	26.194	28.1069	26.9912	28.6804	28.9334	28.4213	28.4357
mmu-miR-381-3p	26.6813	28.2143	25.6404	23.4246	26.3025	27.5589	25.7693	26.142	26.0327	26.0796	23.1671	24.8766
mmu-miR-382-5p	19.6227	20.3136	19.6749	20.0511	19.333	19.4127	19.6978	20.0236	19.7868	19.4304	28.4213	19.9026
mmu-miR-384-3p	26.3625	24.8807	25.7519	26.5121	26.1363	26.3135	26.3608	27.0092	26.0821	28.9334	26.0164	26.0274
mmu-miR-384-5p	18.8484	17.4058	18.5616	18.3876	17.1702	17.9647	17.9191	18.2686	17.4766	18.4553	18.4302	18.2823
mmu-miR-409-3p	24.1449	20.7718	23.9491	24.518	21.5009	22.3839	23.4887	22.6533	24.202	23.5124	19.6419	22.7314
mmu-miR-410-3p	23.617	22.8842	22.1898	23.0784	23.1432	23.6575	23.5664	23.5732	23.4638	23.0251	23.6181	23.3017
mmu-miR-411-5p	24.083	24.954	23.3633	23.6325	23.8704	23.8002	24.9159	23.0727	23.4769	23.7334	23.816	23.9483
mmu-miR-423-5p	25.6093	24.7692	25.7871	26.2936	25.1751	25.8834	28.1069	26.1442	28.6804	25.2302	28.4213	25.138
mmu-miR-434-3p	22.5774	21.9987	20.7956	21.4462	21.7438	21.2576	21.9355	21.8665	21.9022	21.4297	22.331	22.1339
mmu-miR-451a	27.0036	28.2143	26.1349	27.6095	26.15	26.1626	25.9965	27.0185	26.2892	28.9334	26.0449	25.9988
mmu-miR-455-3p	25.5273	28.2143	23.3058	24.3544	27.611	25.2818	23.8693	24.1676	24.4582	28.9334	28.4213	24.5595
mmu-miR-467a-5p	28.3562	28.2143	28.5777	26.3146	25.1808	26.0374	25.9834	26.2792	26.325	25.9811	25.9998	26.5575
mmu-miR-484	20.9427	21.0523	20.6941	20.5602	21.0789	20.67	20.4812	21.0851	20.6474	20.7721	21.1027	20.9569
mmu-miR-487b-3p	25.0676	28.2143	26.2808	25.6549	26.1278	26.0213	24.8308	25.1097	25.9394	26.0666	25.8785	26.5575
mmu-miR-491-5p	25.1364	28.2143	25.0556	25.9003	27.611	25.0591	25.2636	23.0863	23.903	25.3273	28.4213	24.3114
mmu-miR-495-3p	24.6729	24.4559	24.659	24.5448	24.9881	24.4929	24.2114	24.786	24.5806	24.814	25.6969	24.4129
mmu-miR-497-5p	24.0617	28.2143	24.3123	24.3654	23.6538	23.839	24.6517	23.5685	24.0682	23.9386	24.6229	24.5418
mmu-miR-532-3p	21.5552	21.8005	21.2937	21.1251	21.5356	21.1714	21.7376	21.5168	21.687	21.722	21.119	21.5748
mmu-miR-532-5p	24.3745	24.5217	23.6257	23.7885	24.1911	23.445	22.7871	23.4265	23.688	23.5271	23.2533	24.4936
mmu-miR-539-5p	26.3414	28.2143	25.3242	26.2904	25.1855	25.386	26.643	26.0266	26.3458	25.3207	28.4213	26.5575
mmu-miR-543-3p	25.6763	24.0726	24.5388	25.0224	24.8692	24.9577	24.8576	25.437	25.4416	24.724	25.7089	25.1034
mmu-miR-544-3p	25.608	17.8145	24.6375	25.239	24.5598	24.7815	24.7884	21.4875	25.1437	23.6629	25.8418	25.9573
mmu-miR-574-3p	23.566	28.2143	23.7775	23.084	23.4356	23.3818	23.456	23.549	23.5358	23.3851	23.0238	23.3252
mmu-miR-598-3p	26.3125	28.2143	26.0878	26.4054	26.0931	25.7066	25.8777	28.6175	26.4877	26.0055	28.4213	25.0975
mmu-miR-671-3p	28.3542	25.8931	26.9448	26.326	26.1581	26.6119	26.5945	27.0063	27.9423	26.0865	26.0153	27.3939
mmu-miR-708-5p	23.7443	24.2074	23.2576	23.2699	23.3252	23.2144	23.5611	23.3421	22.8455	24.1303	23.5289	23.4914
mmu-miR-744-5p	24.6686	24.7584	24.4504	24.4044	24.2742	24.8963	24.5728	25.6493	24.069	24.8788	24.6521	24.7484
mmu-miR-125b-1-3p	26.9627	28.2143	28.5777	27.5345	26.172	27.5589	26.8899	27.8887	27.6634	28.9334	26.0355	27.2052
mmu-miR-143-3p	24.0358	23.9609	23.3844	23.6935	24.2479	23.9655	25.0014	24.4963	25.0059	25.1516	24.5115	25.1022
mmu-miR-324-3p	23.4648	22.4538	23.4101	22.7621	22.6449	22.6977	22.4504	22.5818	22.9405	23.4963	22.8698	23.0029
mmu-miR-680	25.8531	28.2143	25.0258	24.9354	24.3068	25.196	22.5279	25.1017	24.4348	28.9334	23.6316	24.9921
mmu-let-7f-5p	21.0892	28.2143	20.9972	20.8072	27.611	27.5589	28.1069	20.7149	20.8628	28.9334	21.4018	21.4774
mmu-miR-106b-5p	22.5745	23.4022	22.2275	22.76	21.7276	22.53	21.7219	22.5149	21.8791	22.4411	21.5934	21.8685
mmu-miR-29a-3p	19.4082	21.0418	20.212	20.3054	19.8327	20.0209	19.8185	20.2526	19.9757	20.3866	20.949	20.8166
mmu-miR-30a-5p	16.9568	17.0681	16.8183	16.975	16.8819	17.1157	16.6576	16.6068	16.2952	16.7082	16.5948	16.7153
mmu-miR-30e-5p	22.1185	23.1231	22.532	22.639	22.6716	23.2482	22.15	22.581	22.4187	22.8553	23.5013	22.7406
mmu-miR-31-5p	21.5041	25.6161	24.169	22.9253	24.4395	25.1862	25.0235	25.0076	25.1665	23.2694	25.6478	25.8178
mmu-miR-34b-3p	24.228	22.5404	23.1716	23.6781	23.833	23.6265	23.1541	24.1628	23.5772	23.7966	23.7184	23.5345
mmu-miR-92a-3p	18.293	18.0678	19.5636	19.1288	19.3279	18.3029	17.9553	17.9129	18.3328	18.1418	17.582	18.1773
mmu-miR-129-5p	24.5422	23.7418	24.7653	24.9382	24.7803	24.0752	23.7007	24.7655	24.6926	24.8349	24.7096	24.5351
mmu-miR-106a-5p	15.7644	12.7862	15.8549	16.1129	16.5946	27.5589	14.6705	15.6516	15.607	14.1803	16.1778	26.5575
mmu-miR-136-3p	25.3613	28.2143	25.3358	26.239	24.5891	27.5589	24.7786	24.8148	25.201	25.1903	28.4213	26.5575
mmu-miR-93-3p	25.7204	23.4563	25.3052	25.0543	26.1504	27.5589	25.7034	25.0822	25.3542	24.9474	25.0741	24.8041
mmu-miR-29b-2-5p	26.5442	24.0278	26.0632	26.4342	26.151	26.5819	26.8987	27.9606	26.8183	28.9334	28.4213	28.1278
mmu-miR-99b-3p	22.6159	28.2143	20.8663	21.6852	21.1289	27.5589	20.408	21.5493	22.3805	28.9334	24.3599	22.7075
mmu-miR-9-3p	17.8632	18.3782	18.0454	17.5686	17.8877	18.3342	18.9862	18.1326	18.3543	18.9831	18.6268	18.4772
mmu-miR-140-3p	24.4766	23.8582	25.0566	23.8646	24.22	24.6407	23.6765	24.3266	24.2316	24.6052	24.6102	24.9979
mmu-miR-149-5p	20.3729	20.0364	20.3797	20.3453	20.6309	20.511	20.4137	21.8285	20.6449	20.31	20.5251	20.6993
mmu-miR-378a-5p	25.0952	23.1882	24.6693	23.6326	24.3016	24.4638	24.6859	24.5499	24.455	24.4002	23.6664	24.059
mmu-miR-30e-3p	19.0058	18.7844	19.1985	18.9675	19.2041	19.6408	19.5056	19.7676	18.9274	19.4512	19.1065	19.525
mmu-miR-30a-3p	18.3849	18.8522	19.4068	18.9445	19.3053	19.5644	19.4492	19.2525	19.3887	19.5979	19.4103	19.5779
mmu-miR-214-3p	24.0467	28.2143	28.5777	28.9334	24.7016	23.8629	22.0567	28.6175	22.9152	22.5335	28.4213	22.4941
mmu-miR-181a-1-3p	23.274	22.7411	23.6243	23.6791	24.2875	23.972	24.3495	24.7937	23.6275	23.9957	23.6375	24.2423
mmu-miR-345-5p	24.4674	23.8872	24.4631	23.74	24.2233	24.0769	26.0309	24.4276	24.1087	25.8403	24.503	24.5043
mmu-miR-700-3p	24.0555	21.2851	24.4249	23.3784	24.0483	23.9045	23.5101	24.8641	23.5525	24.418	24.3172	23.532
mmu-miR-706	26.5442	23.7253	26.1872	24.1316	27.611	25.9576	28.1069	26.0709	25.4191	28.9334	24.4583	26.5575
mmu-miR-664-3p	20.7334	20.206	20.6043	20.4815	21.2243	20.8592	20.9458	20.5798	20.67	20.5487	19.8	21.2639
mmu-miR-29a-5p	25.5224	28.2143	26.1409	24.9124	27.611	25.6967	26.3687	25.3875	25.551	25.9097	25.2774	25.9978
mmu-miR-376b-5p	26.6507	25.9187	26.3489	26.3332	26.4603	26.1941	26.8554	26.9794	26.8392	26.1009	26.4572	26.0677
mmu-miR-879-3p	27.6492	28.2143	26.6543	27.6124	27.611	27.5589	25.5146	26.745	26.8218	26.1019	25.9747	25.1739
mmu-let-7a-1-3p	26.1483	28.2143	26.0367	26.3868	26.1157	26.1537	28.1069	26.2263	26.8148	28.9334	26.0036	26.5575
mmu-miR-24-2-5p	25.396	28.2143	25.1311	24.184	25.0994	25.7468	23.0645	25.7792	25.1594	28.9334	24.0282	26.5017
mmu-miR-31-3p	24.258	25.6796	26.1175	23.7549	27.611	26.064	26.2495	26.3865	25.9899	25.1676	28.4213	25.8861
mmu-miR-29b-1-5p	26.4338	24.1926	26.1046	26.3113	25.1362	25.9635	25.9477	28.6175	26.1353	24.9041	25.6763	25.8695
mmu-miR-30b-3p	26.5442	23.2632	25.5779	28.9334	26.0962	26.053	25.8695	27.0803	27.7161	28.9334	28.4213	26.5575
mmu-miR-322-3p	25.6345	28.2143	28.5777	28.9334	27.611	24.9698	25.2746	24.5558	25.7182	22.5565	24.6547	26.5575
mmu-miR-101b-3p	26.216	24.0016	26.6802	26.3255	26.0916	26.0058	28.1069	26.476	25.6444	25.5642	26.071	26.2321
mmu-miR-872-3p	26.2926	28.2143	26.2976	25.595	25.3613	26.0158	25.5947	25.4382	25.4776	25.9499	25.3109	24.946
mmu-miR-877-3p	20.7625	20.7939	23.1103	20.4736	21.1744	19.7654	19.7564	19.6932	22.3006	19.5172	19.813	19.8502
mmu-miR-212-3p	20.9997	20.0065	20.8311	20.9403	21.4548	20.8834	20.7907	21.6204	20.6008	20.3148	20.6167	20.7686
mmu-miR-193a-5p	26.0967	23.9674	26.0665	24.4566	25.9772	25.3724	25.5809	25.3519	26.1463	25.5141	24.6707	25.2197
mmu-miR-466a-3p	26.5295	28.2143	26.2517	26.1846	26.1096	27.5589	26.4452	24.7209	28.6804	28.9334	24.8148	26.2169
mmu-miR-485-3p	24.1991	28.2143	25.4089	28.9334	27.611	17.939	16.2306	17.397	20.3058	28.9334	28.4213	25.8044
mmu-miR-674-3p	27.4665	25.4459	26.9591	26.394	26.1578	26.1187	26.5891	26.2198	26.332	26.0327	26.0336	26.7055
mmu-miR-190b-5p	21.0903	18.7209	25.3609	23.7252	26.1166	27.5589	24.796	26.2802	25.6978	13.9063	25.7983	25.9205
mmu-miR-183-3p	22.6868	20.6637	22.1687	22.5783	20.7923	20.9772	19.8773	20.4727	19.7481	20.9715	19.5248	19.979
mmu-miR-22-5p	25.5622	28.2143	25.3133	24.499	27.611	25.1538	26.0434	25.3885	26.7863	21.9494	24.8952	25.4313
mmu-miR-30d-3p	24.4575	23.093	24.4385	23.5796	24.6242	24.5505	22.8288	23.4352	24.5112	24.551	24.3891	25.0448
mmu-miR-744-3p	26.2052	28.2143	26.141	26.3216	25.953	25.8341	28.1069	26.0145	26.5973	25.2062	25.824	25.9703
mmu-miR-712-5p	23.3433	20.7489	23.5756	23.5016	22.5563	23.5205	22.1076	22.3059	21.833	19.7067	19.5477	21.6876
mmu-miR-1198-5p	24.361	21.538	23.0964	28.9334	22.7634	23.0507	22.3757	23.3604	22.9028	21.9275	22.2107	22.7267
mmu-miR-423-3p	25.3225	28.2143	25.8365	25.7934	26.1294	26.1946	24.2823	24.328	28.6804	28.9334	25.6391	26.5575
mmu-miR-421-3p	23.0751	21.2537	23.6143	23.1027	23.0254	23.3804	22.6245	23.4652	23.1364	22.4193	22.813	22.9396
mmu-miR-148b-5p	23.0761	22.8509	26.18	28.9334	25.428	25.0796	24.7866	24.801	26.0366	24.1901	28.4213	21.6667
mmu-miR-7a-1-3p	23.6578	28.2143	22.7682	28.9334	22.9563	23.1338	22.7636	23.333	23.0491	22.4394	22.3211	22.8098
mmu-miR-125b-2-3p	28.9024	25.9144	28.8916	28.9334	27.611	27.5589	28.1069	28.8558	28.6804	28.9334	26.2187	28.418
mmu-miR-204-3p	22.6465	23.1061	22.0267	21.5875	22.5251	22.2527	22.7262	23.0748	22.7966	22.4659	22.176	22.7207
mmu-miR-704	26.1579	22.5575	28.5777	28.9334	23.3287	26.1175	28.1069	23.6681	24.473	24.4187	23.2421	26.5575
mmu-miR-1839-3p	26.3431	24.1869	28.5777	24.8199	25.0675	24.5777	25.1536	25.3999	24.4958	25.9812	24.5377	25.1119
mmu-miR-1839-5p	25.2315	25.3542	25.7001	25.7888	26.1047	25.3101	25.6376	25.9718	25.6884	25.6528	24.7717	25.5564
mmu-miR-1928	25.3065	21.0859	24.1848	24.1481	25.7714	23.7647	23.6687	24.3933	25.2219	22.7203	23.4159	24.3585
mmu-miR-1964-3p	20.805	17.4321	28.5777	18.9294	18.7728	21.0932	28.1069	19.191	19.9988	18.9353	18.5216	19.2721
mmu-miR-551b-3p	26.3541	25.8948	26.0458	24.5701	27.611	25.8704	24.5789	26.2208	25.6881	26.1528	25.3054	26.5575
mmu-miR-154-3p	26.0023	28.2143	26.2535	26.3212	26.1298	26.1848	26.7365	28.6175	27.3863	28.9334	26.0572	28.9334
mmu-miR-206-3p	28.3228	18.4435	24.46	26.0024	20.7482	26.582	19.7367	28.6175	26.6991	24.5987	25.9444	27.725
mmu-miR-592-5p	25.8102	25.6999	25.9227	24.977	26.1156	25.9601	25.6492	26.3407	26.4295	25.8115	28.4213	26.4657

## Sheet: ST2
Supplementary Table 2	Complete differential expression result contrasting Muller glia miRNA expression.
miRNA	logFC	AveExpr	t	P.Value	adj.P.Val	B
mmu-miR-182-5p	1.81775	5.76451	8.40493	6.04663e-06	0.000697342	4.33598
mmu-miR-146a-5p	2.28114	10.2954	8.30149	6.77031e-06	0.000697342	4.32447
mmu-miR-183-3p	1.60579	7.4667	5.58121	0.000205265	0.0140949	0.744003
mmu-miR-143-3p	-1.13712	10.9764	-4.00077	0.00234383	0.0958061	-1.46144
mmu-miR-193b-3p	-1.25158	5.93832	-4.20673	0.00167347	0.0861838	-1.49958
mmu-miR-181a-1-3p	-1.03925	10.4487	-3.81059	0.00321404	0.0958061	-1.88373
mmu-miR-31-5p	-2.22549	11.0777	-3.72328	0.00372063	0.0958061	-2.00502
mmu-miR-29b-2-5p	-1.77921	13.5102	-3.50076	0.00542262	0.111706	-2.10875
mmu-miR-9-3p	-0.681519	4.89978	-3.74956	0.00355992	0.0958061	-2.30158
mmu-miR-185-5p	1.94136	12.803	3.21503	0.00885403	0.165812	-2.62293
mmu-miR-20a-5p	1.0141	5.86422	3.50968	0.0053408	0.111706	-2.69447
mmu-miR-154-3p	-1.72072	13.7442	-3.02518	0.0123021	0.171882	-2.89706
mmu-miR-879-3p	1.402	13.3993	2.91001	0.0150302	0.171882	-3.10383
mmu-miR-186-5p	-0.998737	12.0442	-2.85041	0.0166744	0.171882	-3.24567
mmu-miR-129-2-3p	-1.05749	9.61743	-3.05566	0.0116678	0.171882	-3.27949
mmu-miR-146b-5p	0.669229	8.58847	3.05565	0.0116681	0.171882	-3.34783
mmu-miR-365-3p	-0.766663	9.20284	-2.96057	0.0137642	0.171882	-3.43885
mmu-miR-183-5p	0.783855	10.823	2.84168	0.0169298	0.171882	-3.44111
mmu-miR-181c-5p	-1.04428	9.84742	-2.82195	0.0175219	0.171882	-3.63646
mmu-miR-21a-5p	1.434	8.88997	2.84689	0.0167768	0.171882	-3.65003
mmu-miR-126a-5p	-0.635744	8.30531	-2.87474	0.0159823	0.171882	-3.69088
mmu-miR-135a-5p	-0.70154	8.61328	-2.78121	0.0188115	0.176144	-3.85005
mmu-miR-214-3p	1.52958	12.0446	2.65315	0.0235155	0.201842	-3.88984
mmu-miR-138-5p	-1.02354	8.89131	-2.71907	0.0209636	0.187761	-3.91448
mmu-miR-345-5p	-0.812225	11.1194	-2.46739	0.0324861	0.249865	-4.04211
mmu-miR-7b-5p	1.09031	14.3978	2.32447	0.041605	0.276472	-4.04686
mmu-miR-96-5p	1.39735	12.4446	2.29328	0.0439035	0.281704	-4.15018
mmu-miR-126a-3p	-0.818909	6.98028	-2.58378	0.0265354	0.218652	-4.24697
mmu-miR-140-5p	-0.797024	9.63535	-2.38509	0.0374667	0.266143	-4.41977
mmu-miR-30e-3p	-0.559645	5.85369	-2.45692	0.0330818	0.249865	-4.50656
mmu-miR-127-3p	-0.61665	6.18654	-2.44178	0.0339622	0.249865	-4.52546
mmu-miR-491-5p	1.37183	12.2041	2.11946	0.0591345	0.348049	-4.55297
mmu-miR-30a-3p	-0.595001	5.85788	-2.35342	0.039576	0.271755	-4.68604
mmu-miR-706	-1.19854	12.7386	-1.87421	0.0893462	0.41752	-4.75584
mmu-miR-149-5p	-0.731021	7.1548	-2.27731	0.0451273	0.281704	-4.76395
mmu-miR-101b-3p	-0.856403	12.7146	-1.85533	0.0921888	0.41752	-4.79183
mmu-miR-218-5p	-0.54962	7.72866	-2.2448	0.0477224	0.289141	-4.79672
mmu-miR-872-3p	0.707843	12.4711	1.84853	0.0932325	0.41752	-4.83985
mmu-miR-322-3p	1.54865	12.7015	1.85191	0.0927115	0.41752	-4.84169
mmu-miR-31-3p	-1.23942	12.5622	-1.89061	0.0869444	0.41752	-4.85528
mmu-miR-23b-3p	1.33763	12.3765	1.87985	0.088514	0.41752	-4.95961
mmu-miR-423-5p	-0.96466	12.8666	-1.75389	0.108928	0.448784	-5.02175
mmu-miR-380-5p	-0.807373	14.3799	-1.60279	0.138997	0.502694	-5.12553
mmu-miR-485-3p	5.35909	10.7132	1.79842	0.112018	0.452465	-5.14192
mmu-miR-29b-1-5p	-0.947199	12.5377	-1.61187	0.137	0.502694	-5.15453
mmu-miR-467a-5p	0.935942	13.2472	1.57004	0.146416	0.502694	-5.1743
mmu-miR-137-3p	0.932436	12.8736	1.49314	0.16521	0.519196	-5.27591
mmu-miR-384-3p	-0.666144	12.9622	-1.48875	0.166344	0.519196	-5.28147
mmu-miR-712-5p	1.13913	8.6329	1.88451	0.0894971	0.41752	-5.28627
mmu-miR-335-5p	-0.352202	7.43872	-1.94329	0.0796269	0.41752	-5.29073
mmu-miR-204-3p	-0.614836	9.10539	-1.85064	0.0929077	0.41752	-5.31007
mmu-let-7a-1-3p	-0.671977	13.4048	-1.44594	0.177754	0.538489	-5.33251
mmu-miR-680	1.0349	11.8594	1.49307	0.165228	0.519196	-5.35958
mmu-miR-296-5p	-0.810345	7.36788	-1.87903	0.0886348	0.41752	-5.38107
mmu-miR-184-3p	-2.14984	6.38116	-1.90686	0.0927195	0.41752	-5.42187
mmu-miR-592-5p	-0.720061	12.7303	-1.37858	0.197058	0.546776	-5.44037
mmu-miR-190b-5p	-2.67907	10.3443	-1.71297	0.124804	0.494414	-5.45051
mmu-miR-340-3p	-0.964173	12.1482	-1.34593	0.207032	0.546776	-5.4813
mmu-miR-7a-5p	0.7865	12.8347	1.35383	0.204583	0.546776	-5.50598
mmu-miR-744-5p	-0.504325	11.2652	-1.47351	0.170332	0.523708	-5.51658
mmu-miR-150-5p	-0.509737	5.12349	-1.81072	0.0992355	0.434947	-5.5686
mmu-miR-7a-1-3p	1.38574	10.4616	1.59508	0.1444	0.502694	-5.57033
mmu-miR-101a-3p	-0.456511	10.9312	-1.48928	0.166207	0.519196	-5.58886
mmu-miR-92a-3p	0.569197	4.9955	1.78539	0.103455	0.443994	-5.6098
mmu-miR-99b-5p	0.480081	5.929	1.76214	0.107469	0.448784	-5.61743
mmu-miR-224-5p	1.17474	12.567	1.36349	0.202944	0.546776	-5.63855
mmu-miR-27b-3p	-0.406902	10.3853	-1.5028	0.162741	0.519196	-5.64132
mmu-let-7e-5p	-3.04599	7.97916	-1.63435	0.142948	0.502694	-5.72455
mmu-miR-19a-3p	0.423035	12.7376	1.11884	0.288475	0.656713	-5.72625
mmu-miR-128-3p	-0.405869	12.5814	-1.10874	0.292615	0.656713	-5.7867
mmu-miR-325-3p	-0.68806	13.63	-1.05069	0.317288	0.660214	-5.79857
mmu-miR-29c-3p	-0.442049	5.83429	-1.62536	0.134081	0.502694	-5.81345
mmu-miR-375-3p	-0.699816	10.767	-1.27032	0.231753	0.582209	-5.83363
mmu-miR-376b-5p	-0.40117	13.0305	-1.004	0.338247	0.678624	-5.83656
mmu-miR-1198-5p	1.1806	9.86722	1.38468	0.198785	0.546776	-5.84458
mmu-miR-29a-3p	-0.438627	6.84833	-1.57836	0.144498	0.502694	-5.84717
mmu-miR-107-3p	0.43693	12.9765	0.994564	0.342606	0.678624	-5.84744
mmu-miR-376b-3p	0.614853	13.1531	0.995706	0.342076	0.678624	-5.87694
mmu-miR-135b-5p	-0.711783	11.6417	-1.08207	0.303761	0.656713	-5.89213
mmu-miR-466a-3p	0.684631	13.3183	0.932543	0.372276	0.700787	-5.90611
mmu-miR-410-3p	-0.485369	9.85651	-1.36367	0.201562	0.546776	-5.90899
mmu-miR-539-5p	-0.457519	12.9347	-0.921776	0.377608	0.700787	-5.91713
mmu-miR-9-5p	-0.292595	2.003	-1.57368	0.145574	0.502694	-5.94283
mmu-miR-30b-3p	-0.730773	13.3505	-0.841515	0.419057	0.741848	-5.97717
mmu-let-7g-5p	-0.277926	9.57242	-1.35141	0.205329	0.546776	-5.98527
mmu-miR-423-3p	0.605927	12.9226	0.840352	0.41968	0.741848	-6.00104
mmu-miR-331-3p	-0.519252	5.33956	-1.49709	0.164195	0.519196	-6.00616
mmu-let-7d-5p	-0.357365	8.88021	-1.37747	0.197391	0.546776	-6.00664
mmu-miR-223-3p	0.521996	13.4051	0.795405	0.444217	0.759235	-6.01814
mmu-miR-25-3p	-0.278295	11.1126	-1.09256	0.299339	0.656713	-6.02896
mmu-miR-148b-5p	0.766519	11.7175	1.2494	0.239769	0.595089	-6.03315
mmu-miR-532-3p	-0.323005	8.08324	-1.38678	0.194616	0.546776	-6.03622
mmu-miR-1839-5p	-0.318326	12.1607	-0.868377	0.404852	0.741848	-6.04081
mmu-miR-700-3p	-0.567015	10.3709	-1.1707	0.267938	0.634428	-6.06218
mmu-miR-598-3p	-0.458975	13.2072	-0.792278	0.445958	0.759235	-6.07187
mmu-miR-106b-5p	0.358034	8.86673	1.29743	0.222626	0.573262	-6.0951
mmu-miR-379-5p	0.315786	11.703	0.858728	0.409916	0.741848	-6.09808
mmu-miR-136-3p	0.499797	12.6185	0.677945	0.51266	0.802702	-6.14057
mmu-miR-487b-3p	0.326406	12.5758	0.670913	0.516952	0.802702	-6.14251
mmu-miR-148b-3p	-0.372469	12.8182	-0.671377	0.516668	0.802702	-6.14436
mmu-miR-877-3p	0.976221	7.18089	1.34524	0.211283	0.55094	-6.14578
mmu-miR-543-3p	-0.321209	11.6308	-0.774318	0.456048	0.764367	-6.15495
mmu-miR-130b-3p	-0.244551	12.3582	-0.668502	0.518428	0.802702	-6.16071
mmu-miR-204-5p	-0.349542	0.28074	-1.41776	0.185625	0.546776	-6.16569
mmu-miR-339-5p	0.417375	10.3097	1.11919	0.288334	0.656713	-6.1663
mmu-miR-125b-2-3p	-0.306551	14.6821	-0.559129	0.587954	0.838481	-6.18117
mmu-miR-134-5p	-0.296128	13.0475	-0.580451	0.574017	0.838481	-6.18511
mmu-miR-16-5p	-0.258445	8.80836	-1.21502	0.25132	0.616333	-6.19391
mmu-miR-532-5p	0.335395	10.3568	0.95236	0.362602	0.700787	-6.21068
mmu-miR-451a	0.239108	13.393	0.488816	0.635153	0.838481	-6.21378
mmu-miR-744-3p	-0.256887	12.9624	-0.516858	0.616107	0.838481	-6.22318
mmu-miR-434-3p	-0.39067	8.38151	-1.1938	0.259172	0.628111	-6.2258
mmu-miR-34c-5p	-0.233396	12.633	-0.497933	0.628929	0.838481	-6.22835
mmu-miR-194-5p	0.232423	12.0641	0.56675	0.582952	0.838481	-6.24017
mmu-miR-340-5p	0.179798	13.2872	0.412278	0.688536	0.859627	-6.24918
mmu-miR-103-3p	-0.274596	9.79348	-1.06187	0.312417	0.656713	-6.24941
mmu-miR-1839-3p	0.354292	11.9511	0.479471	0.641563	0.838481	-6.28023
mmu-miR-329-3p	-0.221367	13.4596	-0.39166	0.703244	0.867474	-6.29319
mmu-miR-350-3p	-0.161929	13.9431	-0.305345	0.766149	0.908077	-6.29482
mmu-miR-181a-5p	-0.327378	4.65958	-1.28292	0.227472	0.578508	-6.2966
mmu-miR-544-3p	0.664536	10.7235	0.525049	0.611957	0.838481	-6.30238
mmu-miR-704	0.390527	12.1082	0.335234	0.744531	0.899846	-6.30443
mmu-miR-206-3p	0.839926	11.42	0.351451	0.734264	0.899846	-6.31336
mmu-miR-221-3p	-0.347362	7.35479	-1.17908	0.264732	0.634124	-6.3219
mmu-miR-674-3p	0.068159	12.9679	0.157572	0.877822	0.955505	-6.32512
mmu-miR-190a-5p	0.110154	13.2148	0.238029	0.816499	0.94599	-6.32824
mmu-miR-136-5p	-0.111987	14.3061	-0.14298	0.889048	0.955505	-6.33002
mmu-miR-376c-3p	-0.308511	10.2401	-0.940561	0.36834	0.700787	-6.33216
mmu-miR-125b-1-3p	-0.0449383	14.0663	-0.0871116	0.932243	0.961782	-6.33429
mmu-miR-362-3p	0.157238	12.3283	0.33606	0.743532	0.899846	-6.33431
mmu-miR-671-3p	-0.0599236	13.3739	-0.101666	0.920962	0.961782	-6.33438
mmu-miR-93-3p	0.225441	11.9476	0.47083	0.647518	0.838481	-6.34719
mmu-miR-551b-3p	-0.032287	12.5008	-0.0511025	0.960216	0.97923	-6.35154
mmu-miR-30d-3p	0.333451	10.722	0.662447	0.522146	0.802702	-6.35775
mmu-miR-222-3p	0.296003	8.68376	1.09073	0.300105	0.656713	-6.35962
mmu-miR-24-2-5p	0.133293	12.1998	0.162909	0.873724	0.955505	-6.36282
mmu-miR-29a-5p	0.0702563	12.6458	0.139014	0.892104	0.955505	-6.37435
mmu-miR-193a-5p	-0.118482	11.965	-0.2056	0.841086	0.955505	-6.38949
mmu-miR-381-3p	0.0815278	12.4208	0.082683	0.93575	0.961782	-6.40389
mmu-miR-455-3p	0.253414	12.322	0.310391	0.762417	0.908077	-6.41331
mmu-miR-125a-5p	-0.356313	7.69882	-1.07023	0.30881	0.656713	-6.42212
mmu-miR-192-5p	-0.279545	8.96226	-0.962934	0.357514	0.700787	-6.44365
mmu-miR-191-5p	-0.217706	4.53531	-1.12964	0.2841	0.656713	-6.47209
mmu-miR-22-5p	0.0721123	12.1673	0.106005	0.917603	0.961782	-6.47635
mmu-miR-335-3p	0.322357	10.68	0.718114	0.488562	0.802702	-6.47658
mmu-miR-378a-5p	-0.207921	10.8606	-0.468007	0.649469	0.838481	-6.50875
mmu-miR-19b-3p	0.283478	6.53436	1.02708	0.327762	0.673634	-6.51865
mmu-miR-30a-5p	0.195527	3.37948	1.09056	0.300177	0.656713	-6.52495
mmu-miR-28a-5p	0.244549	9.48065	0.812493	0.434779	0.752642	-6.54722
mmu-miR-140-3p	-0.0621859	10.9771	-0.149577	0.88397	0.955505	-6.5662
mmu-miR-337-5p	0.0938358	11.0911	0.304174	0.767016	0.908077	-6.56669
mmu-miR-212-3p	-0.292235	7.41565	-0.947896	0.364765	0.700787	-6.56798
mmu-miR-495-3p	-0.0745213	11.2896	-0.231717	0.82127	0.94599	-6.57263
mmu-miR-30b-5p	-0.301981	0.814818	-1.06297	0.311939	0.656713	-6.57732
mmu-miR-301b-3p	0.0376057	11.5178	0.0844885	0.934278	0.961782	-6.57944
mmu-miR-210-3p	0.333576	4.7135	1.0215	0.330277	0.673634	-6.58187
mmu-miR-664-3p	-0.269839	7.2564	-0.924929	0.376041	0.700787	-6.58619
mmu-miR-342-3p	0.169575	10.8394	0.221706	0.82898	0.948721	-6.59309
mmu-miR-129-5p	-0.0115797	11.1035	-0.0346862	0.972989	0.987368	-6.60396
mmu-miR-1928	-0.0975732	10.6	-0.131209	0.898193	0.955505	-6.61035
mmu-miR-34b-3p	-0.202894	10.1818	-0.544521	0.597605	0.838481	-6.61234
mmu-miR-148a-3p	-0.006325	10.9298	-0.0188787	0.985296	0.990103	-6.62018
mmu-miR-99b-3p	0.803021	10.1307	0.571832	0.583033	0.838481	-6.64791
mmu-miR-497-5p	0.0724909	11.0832	0.187341	0.855011	0.955505	-6.65519
mmu-miR-133a-3p	-0.202088	10.1749	-0.469354	0.648538	0.838481	-6.65889
mmu-miR-574-3p	0.229351	10.4078	0.540321	0.600396	0.838481	-6.66436
mmu-miR-145a-5p	-0.44956	10.2497	-0.684185	0.50975	0.802702	-6.66751
mmu-miR-324-5p	0.220924	9.94047	0.628181	0.543482	0.823216	-6.67663
mmu-miR-708-5p	-0.103955	10.0898	-0.479752	0.641369	0.838481	-6.67701
mmu-miR-27a-3p	-0.00295688	10.7152	-0.0108168	0.991575	0.991575	-6.67949
mmu-miR-324-3p	0.1533	9.49458	0.565013	0.58409	0.838481	-6.68791
mmu-miR-29b-3p	-0.179965	9.23568	-0.647133	0.53162	0.811213	-6.68808
mmu-miR-195a-5p	-0.13	8.84545	-0.706292	0.495581	0.802702	-6.69808
mmu-miR-15b-5p	0.0686443	10.55	0.28694	0.779814	0.917953	-6.70131
mmu-miR-320-3p	-0.230047	8.37732	-0.695942	0.501776	0.802702	-6.70957
mmu-miR-484	-0.188282	7.43362	-0.773706	0.456394	0.764367	-6.71741
mmu-miR-26b-5p	0.15587	5.57103	0.857347	0.410644	0.741848	-6.72491
mmu-miR-411-5p	-0.0501815	10.4856	-0.185556	0.856375	0.955505	-6.72675
mmu-miR-125b-5p	0.225705	3.93365	0.837254	0.421341	0.741848	-6.76417
mmu-miR-301a-3p	-0.145896	9.44438	-0.501266	0.626662	0.838481	-6.76589
mmu-miR-24-3p	-0.213193	3.34928	-0.828614	0.425997	0.74369	-6.77577
mmu-miR-421-3p	-0.156992	9.5008	-0.413017	0.688011	0.859627	-6.79148
mmu-miR-409-3p	0.133504	9.38819	0.129613	0.899844	0.955505	-6.82734
mmu-miR-361-5p	-0.0573134	9.48644	-0.158499	0.87711	0.955505	-6.85068
mmu-let-7i-5p	-0.253337	9.43042	-0.398422	0.698881	0.867286	-6.85279
mmu-miR-211-5p	2.20098	4.14575	0.711109	0.498552	0.802702	-6.85831
mmu-miR-30e-5p	-0.0984929	9.31162	-0.331383	0.74696	0.899846	-6.85955
mmu-miR-203-3p	0.153158	7.767	0.514153	0.617932	0.838481	-6.86124
mmu-miR-124-3p	-0.0994264	8.39419	-0.438922	0.66973	0.851632	-6.86185
mmu-miR-139-5p	0.263784	8.70711	0.417121	0.685601	0.859627	-6.87115
mmu-miR-152-3p	-0.0494823	9.49251	-0.230751	0.822001	0.94599	-6.87996
mmu-miR-30d-5p	-0.104388	6.50947	-0.605867	0.557641	0.835809	-6.88035
mmu-miR-30c-5p	-0.198673	0.318931	-0.726299	0.483739	0.802702	-6.88609
mmu-miR-382-5p	-0.563497	7.06921	-0.544605	0.600721	0.838481	-6.9071
mmu-let-7f-5p	0.153822	10.5779	0.143705	0.889169	0.955505	-6.92031
mmu-miR-328-3p	-0.18196	2.86886	-0.602319	0.559911	0.835809	-6.94898
mmu-let-7b-5p	-0.130044	3.68705	-0.572712	0.579054	0.838481	-6.95784
mmu-miR-132-3p	-0.131828	4.18296	-0.507165	0.622658	0.838481	-6.99326
mmu-miR-106a-5p	-0.860128	3.88973	-0.27245	0.792633	0.927741	-7.0105
mmu-miR-26a-5p	0.12431	3.84057	0.456087	0.657738	0.841578	-7.02019
mmu-let-7c-5p	-0.115023	3.37913	-0.465437	0.651248	0.838481	-7.02102
mmu-miR-1964-3p	-0.214435	7.39966	-0.092591	0.928656	0.961782	-7.04516
mmu-miR-130a-3p	-0.00639387	7.11821	-0.0261428	0.97964	0.989244	-7.05296
mmu-miR-99a-5p	0.0398329	6.40226	0.188494	0.85413	0.955505	-7.05459
mmu-miR-100-5p	-0.0163069	6.31558	-0.0791286	0.938438	0.961782	-7.07307
mmu-miR-384-5p	-0.0492465	4.69419	-0.182778	0.858499	0.955505	-7.10212

## Sheet: ST3
Supplementary Table 3	miR-183/96/182 gene targets
Seed	miRNA family	p-value	FDR	Odd ratio	Number of interactions	Target Gene 1	Target Gene 2	Target Gene 3	Target Gene 4	Target Gene 5	Target Gene 6	Target Gene 7	Target Gene 8	Target Gene 9	Target Gene 10	Target Gene 11	Target Gene 12	Target Gene 13	Target Gene 14	Target Gene 15	Target Gene 16	Target Gene 17	Target Gene 18	Target Gene 19	Target Gene 20	Target Gene 21	Target Gene 22	Target Gene 23	Target Gene 24	Target Gene 25	Target Gene 26	Target Gene 27	Target Gene 28	Target Gene 29	Target Gene 30	Target Gene 31	Target Gene 32	Target Gene 33	Target Gene 34	Target Gene 35	Target Gene 36	Target Gene 37	Target Gene 38	Target Gene 39	Target Gene 40	Target Gene 41	Target Gene 42	Target Gene 43	Target Gene 44
UUGGCAA	mmu-miR-182-5p	0.000628811	0.00360739	0.910486	583	Gabrb1	Nova2	Rasa1	Vamp3	Ppp2r3a	Snx30	Adcy6	Prtg	Cbfa2t3	Rarg	Cacnb4	Foxo3	Qk	Fem1c	Mtss1	Ddi2	Rsc1a1	Slc1a1	Eif5	Arf4	Dcun1d1	Brpf3	Lhx1	Prrg3	Fndc3b	Rgs17	Fam168a	Dpy19l3	Foxf2	Zfp36l1	Gnaq	Farp1	Lpp	Cul5	Tmem145	Ppp4r2	Slc33a1	Cd2ap	Cep170b	Ncoa4	Elavl4	Fxr1	Ktn1	Paip2
UGGCACU	mmu-miR-183-5p	0.013951	0.0381629	0.917256	338	Slc1a1	Kras	Mbnl1	Cobl	Brpf3	Ttyh3	Zeb1	Sox5	Msn	Adcy6	Camta1	Tcf7l2	Nova2	Ctdsp1	Slc2a13	Cacnb1	Cep170b	Rsf1	Irs1	Col25a1	Pura	Bmp2k	Nlgn2	Mtf1	Spsb1	Sec62	Galnt2	Hook3	Cables1	Zzz3	Dars	Pmepa1	Grid1	Ldlrad4	Ctnnd1	Tmem170b	Sin3a	Wdr82	Ptp4a1	Snx16	Phf21a	Ppp2r3a	St8sia3	Foxk2
UUGGCAC	mmu-miR-96-5p	0.000157982	0.00165414	0.898019	555	Nova2	Slc1a1	Brpf3	Ppp2r3a	Cep170b	Sox5	Ctdsp1	Nlgn2	Ttyh3	Msn	Prtg	Mob1b	Vamp3	Gabrb1	Dpy19l3	Mtss1	Adcy6	Rab35	Rsf1	Foxp2	Eif5	Ppp3r1	Zbtb41	Farp1	Tbr1	Rab3c	Hook3	Ralgps1	Galnt2	Grid1	Tmem170b	Wdr82	Ptp4a1	Foxk2	St8sia3	Myrip	Camk2n1	Sec62	Snx30	Tbl1x	Sh3kbp1	Cables1	Gid4	Zhx2
[truncated: 922 more columns]

## Sheet: ST4
Supplementary Table 4	Raw, log2 transformed protein expression values in retinal EV across all samples.
Protein	DR1	DR2	DR3	DR4	DR5	PD1	PD2	PD3	PD4	PD5
Sptan1	26.6564	27.3847	26.435	26.7005	26.8128	27.4907	27.4377	26.934	27.4953	27.6866
Sptbn1	26.3175	26.8169	26.1454	26.0878	26.1433	27.0314	26.726	26.3959	26.7402	26.8534
Ca2	25.3356	25.7859	25.8413	26.1132	25.8338	26.2805	26.6216	26.1363	26.6576	27.0519
Vdac1	26.6223	27.6014	26.7392	27.0394	26.7363	27.5306	27.3152	27.0802	27.5475	27.7099
Slc9a3r1	24.6914	26.1438	25.4407	26.0262	25.91	26.3148	27.0952	26.4849	26.7917	26.8226
Actn4	17.1681	18.2433	17.5107	18.3234	17.8869	19.6561	19.2659	18.7921	19.1782	18.5085
Actn4.1	24.0005	24.9267	24.1536	24.2511	24.1073	25.3642	24.9334	25.046	25.0345	25.2253
Tkt	25.7607	25.8418	25.8585	26.2378	26.2603	26.3502	26.3514	26.0069	26.3563	26.5575
Ddah1	25.387	25.8661	25.2381	25.8967	25.9037	26.4207	26.5913	26.0702	26.5674	26.6512
Atp2b4	21.5396	22.7434	21.8207	23.2787	23.0277	22.8998	23.8211	23.0046	23.7354	23.8216
Hspa5	24.9353	25.2711	23.7037	23.9424	24.2454	25.9963	25.4381	24.7362	25.516	25.9475
Ndrg2	21.5466	23.274	22.7638	24.5115	24.3364	24.2678	25.5171	24.007	25.1716	24.8974
Pdia3	24.7197	25.5134	23.8332	23.893	24.1084	26.0238	25.5893	24.9004	25.5492	26.1432
Calr	24.5519	25.3164	23.9019	23.894	24.0736	25.9391	25.0631	25.0054	25.2895	25.566
Ctnna1	23.4846	24.129	23.4635	23.5591	23.8937	24.2472	24.5347	24.4087	24.2968	24.5624
Pygb	23.0058	23.8822	23.7282	24.2542	23.9184	24.437	24.3018	24.3413	24.4636	24.8792
Ppia	27.6537	27.9906	27.6842	27.5013	27.4734	28.2268	28.1326	27.9856	27.8467	27.9296
Atp5f1b	20.932	22.7158	21.0815	22.6316	22.4101	23.5598	24.742	22.1966	24.7108	25.3112
Pfkp	22.047	22.7764	22.0206	22.7235	22.1409	22.8588	23.6328	22.409	23.9794	23.5112
Prdx6	21.379	22.9811	22.5991	24.5673	24.073	23.7188	25.1689	24.3541	25.1546	25.2324
P4hb	24.047	24.5842	23.0731	23.4631	23.4174	25.1686	24.7814	23.8855	24.8564	25.1163
Lman1	22.5492	23.5617	22.1638	23.1081	22.4931	24.2605	24.3566	22.8447	24.2572	24.3272
Flna	19.8477	20.652	19.903	20.9439	21.597	22.493	23.4494	22.4014	23.3326	23.7227
Rbp1	23.4862	22.7254	22.7216	23.9985	23.1667	24.7201	24.387	23.782	24.5479	24.6643
Eef1a1	23.2538	23.4509	23.8379	24.5713	24.2632	24.4315	25.0456	24.2987	24.9372	24.8573
Atp5f1a	22.498	23.6624	21.8914	23.2543	22.8217	24.5016	25.1689	22.5224	25.2464	25.8539
Canx	22.7827	23.1945	21.9894	22.4837	22.474	24.0339	24.24	22.5339	24.34	24.6772
Cspg5	22.6408	22.8344	22.4514	23.509	23.5373	23.6526	24.3585	23.3847	23.9793	23.3549
Sntb1	20.7846	22.1153	22.1154	23.1317	23.2257	22.7806	23.7604	23.3007	23.6954	23.9538
Rala	24.4022	24.6046	24.3174	24.3396	24.3357	25.0264	24.8071	24.5048	24.6774	25.0674
Gstp1	22.8405	23.9863	23.3361	24.1848	24.0887	24.6337	24.7693	23.8671	24.5928	24.9955
Hspa9	22.2244	23.1332	21.762	21.9259	22.134	23.3447	23.3058	22.0255	23.3359	23.7798
Ganab	22.5089	23.5907	21.716	22.5505	22.1598	24.0099	24.0571	23.124	24.1982	24.5724
Aldh1l1	21.4957	22.6021	21.7572	22.4878	22.2601	23.7212	23.2724	23.6015	23.5488	23.8475
Rab14	22.3148	23.2823	22.7868	23.0873	22.9464	23.366	23.4976	23.2211	23.4863	23.7352
Dlg2	22.5015	22.786	22.5262	22.3831	22.4319	22.9038	23.216	22.3883	22.9495	22.9403
Dlg1	21.7207	22.353	21.5982	21.8979	21.9718	22.2118	22.6366	22.0867	22.5655	22.8709
Cfl1	23.2067	24.1291	24.3285	24.6817	24.525	24.8197	25.0438	24.7441	24.8973	24.6354
Cndp2	22.2195	22.7157	22.3481	22.8883	22.8486	23.0063	23.3314	22.8253	23.3243	23.5523
Aqp4	21.0499	21.4918	22.2085	22.0007	22.1935	22.0798	23.5411	23.2001	22.6477	23.808
Abat	21.3518	21.5511	21.3201	21.1978	20.3639	22.3523	22.2738	21.1802	22.2745	22.2819
Capza2	21.6674	22.8078	22.4271	22.3824	22.3528	22.8753	23.208	22.7575	22.8223	23.008
Ywhah	21.4177	22.4026	21.6822	22.7588	23.0359	22.9955	23.0593	22.6982	22.969	23.3757
Hspd1	18.6288	20.1653	18.9506	17.7522	17.8737	21.0174	22.0459	19.1048	22.0393	22.7278
Pdia4	21.7791	22.7533	21.1886	20.9567	20.8703	23.2171	22.7466	22.3169	22.7393	23.3171
Uggt1	18.279	20.8034	19.462	18.8535	17.9875	21.7696	20.8868	20.2509	21.3276	21.8308
Vcl	22.0188	21.5781	21.5366	21.1862	21.8734	22.54	22.3775	22.4212	22.2424	22.5883
Nras	16.323	17.4389	16.4349	17.2706	17.3758	17.9351	19.4152	18.246	19.5173	18.5901
Capzb	21.8957	22.7888	22.1069	22.6484	22.3484	23.1876	23.1233	22.6306	23.4414	23.2737
Slc6a11	23.8595	24.9615	24.859	24.9977	24.8262	25.1677	25.4855	25.6428	25.523	25.76
Idh1	21.1443	21.6845	22.1064	22.2218	22.043	22.0287	22.4558	22.2788	22.6355	22.8113
Psat1	21.4369	23.2164	22.2287	23.2381	22.9653	23.3959	23.5085	23.5307	23.9509	24.0572
Atp5pd	20.3343	22.382	21.9409	23.3572	23.2924	23.3845	23.7429	23.2482	23.6534	23.7912
Slc25a12	20.4869	21.9795	20.4195	20.6688	20.3096	22.362	21.8274	21.1466	22.0789	22.4167
Abca8a	18.2463	20.5259	19.8214	20.5437	19.7577	20.6802	21.3338	21.5213	21.8446	22.019
Erlin2	21.2416	22.7851	21.8459	22.8419	22.9157	23.6552	23.6051	23.743	23.6978	23.8158
Gbe1	18.8809	21.3824	20.1987	20.7596	20.8953	21.3746	21.6432	21.4936	22.1042	22.5161
Cbr1	20.2532	21.4769	21.1465	22.193	21.9366	22.1153	22.3695	21.9995	22.496	22.7979
Aco1	21.5929	21.9933	21.8619	21.7382	21.5427	22.3581	21.8381	22.1425	22.2663	22.7218
Ralb	20.2261	20.4113	19.839	19.8674	20.316	21.0823	20.8569	20.3397	20.2817	20.7237
Tf	20.7326	21.5935	20.799	21.4814	21.3016	22.8047	22.2376	21.5251	22.2161	21.7208
Nme1	17.3136	17.1302	17.4022	19.452	19.1457	19.7679	20.6873	18.8133	19.7476	20.3086
Tagln3	20.422	21.6585	21.1855	21.4621	21.3722	21.9778	22.1403	21.4676	21.9656	21.9327
Plekho2	20.9203	21.4307	21.2863	21.2545	21.2246	21.5644	22.0405	21.6464	21.9125	22.2401
Nucb1	20.2855	20.3384	17.3121	18.5117	18.7496	21.2649	21.8949	19.0007	21.7033	22.2743
Grk1	20.02	20.0825	19.8968	19.6069	19.9354	25.5984	21.6602	19.9723	21.7824	21.4628
Pdia6	20.873	21.609	19.1876	18.9371	18.902	22.0287	21.9731	20.6538	21.6089	22.9549
Atic	18.934	21.1395	20.4042	22.1423	21.8435	21.6881	22.7656	21.7433	22.9437	22.7702
Selenbp1	20.5335	21.6952	21.1143	21.7995	21.627	21.59	22.1347	21.7112	22.2485	22.4308
Pdcd6ip	19.0134	20.594	20.1144	21.1604	21.2183	21.4953	21.5329	21.4526	21.4757	21.838
Ptpra	19.5263	21.2592	20.7918	21.3974	21.0425	21.3994	22.0513	21.5464	22.0081	22.3327
Rcn2	18.0406	19.8237	19.3454	18.2248	18.1609	20.0244	20.8468	19.5514	20.3717	21.0809
Ctnnd1	16.4994	19.3632	19.6827	20.0768	19.9376	20.7307	21.2603	21.1069	21.19	21.5569
Bcat1	21.3211	22.4669	21.0599	22.5185	22.115	22.513	22.8829	22.2252	23.0545	23.1535
Nceh1	19.8832	20.7127	19.7319	20.5269	19.814	21.7243	21.8247	21.4826	22.2425	22.4098
Atp5pb	21.4897	22.4027	22.1713	21.8188	21.4091	22.85	22.4606	22.2461	22.315	22.9095
Xpnpep1	19.0542	20.4691	19.339	22.4971	22.1937	21.6711	22.9036	22.0623	22.982	23.1383
Akr1a1	22.1631	22.6776	22.1177	22.6354	22.4646	23.5573	23.3724	22.3709	23.0107	23.1403
Fh	18.7714	18.9566	17.2313	19.3724	18.595	20.9319	21.4029	17.8817	21.4106	21.8903
Tpt1	20.6726	21.5828	20.7189	21.0525	20.8606	21.9366	21.8681	21.644	21.8275	21.9172
Hyou1	19.3836	20.6049	18.2733	18.9067	18.5065	20.7721	20.1883	19.4096	20.5421	21.0223
Rab10	21.8699	22.2911	22.2585	22.0435	21.4823	22.8791	22.6154	22.5396	22.6058	22.8591
Rras	18.6161	20.2021	19.8097	21.0651	20.8199	21.3053	21.4571	21.6807	21.9892	22.3135
Uqcrb	21.4918	22.2057	21.328	21.9463	21.9399	22.7633	22.6866	22.7846	22.3343	22.9018
Mras	20.9541	21.6485	20.9881	21.6096	21.3983	22.1285	22.2757	22.058	21.5979	22.2219
Ptpn11	20.0715	21.09	20.5571	20.843	20.9518	21.4371	21.4795	21.0205	21.502	21.5078
Cs	22.265	23.5859	22.6461	22.63	22.4498	23.5523	23.0267	23.3414	23.2087	23.4839
H3c2	22.4004	22.8112	21.9825	21.5228	21.077	23.8657	25.2188	24.7468	23.1326	25.3619
Ermn	19.942	20.501	20.7102	20.6024	20.6363	21.0025	21.4964	20.8019	21.541	21.4391
Cp	19.9698	20.5339	20.7069	20.1763	19.9146	21.4055	20.9533	20.6751	21.073	20.9882
Kif5c	18.7564	18.64	18.7213	18.7539	18.6393	19.0006	19.0803	18.7047	19.2051	19.5788
Flot2	20.9991	21.1698	20.91	21.3157	21.1096	21.1608	21.6304	21.4182	21.6819	21.452
Tmed4	19.569	21.0415	19.3311	16.5054	18.1533	21.5155	20.1989	20.7824	20.6097	21.2649
Ddost	19.2808	20.8859	18.8478	19.6205	19.3747	21.9144	21.0762	20.5287	21.8517	22.0206
Atp5po	20.5533	21.652	19.9375	20.0822	18.9021	22.4913	21.8007	20.2672	21.7237	23.1365
Rab6a	16.9618	18.2901	17.442	18.9178	18.7308	18.9982	19.1647	19.303	19.0589	19.8256
Dbnl	17.6145	19.1857	17.7166	18.9868	19.3053	19.2481	20.1928	18.8675	20.1131	19.7451
Cstb	20.3717	20.9785	20.6425	21.3976	21.6056	21.6061	22.2206	21.2328	22.2636	22.2211
Atp5c1	21.301	22.3843	21.3948	21.7198	22.1372	22.392	22.6704	22.0214	22.5241	22.9123
Pak2	19.7549	20.1171	20.4163	20.7922	20.4339	20.6107	21.487	20.6527	21.2833	21.4039
Pdlim5	18.6245	20.0481	19.454	20.2621	19.771	20.3159	21.1561	20.3206	20.6256	20.5219
Clu	19.2225	19.6492	18.8786	15.3729	16.8569	21.8301	20.5212	20.3735	20.1141	21.5106
Aldh3b1	16.1993	19.1375	17.527	18.9522	19.0983	20.7663	19.9224	20.604	20.2145	20.9519
Ugp2	19.9035	20.4174	20.7681	20.9509	20.7851	21.1519	20.9864	21.1063	21.4298	21.617
Prxl2a	18.8521	20.3436	19.8143	20.3978	20.0147	20.5853	20.9529	20.2092	21.2944	21.35
Tagln2	17.7566	20.0124	18.2196	20.1683	20.0883	21.7143	21.4132	21.6734	21.4221	21.3381
Padi2	17.8909	19.7024	19.248	20.066	19.6823	20.0987	19.8922	20.4297	20.6505	21.0351
Rftn2	17.464	17.5623	17.8087	18.7263	17.9299	19.1017	20.4319	18.7677	20.3638	20.0278
Txnrd1	18.3608	19.838	19.1569	20.017	19.8665	20.1866	20.5108	19.8307	20.463	20.6211
Gna14	18.7123	19.6736	18.8605	20.0885	19.9709	20.9673	20.5003	21.0243	20.5409	20.8196
Itga2	16.7302	18.1627	15.8442	18.6381	17.6546	19.4042	19.3769	19.1894	19.1628	19.5668
Mogs	18.9361	18.2581	18.3512	17.9891	17.2513	19.0046	19.8208	18.9289	19.9398	20.1715
Mapre1	20.6507	21.3557	20.8797	21.5431	21.2961	21.8414	22.2195	21.3635	22.0334	22.9108
Eif3d	16.9284	18.7786	18.393	19.4413	19.4864	19.9341	19.9276	19.0009	19.8387	20.4729
Eif2s1	18.6883	18.2578	18.6236	18.7696	18.6101	18.8374	19.1891	18.6239	18.9546	19.1548
Scn7a	17.5738	18.3568	17.1185	17.9785	18.4692	18.5335	19.7567	18.7147	19.7105	19.6197
Fkbp2	15.9929	19.0483	15.2368	18.4529	18.6106	20.3802	20.1225	18.9723	20.0797	20.3126
Aldh2	17.3797	18.9433	17.2338	18.4411	18.0271	19.3875	19.6548	18.4674	19.3752	19.869
Niban2	16.5445	18.4211	18.1583	19.5478	19.1606	19.6745	20.7212	19.8927	20.3161	20.9151
Copa	19.0392	19.3442	18.5469	19.1069	19.7192	19.8329	20.1685	19.9502	20.0126	20.6079
Acadl	18.317	19.4355	19.2392	18.806	17.6631	20.298	19.9424	19.3361	19.9224	19.974
Txndc12	24.0195	24.8159	23.46	24.4607	25.1296	25.4505	25.5529	25.2541	25.3797	25.9306
Lrpap1	17.6767	20.2037	18.1838	18.0955	17.4098	20.4808	19.2969	19.1346	19.3714	20.2553
Erp29	19.102	20.6121	19.6186	19.4292	19.5604	21.1802	20.9147	20.1637	20.898	21.2776
Dclk1	19.5868	20.5725	19.9922	20.4695	20.6128	20.6976	20.9556	20.5394	20.735	21.1505
Slc7a5	19.1621	20.6592	19.8083	21.1655	20.7898	20.772	21.9395	20.7841	21.7807	22.0957
Calu	19.5998	21.1326	20.5488	21.858	21.1562	21.7667	21.9901	22.0535	21.9242	22.3213
Pex5l	17.7404	17.6936	18.3293	16.9383	17.278	18.9162	19.0783	17.9861	19.499	19.3131
Cisd2	18.4833	19.4171	18.4207	17.9302	18.1508	20.0895	20.032	19.2469	19.8987	19.4691
Frmd5	17.4513	18.7867	17.9971	18.9778	18.297	18.6245	19.6354	18.9808	19.5769	19.19
Pithd1	17.1057	17.9977	17.9769	17.3003	16.8572	18.8407	17.9319	17.9203	18.06	18.2853
Idh2	17.6109	18.139	15.9239	16	18.2604	18.9751	18.7168	18.4062	18.9208	18.7346
Rad23b	16.8899	18.0629	16.4016	16.7231	16.9588	19.5109	19.1468	17.2801	18.4076	18.6074
Nqo1	16.0369	17.7676	14.8168	18.6011	17.0558	18.603	18.989	18.0985	19.049	19.4801
Aip	16.6451	17.0899	16.2325	16.7038	16.287	16.8857	18.418	17.4455	17.4862	18.6459
Phactr4	16.897	17.8629	17.631	17.6152	17.8335	18.0461	18.6909	18.0786	18.2165	18.3859
Rab31	16.813	18.0841	16.7968	17.8586	17.1201	18.2134	18.2992	18.2347	18.4354	18.0435
Tnpo1	17.1584	17.0602	17.4023	17.743	17.5936	18.1415	17.9611	17.3743	18.1736	17.6862
Ebp	17.4032	18.2411	16.4955	16.7549	16.2884	18.6466	18.6276	18.2405	18.7484	19.1653
Impg2	16.7696	17.9751	17.0413	16.5769	17.1376	17.9697	18.1478	17.2062	18.0643	18.2783
Atp1a1	27.3737	28.2728	27.7372	28.0473	27.9873	28.4511	28.5192	28.5197	28.4406	28.8021
Msn	26.3153	27.066	26.9243	26.5074	25.9779	27.7054	27.1364	27.8158	27.1361	27.4316
Gdi2	24.8602	25.4617	25.3562	25.1196	24.7121	25.7991	25.5226	25.6424	25.5754	25.6269
Plxnb2	24.6336	25.1853	24.8083	24.8546	25.0337	25.4655	25.3493	25.5091	25.2263	24.9823
Rdx	23.91	24.4958	24.3702	24.2454	23.86	24.4507	24.7399	24.9106	24.4963	24.7538
Aldh1a1	23.5206	24.7278	24.5415	24.7933	24.505	25.5741	25.4771	25.4747	25.4706	25.7009
Ezr	23.9576	24.518	24.5096	24.0937	24.0668	25.3919	24.6433	25.0871	24.4513	24.6235
Slc3a2	25.2796	26.4141	26.2093	26.1668	26.2363	27.0189	26.4606	27.1133	26.4863	26.9392
Myof	22.9426	23.3271	23.2856	22.8741	22.7283	24.3506	23.8057	24.4165	23.8262	24.2728
Clic4	21.9684	23.0888	23.0154	22.5599	21.7191	23.8646	23.3876	24.1125	23.3243	23.1692
Anxa5	24.9141	25.1436	24.9252	24.7266	24.7323	25.9053	25.4984	25.7861	25.2961	25.9095
Prdx1	24.5835	25.4784	25.1941	24.9838	24.7419	25.8958	25.3516	25.744	25.459	25.4629
Npepps	23.6159	24.1427	23.8681	24.2795	23.9387	24.7951	24.2856	24.3938	24.6636	24.9263
Dbi	26.3088	26.5941	26.2491	25.9362	26.3491	27.5719	27.0664	27.2638	26.7217	27.4598
Eef2	23.9175	24.4161	24.1702	23.7554	23.6178	24.7723	24.3599	24.4825	24.2582	24.2545
Clic1	23.067	24.1228	23.9179	23.6715	23.1917	24.5794	24.3879	24.9996	24.3587	24.3079
Rgs6	22.5809	23.4378	23.0844	23.0981	22.6757	23.5073	23.3969	23.7559	23.4661	23.7171
Cnp	23.4212	23.8896	23.4835	23.1024	22.9859	24.3295	23.6834	24.3595	23.7785	24.0497
Folh1	23.3341	23.9466	23.3078	22.5392	22.2589	24.6191	23.5277	24.6432	23.7156	24.1678
Aldh1a7	19.0893	20.6331	21.1647	22.2444	20.8219	22.8514	22.5259	21.2942	22.7607	21.7415
Efhd2	21.9721	23.5127	22.3635	23.0624	22.8856	23.8379	23.7603	23.8403	23.7127	24.1014
Myh14	20.2121	20.9324	20.6348	19.9077	20.1664	22.1114	21.436	21.7591	21.3084	21.5187
Septin2	22.0247	22.6495	22.3827	22.0735	22.4044	23.1779	22.9886	23.0643	22.9563	23.111
Rab5c	22.0538	23.1255	22.5067	22.2708	22.0898	23.3331	22.9526	23.1966	22.7383	23.2782
Alb	22.6477	22.5552	22.4836	22.1445	22.4148	23.7815	23.2227	23.6681	22.9269	23.875
Plpp3	21.6052	21.9711	22.1239	21.5475	21.1923	22.8226	22.4143	22.9762	22.1169	22.2505
Mapk1	20.9726	21.8726	21.6311	21.8613	21.7767	22.257	22.0281	21.8851	22.2427	22.6823
Gna13	22.6356	23.2003	22.9851	23.133	22.8191	23.6918	23.3338	23.8291	23.3839	24.0274
Prom1	20.5017	21.4313	22.0694	21.4067	20.7608	21.7532	22.3879	22.2953	22.4685	22.0746
Plcd1	19.2485	20.6225	20.4294	20.1586	19.8575	20.912	21.0905	21.3792	21.3919	21.3946
Itga3	20.8476	21.6861	21.5127	21.4262	20.8424	22.4088	21.8821	22.552	21.9005	22.2585
Ehd3	22.0287	22.1187	22.7521	22.2405	22.2635	22.5897	22.7716	22.5157	22.581	22.8521
Ptprd	20.2443	21.6804	20.9564	21.4329	20.7932	21.796	22.0398	21.7234	21.809	22.3105
Pfn2	23.2327	24.2038	23.7198	23.6793	23.7297	24.2003	24.0951	24.1204	24.2015	24.4637
Pfn1	22.7812	23.0059	22.8955	22.3384	22.3437	23.1795	22.9629	23.1816	22.9322	23.2236
Lap3	20.4	21.0404	21.1744	20.935	20.901	21.6373	21.8797	21.6569	21.858	21.7655
Slc2a3	21.759	22.0847	22.1971	22.2949	22.1643	22.7573	22.4656	22.504	22.4438	22.866
Cotl1	22.4943	23.18	23.0915	22.7712	22.2816	23.3463	23.2365	23.4787	23.0473	23.2964
Capn2	20.9463	21.2478	20.5515	20.3506	19.8081	21.7984	20.9934	21.598	21.1118	20.9217
Gm20390	22.6239	23.4607	23.222	23.259	23.1052	23.6887	23.4679	23.7329	23.5038	23.418
H2bc3	22.9633	23.3696	23.5165	22.0976	22.3744	23.8722	24.565	27.0843	23.2614	24.9518
Cd44	20.5243	21.4879	21.5884	21.2606	21.7134	21.749	22.0561	22.8636	22.1493	21.6434
H2-K1	17.4883	19.3499	19.1735	19.185	19.4563	22.0828	20.5399	21.9136	20.5143	20.5508
Vwa5a	20.3377	21.2293	20.9639	20.8673	20.8588	22.1734	21.5621	21.904	21.8884	21.8793
Aldh3a2	19.333	21.0135	20.862	21.1783	20.278	22.2542	21.4806	22.2102	21.5356	21.6354
Rock2	20.5151	21.3943	20.8195	20.2925	20.1457	21.5646	21.126	21.4755	20.9844	21.3047
Ctsd	19.4923	21.1474	20.3744	20.5637	19.273	22.5823	21.2704	21.5918	21.2349	20.7177
Itgb2	18.2468	19.092	19.7925	17.2417	18.3548	22.1317	20.4042	22.4997	19.6074	20.1679
Plcb3	18.933	20.7352	19.8914	20.2229	20.0476	20.8677	21.2136	21.5548	21.1266	21.6919
Oat	19.748	21.0333	20.9269	20.3912	20.1699	21.7087	21.3321	21.2192	20.9994	21.3547
Sars	21.4542	22.162	22.3193	21.6013	21.3275	22.4474	22.0999	22.5215	22.1039	22.3063
H2aw	21.2109	22.0312	22.033	22.0858	22.0244	22.4707	24.5273	26.0617	23.3622	24.7777
Cltrn	20.1448	20.8023	21.2745	21.5809	21.0612	22.448	21.4093	21.7955	21.5513	21.5212
Tppp3	21.9841	22.4963	22.3769	22.7227	22.5734	23.0536	23.1703	23.1426	23.302	23.5178
Rras2	18.89	20.0852	20.2893	20.1346	19.8718	20.5341	20.6131	20.6116	20.7004	21.3366
Ass1	21.3517	21.033	21.0901	21.9715	21.7427	23.4007	22.1478	22.6009	22.3027	22.4403
Phpt1	20.5042	21.7896	21.1117	21.1398	21.1842	21.682	21.8757	21.6299	21.7668	21.3522
Anxa7	20.823	21.4151	21.1701	20.9498	20.6884	22.2662	21.6991	21.7462	21.5302	21.4653
Apmap	21.1448	21.8981	21.4001	20.5685	20.5654	22.5369	21.5842	22.4043	22.0343	21.7037
Ano6	19.7389	20.0245	19.9439	19.3278	19.4363	21.1081	20.2204	21.0343	20.2661	20.0082
Itgam	18.3746	18.755	19.6528	19.0182	19.3929	21.315	20.5711	21.456	20.1438	20.5101
Rbbp9	19.0647	19.3179	20.4802	19.3848	19.1155	20.6942	21.3114	20.201	20.7131	20.6674
Atp5mg	18.5156	21.1057	20.875	21.2763	20.2656	22.2598	21.5836	21.5679	21.6632	22.1344
Cyb5r3	19.5032	20.7143	20.4319	20.0138	19.5932	21.1959	20.6104	21.192	20.9418	21.2289
Wdr37	18.8671	18.7408	18.8941	20.0568	18.9787	19.8982	19.6096	19.8008	19.5556	19.7001
Mpp5	19.4566	21.0588	20.8924	20.5154	20.5437	21.4845	21.672	21.6702	21.0348	21.1678
Chmp4b	21.7793	21.5981	21.7879	21.6929	21.5761	22.1613	22.2242	21.9431	21.5887	22.0742
Eef1g	21.2805	21.3552	21.0868	20.8241	20.6536	22.3472	21.8435	22.0986	21.6542	22.2371
Tmem43	18.3956	20.0156	19.281	18.6516	18.7107	20.7188	19.9316	20.6934	20.102	20.6385
Prdx4	17.1287	18.7051	17.1718	16.7987	16.0656	20.1715	18.3273	18.9044	18.3258	19.2465
Pnp	17.1961	18.6265	18.1499	19.2969	17.6548	20.0025	19.8982	18.8095	19.8224	20.1102
Tmx1	21.4485	22.0542	21.1387	20.4377	20.0894	22.6304	22.036	22.0687	22.3128	21.9379
Ppp1r9b	17.348	19.0112	18.7455	17.6537	18.4922	18.9018	19.4137	18.7514	19.1591	19.4858
Sri	19.9549	20.9951	20.3316	20.0184	20.2915	21.2882	20.8876	21.15	20.9185	21.3562
F3	19.1914	19.7095	19.5442	18.5844	18.4865	20.0926	19.3858	19.9796	19.5657	20.1796
Hacd3	17.9342	19.5238	18.3519	19.0918	18.0329	20.0279	18.8757	19.6849	19.609	19.603
Crot	18.8303	19.1496	18.9067	18.9477	18.3848	20.6784	20.1184	20.6399	19.8263	20.3987
Stat1	16.5962	17.951	17.3878	18.0006	18.0342	20.0177	19.5395	20.2447	19.6831	19.2684
Cbr3	19.6613	20.0967	20.4471	20.1579	19.3557	20.3247	20.4757	20.4503	20.4275	20.5397
Psph	18.5316	20.8762	19.4216	20.1537	20.0108	20.7452	20.5206	20.8905	20.754	20.9605
Gstt1	19.9653	20.5772	20.8912	20.2413	19.8067	20.6783	20.9136	20.7029	21.155	20.7351
Apoe	19.7737	20.352	20.0514	20.3431	20.5606	21.2672	20.4748	20.9768	20.4478	20.9152
Rpl18	19.652	20.5107	20.4508	20.2498	20.1631	21.4652	21.2787	21.7527	20.8849	21.0966
Dpp4	19.5087	20.49	20.1386	18.9751	19.5036	21.425	20.131	20.9892	20.1624	20.5144
Ttyh1	16.9801	18.9002	19.5379	19.6787	19.3204	20.1393	20.1793	21.3056	20.2084	20.1201
Bdh1	17.9361	18.8831	17.4907	18.3251	17.3178	20.3562	18.9706	19.5254	19.6239	18.8657
Lgals3	19.0322	18.9658	18.3456	19.2637	19.2714	20.2867	20.036	20.959	19.0222	20.5858
Lrrc8c	16.4416	18.0245	16.9717	19.1436	16.1473	18.8764	18.4446	19.5975	18.7984	19.0611
Fn3krp	19.5004	21.2394	20.4894	20.5291	20.48	21.4388	20.8711	21.2725	21.0405	21.2869
Rpl6	20.7952	20.4517	20.6888	19.751	19.4261	21.2444	20.9157	21.3289	20.9656	21.0426
Spcs2	18.0535	18.69	18.4821	18.7798	18.6916	20.2204	20.3543	20.2349	20.3422	20.7874
Bdh2	15.8131	18.8031	16.8094	16.606	16.8913	20.5563	18.7154	20.0116	18.2398	19.2408
Atp2a2	16.2414	18.0301	17.8907	16.5268	17.4899	18.5857	18.3589	18.1185	18.3944	18.5938
Gpx1	16.9005	19.1277	18.4938	18.3153	18.1522	19.7541	19.0878	19.3746	18.9419	19.3281
Strap	19.0205	19.7273	19.4405	18.9836	18.7981	19.9885	19.7071	20.2034	19.4993	20.391
Snx3	18.3011	19.2535	18.9601	18.5997	17.9968	19.7746	19.1579	19.3477	19.081	19.5666
Slc15a2	17.4595	20.1363	18.9278	19.1021	18.5427	20.2897	19.8971	20.5648	20.0448	20.6052
Psme1	17.4754	18.9676	18.5163	17.9968	17.4714	19.7818	19.3252	20.3711	19.3973	19.2799
Kars1	18.3489	18.5504	18.3941	17.8541	17.2229	19.4418	18.4299	19.0013	18.2894	19.0984
Rpl7	19.5399	19.4858	19.7199	19.3058	19.267	19.8638	19.6609	20.1156	19.7119	20.0173
Opcml	19.9583	20.8086	20.3913	20.3671	20.5862	20.6826	20.6986	20.7696	20.9588	20.8644
Kcna2	17.8477	18.5126	18.8316	17.8674	17.4637	19.5481	18.9621	18.9668	18.4884	19.4658
Serpinb6a	16.8892	18.7664	18.0134	16.8486	15.947	19.4113	18.1563	18.9738	18.9287	19.1349
Cav1	18.4767	19.1875	18.7378	18.0222	18.6799	20.048	19.0468	20.2276	18.9691	19.3667
Abcb1a	16.7023	17.9218	17.5587	18.0105	17.7797	18.8381	17.8405	18.8555	18.3211	18.2083
Them6	17.6407	18.7268	18.7195	18.3891	18.3076	19.2715	18.5128	19.4507	19.2861	19.1773
Tbca	17.525	18.1322	18.2701	17.7422	18.4801	19.2117	18.87	18.8068	18.2075	18.8258
Glrx3	18.1731	18.0088	18.6041	18.3366	17.4393	18.9213	18.5757	19.0413	18.6959	18.5431
Gpaa1	16.5644	16.6092	17.3623	15.8159	16.9438	18.6052	17.8326	17.8578	17.4653	17.5204
Elovl4	17.6253	18.3781	18.0245	17.0137	16.3782	19.4733	18.3792	19.3983	19.3073	20.037
Hint3	17.7106	18.629	18.0858	17.6873	18.4639	19.0925	18.8319	19.3481	19.0524	19.1054
Etf1	17.3197	17.3512	18.9504	18.0033	17.3704	19.3264	18.1921	18.7241	18.3306	19.3443
Aldoa	27.564	27.5711	27.6491	27.7597	27.7346	26.9841	27.6207	26.8405	27.5717	27.3798
Sag	26.4547	26.5694	26.4087	26.6166	26.229	25.6485	26.2127	25.374	26.4044	26.2017
Snap25	26.238	26.3524	26.3801	26.9578	27.1317	25.6326	26.0088	25.6472	26.1181	26.0755
Nt5e	24.8263	24.9085	25.1144	25.1282	25.0839	23.7901	24.0898	23.7727	24.1569	24.235
Gnaz	24.2102	24.3861	24.2015	24.3967	24.2057	23.5644	23.5824	23.2012	23.7396	23.6173
Gnat2	17.4579	18.7616	18.5275	18.0291	18.062	16.6002	17.6904	17.4053	16.6876	17.7096
Plcd3	21.3729	20.5514	20.7322	22.0043	21.5419	19.4574	20.3204	18.9645	20.387	20.2044
Taok3	22.4694	22.1939	22.2095	21.9061	22.0498	20.5952	20.1872	20.5977	20.225	20.129
Mapre3	20.1695	20.7981	20.9525	21.9635	22.09	19.5806	20.7053	19.7887	20.6418	20.0615
Plch2	22.1357	22.0553	22.037	22.0616	22.2268	21.2535	21.1955	21.1762	21.5414	21.4945
Ehd4	20.2843	20.6693	20.8198	20.9344	20.8205	20.2731	20.1826	19.9354	20.4036	20.6402
Aqp1	21.2456	22.01	21.6547	22.0636	21.8128	20.6514	20.4178	20.9951	20.9281	21.1838
Hk2	19.9056	19.5491	19.6923	20.0063	20.1455	18.1435	18.0147	16.6991	17.3363	17.3438
Sec14l2	19.9928	20.4061	20.4256	20.3362	20.2233	19.4706	20.2771	19.0865	20.0018	19.7637
Ppp3cc	18.1214	18.589	18.3852	18.9777	18.4241	16.9314	17.5743	16.244	17.9143	17.8526
Atp1b2	28.6814	28.9621	28.8271	28.5573	28.8297	28.1556	28.3376	28.4304	28.2957	27.9797
Napa	24.3376	24.6409	24.926	24.6364	24.5266	24.5036	24.2022	24.5397	24.0493	23.7584
Camkv	24.1485	24.4762	24.613	24.5635	24.2543	24.1576	23.7715	24.0843	24.3961	23.6616
Epb41	18.9744	19.3428	19.9925	18.307	17.1839	15.6387	17.2517	17.102	17.8268	15.154
Calm2	25.7044	25.8212	26.1495	25.3589	25.3311	25.2374	24.2718	25.39	24.5531	23.7287
Stx3	27.8611	27.3372	27.352	26.2932	26.5906	25.9138	26.1215	25.6932	25.7758	25.9708
Rs1	28.2262	28.4325	28.8705	27.9126	27.5784	27.2049	26.3032	27.5157	26.7215	25.9113
Rcvrn	27.1269	26.2788	26.4219	24.8782	24.9401	24.4484	24.4042	23.8982	24.4045	24.3627
Vsnl1	25.0789	25.2151	24.9047	24.4213	24.1234	24.3434	23.3497	23.9966	23.9066	23.4376
Pacsin2	24.3503	23.9592	24.0355	23.3175	23.1737	22.8208	22.3906	22.8514	22.4878	22.3622
Prkca	20.3087	21.0348	20.4765	20.5842	20.0952	20.3577	19.4219	20.2045	19.9721	19.819
Blmh	22.3399	22.3237	22.6682	22.6359	22.019	22.2452	22.1079	21.8744	21.8151	21.4133
Anp32e	24.0631	23.6061	23.3772	22.2602	22.3619	22.7458	21.7064	21.8061	21.9616	21.5899
Psmb4	24.315	23.9476	23.5857	23.3469	23.558	23.0376	22.996	22.7848	23.0527	23.1128
Taldo1	24.4916	24.6449	24.434	23.8832	23.9898	23.9129	23.2162	23.9782	23.1613	23.5346
Krt10	27.0071	25.2373	26.1992	26.3611	24.2457	23.9517	23.9502	25.5169	24.2191	23.18
Atp6v1g1	23.7309	23.1327	23.5457	22.8618	23.5429	22.9887	23.0873	22.8736	22.6268	22.7618
Prss1	27.5752	26.0509	26.5554	26.5377	26.6015	25.9782	25.5425	26.5806	25.2808	25.4087
Anp32a	23.2774	23.3175	22.8628	22.2333	22.2599	21.8787	21.6443	21.7307	21.3655	21.3391
Hpcal4	22.1033	22.2547	21.9779	21.3455	21.2093	21.0092	19.8785	20.9534	20.6241	20.1663
Taok1	21.2756	21.5714	21.7249	21.1167	20.8164	20.7289	20.5579	20.769	20.9374	21.0658
Scgn	21.9209	22.2623	22.2335	21.9908	21.4925	21.5267	20.916	21.5545	21.2295	21.0144
Cltb	22.6064	22.6101	22.7932	22.0532	22.6552	21.9315	22.1841	21.9833	22.3563	21.8599
Sv2b	21.7782	22.3015	22.6924	21.8006	21.5672	21.4977	20.466	21.787	20.9155	20.974
Calb1	24.4669	23.2582	24.4593	24.0543	23.8132	23.6712	22.9893	23.6464	23.1409	22.8996
Cdc42bpa	19.4114	19.6552	19.8884	19.0008	18.9608	18.8953	17.9477	18.3858	18.4706	18.8781
Pcbp3	18.8319	19.0607	18.6948	18.781	18.5693	18.7717	18.5282	18.5183	18.2288	18.079
Hmgb2	20.8185	20.4258	20.6228	18.8216	19.2588	18.5602	18.2502	18.1381	17.6145	17.7677
Acsl6	20.0742	19.7168	20.1256	19.8092	19.3758	19.5262	19.0817	18.9757	19.6784	19.472
Tub	19.6169	20.1679	20.0988	19.8155	19.4463	19.067	18.6629	19.0781	19.0285	19.1318
Slc17a7	21.92	22.4154	22.4429	22.304	22.1483	21.6799	21.2272	21.9983	21.4761	21.618
Usp7	18.8077	18.9992	17.8925	19.029	18.5907	18.3881	17.7846	17.9479	18.0351	18.089
Csnk1g3	19.9707	20.3181	20.4586	19.7533	19.5014	19.9078	18.122	19.548	18.5851	19.2817
2210010C04Rik	24.0804	22.1318	23.9534	23.7302	23.1746	22.6049	22.1517	22.5622	21.7865	21.8727
Syngr1	22.0145	22.6739	22.1823	22.1403	21.6476	21.9712	21.0563	21.8748	21.2606	21.5511
Set	22.1916	22.2749	22.5804	22.0182	22.1341	21.6864	20.6952	21.5176	21.3769	20.8742
Gnao1	19.9388	19.2029	20.6676	20.2066	19.1558	18.8793	18.2376	19.6229	18.6953	17.1273
Chmp2a	27.4925	25.8413	26.8273	26.4953	26.7682	26.023	25.3901	26.2875	25.4431	25.4891
Grip1	20.0368	19.7474	19.7727	19.8051	19.2474	19.5081	19.1662	19.3866	19.2452	19.0612
Opn1sw	20.828	21.5153	21.6086	21.6972	20.4306	20.6311	19.7182	20.1346	19.6572	18.9506
Srp9	19.8559	20.0268	19.6382	18.9902	19.2509	18.6725	18.49	18.7523	18.5869	16.5041
Pgrmc2	16.8713	16.913	16.6735	16.5208	16.8177	16.4075	16.7124	16.3873	16.5148	16.406
Faim	19.6984	19.4393	19.1068	17.0719	17.0387	17.0828	15.6163	17.292	17.2043	17.1342
Tma7	19.5188	19.0929	19.2016	18.2567	18.602	17.8027	17.6918	17.496	17.4341	17.5225
Rgl1	20.5426	20.5288	20.2265	19.7033	19.6345	19.7252	18.8165	19.7213	19.1065	19.5499
Kcna10	19.3282	18.832	19.2374	18.7591	18.5411	17.7265	16.9665	18.4254	17.5242	16.9774
Srrm1	31.6743	30.145	31.2645	30.9239	31.0543	30.1269	29.4953	30.4608	29.5515	29.4899
Atp2b4.1	NA	NA	NA	16.9709	16.2236	NA	18.2778	NA	18.3918	18.0715
Slc3a2.1	NA	17.6571	NA	18.5724	17.3454	18.5918	19.5847	18.7129	19.1145	19.1879
Myof.1	17.4912	NA	NA	17.0015	16.7415	NA	18.0641	NA	17.6145	18.183
Abca8b	NA	19.5749	19.0837	20.801	19.9029	20.2842	21.2277	21.0632	21.4129	21.789
Rab5a	NA	19.9186	18.8225	20.4391	20.3877	20.6153	21.1871	20.5255	20.9988	21.2508
Crym	NA	20.349	19.0401	22.1769	22.1143	21.6936	23.5283	22.447	23.5316	23.7893
H2ac20	NA	NA	NA	17.771	17.55	NA	21.042	19.5534	19.1447	20.6507
Abhd12	NA	18.7352	18.0618	18.9807	18.7507	20.2881	20.2117	20.335	20.7218	20.8121
Cnn3	NA	19.2997	18.7397	20.5189	20.3567	20.1995	21.6429	20.8621	21.5011	21.5549
Acat2	NA	17.1137	16.2149	18.2801	18.4608	17.9722	19.8762	NA	19.9915	20.5054
Flnb	NA	18.2057	18.9752	18.7051	18.3799	19.2239	19.753	19.1973	20.0077	20.7405
Mapre3.1	NA	NA	NA	17.8562	18.4282	NA	16.8256	NA	16.9165	16.7418
Rpn2	NA	16.865	NA	16.6018	NA	17.9801	19.9503	NA	20.1175	21.0709
Iqgap1	NA	17.9324	16.6197	17.7918	18.1848	18.8173	19.7608	18.6627	19.5714	19.5957
Ifit3b	NA	NA	NA	16.5302	15.9603	18.8553	18.6525	19.5635	18.4913	17.0886
Dbn1	NA	19.1213	17.7813	17.2953	18.0537	18.9924	19.2998	18.7757	19.6752	19.3346
Arl8a	NA	18.8609	18.4702	18.5935	18.2274	19.3168	19.6199	18.8301	19.2578	19.2664
Gbp2	NA	16.7494	16.8295	16.4901	18.5392	21.4627	19.6714	21.6619	19.9866	20.584
Ddx3x	NA	18.9056	18.0871	19.3473	18.8884	19.4521	19.9367	19.3746	19.9757	20.3388
Cyria	NA	16.2081	15.6313	18.3328	17.9525	17.5044	18.9161	18.8615	19.1041	19.0919
Mvp	NA	15.5551	17.0641	NA	NA	19.7547	18.7654	19.8558	18.6065	19.9412
Sorcs2	NA	19.3989	18.4087	18.7392	18.6764	20.165	19.4359	19.8903	19.612	20.0796
Rac3	NA	NA	NA	17.5417	17.4989	NA	18.0369	NA	18.2088	18.6002
Glipr2	NA	17.458	NA	18.2942	18.9587	20.4498	20.2284	20.6485	19.9922	20.5966
Gstt3	NA	18.7896	17.4545	16.818	16.502	18.4206	19.5546	18.34	19.1065	18.8089
Acyp2	NA	18.7583	18.0369	18.5389	18.5753	19.7808	20.6958	18.9911	19.2863	19.7883
Rps3	NA	17.7441	17.3299	17.2665	17.6561	19.2779	18.5437	19.2701	18.8132	18.3029
Cmpk2	NA	18.8494	16.7117	16.4975	16.6191	20.1209	19.462	20.0927	19.6231	19.1895
Hnrnpa2b1	17.8357	18.9147	18.0974	NA	16.3688	19.7185	19.4631	18.8188	19.044	18.9974
Etfb	NA	19.7077	16.7562	18.3796	17.9804	20.2289	20.7571	18.6206	19.9057	20.8305
Rab13	NA	19.7816	18.4303	19.1437	18.7519	19.5653	20.2051	20.2066	19.9557	20.1215
Egfr	NA	18.4071	17.5014	18.8565	18.7663	19.0176	19.1092	19.7406	19.4461	19.7658
Insr	NA	18.6964	18.667	19.1793	18.8675	19.2659	19.4192	19.371	19.6028	19.2721
Hnrnpf	NA	15.8556	15.0084	16.7412	17.1059	18.2209	16.7068	17.7367	NA	17.6367
Krt86	16.9345	16.7508	16.7901	16.0692	NA	18.1098	NA	21.7084	NA	NA
Dpm1	NA	18.5415	17.0463	19.5363	19.0888	19.5611	19.9551	19.5252	20.0731	20.4769
Slc14a1	NA	19.8793	18.9843	20.0692	19.9942	20.3948	21.1041	20.7232	21.2457	21.313
Nucb2	NA	17.7164	NA	15.5416	NA	19.03	19.2124	NA	19.0341	19.6058
Tgm1	NA	16.5018	15.8743	16.3171	16.338	19.4013	18.2224	18.3957	18.4176	19.1691
Scrn2	NA	17.3572	16.517	18.0034	17.3075	18.795	19.0558	17.5022	18.6832	19.04
Tjp2	NA	18.452	17.7085	17.3898	17.3366	18.5047	18.2228	18.6449	18.3486	18.5174
Btf3l4	NA	16.766	NA	17.2908	17.1521	18.0059	17.6892	17.8444	17.1823	17.6722
Npl	NA	17.9615	16.3185	18.3002	17.6142	18.6798	19.0102	18.2635	18.5892	19.1589
Rhbdf1	NA	16.1271	NA	16.5561	17.0472	17.7114	17.1667	17.4441	17.6953	17.9204
Setd7	17.2248	NA	16.6117	17.0113	17.325	17.9476	18.1872	17.5505	18.0601	18.0575
Impg1	17.2713	17.3719	17.3171	17.0586	NA	18.4324	17.473	17.6591	17.9326	17.9453
Pde1b	NA	18.5581	17.6065	18.9483	17.839	19.078	18.8604	18.944	18.8415	19.0007
Gabbr2	15.3968	17.8405	16.9728	16.869	NA	18.0173	17.9834	17.8038	18.8832	18.6659
Add3	NA	NA	NA	16.6024	NA	NA	18.5054	NA	18.5093	19.0403
Akr1b10	NA	17.3716	16.1663	17.2671	16.1702	18.1899	17.3014	18.1069	17.674	19.4292
Rock1	NA	16.4657	16.2527	16.1555	16.3418	16.525	16.8789	17.1887	17.0447	17.1666
Epha2	NA	16.2648	16.1748	NA	16.0181	17.1731	NA	17.044	NA	NA
Plpbp	NA	15.3961	16.0108	16.8637	16.6785	17.2031	18.0403	16.6722	18.2612	18.7072
Plec	NA	16.6382	16.497	15.588	15.2658	17.6443	18.0939	17.6073	17.2861	18.4093
Rab27b	NA	16.959	16.7752	16.7496	17.0366	17.7895	17.6656	17.7161	17.6307	17.1325
Tjp1	NA	18.1851	18.22	16.5471	18.0988	18.2689	18.8005	18.3733	19.5986	19.5369
Sec11a	18.1462	17.9438	17.7784	16.9512	NA	19.0525	18.0381	19.2992	18.2168	18.4367
Ensa	NA	18.4409	18.5739	18.3085	18.2584	18.4631	18.5212	18.8856	18.7826	18.6616
Nt5c2	NA	16.703	17.8026	16.6994	16.4897	17.9342	18.4246	18.304	18.1764	17.2587
Nt5c	NA	17.2734	15.7667	NA	16.686	17.5101	18.3168	17.5515	18.1744	18.4361
Alg10b	NA	15.0786	NA	15.9742	NA	17.8941	17.6857	16.5964	18.2081	16.4005
Nans	NA	17.7637	16.858	17.318	16.9113	17.9665	18.0684	17.3052	18.745	19.1709
Stk25	17.1594	16.8546	17.0394	NA	NA	16.4007	15.6517	16.1258	15.744	15.7592
Eif3b	NA	NA	NA	14.1083	14.2835	15.5126	17.2323	15.6742	16.7967	17.2946
Mlec	16.944	17.4183	15.5169	15.3516	NA	17.4995	17.8475	17.1992	17.8865	18.9805
Tfam	NA	18.471	NA	16.5375	16.9559	18.4636	18.6321	NA	18.6628	18.9119
Slc13a5	NA	NA	16.3873	18.1009	16.933	18.5026	18.0922	18.5819	18.4839	19.2138
Fermt2	NA	17.6182	16.5221	15.9626	15.2256	17.6919	17.429	17.773	17.5477	NA
Rhpn2	NA	18.5817	15.6867	17.446	15.9015	18.744	17.5553	19.4329	18.7302	18.7733
Klc1	NA	17.2326	17.8122	16.9204	17.1863	17.7192	18.24	17.9836	18.8371	18.4798
Pgls	NA	NA	NA	16.0093	15.7839	NA	17.3578	NA	17.2751	17.2471
Tm9sf3	NA	16.983	16.9428	16.2551	16.2487	18.3747	18.4093	18.2994	18.2241	NA
Plpp2	18.6627	18.2154	18.2581	17.0151	16.7275	15.8501	NA	15.9784	15.3193	NA
B2m	NA	17.5053	16.6387	16.9312	16.524	20.1594	20.3481	20.2265	20.2369	20.4892
Fmn2	19.321	18.9874	19.0632	18.857	18.5242	17.4135	NA	17.1742	17.1362	16.6999
Rpl8	NA	15.4627	16.2476	15.996	16.2612	18.4692	17.9513	15.6217	17.7629	18.3
Plaat3	NA	17.1878	16.582	16.7929	17.5611	16.8836	18.3512	18.5262	18.2718	18.1536
Eef1d	NA	15.4339	NA	NA	16.0882	16.19	16.4647	16.3693	16.5504	16.9211
Lamtor1	18.1768	NA	17.6179	17.2061	NA	15.9896	16.3829	15.6693	15.947	15.9797
Erh	NA	17.5086	NA	17.5405	17.181	18.2071	17.7989	17.6906	17.667	18.0778
Ewsr1	NA	18.6195	17.7542	17.5757	17.2429	19.4085	18.3965	18.7417	18.172	18.8863
Pdzph1	19.0099	19.0951	17.6938	17.5907	16.3944	14.8127	16.6274	NA	16.4325	16.7747
Rps19	NA	16.4166	16.655	16.6988	NA	16.8747	17.8085	17.3585	18.0905	18.2602
Ilvbl	NA	NA	NA	15.3583	NA	18.0068	17.1213	17.2866	17.5017	NA
Tmx4	16.1248	16.0124	15.6058	16.2433	NA	17.4956	17.5815	16.928	17.6536	17.8954
Srm	NA	NA	NA	15.6591	16.4698	NA	17.9097	NA	18.1053	18.2321
Stx2	NA	NA	NA	16.1203	15.8072	NA	16.7692	NA	16.6969	17.0225
Gm15013	NA	NA	NA	17.6797	17.7556	NA	16.515	NA	16.7571	16.9717
Vamp5	NA	16.4279	NA	NA	NA	17.2326	NA	17.4316	17.1321	NA
Asah1	NA	16.057	16.3822	NA	NA	17.1917	NA	17.2045	NA	NA
Sdf2	NA	NA	15.4819	15.9158	NA	NA	17.8216	16.8976	17.0992	17.9791
Smc5	NA	NA	NA	17.3673	16.7482	19.0748	19.7119	18.2437	18.5489	NA
Amdhd2	NA	16.4325	NA	16.0366	16.0966	17.1248	16.6992	16.4712	16.3761	16.7549
Eif4e	18.1794	18.0459	NA	18.3356	17.8727	18.6591	18.7368	18.1588	18.4901	18.5581
Rps16	NA	16.9782	17.1416	16.6381	16.5112	17.9614	17.0369	17.562	17.0265	17.4889
Cst3	NA	17.2008	16.9473	17.6628	17.5724	17.564	17.7666	17.6638	17.971	18.2753
Elp1	NA	NA	NA	16.3933	NA	NA	16.748	NA	16.9009	16.7931
Pigk	NA	NA	NA	NA	15.308	NA	16.3245	NA	16.6774	16.4563
Eif5	NA	14.8283	15.217	16.1297	16.0723	16.3996	16.9797	16.5756	16.4558	17.0853
Rpl27a	NA	16.3429	16.9438	16.4014	16.5816	17.8162	16.7036	17.7754	17.1824	17.2892
Hmgn2	NA	13.36	13.7328	12.6937	NA	14.1751	16.6227	14.9612	15.6183	16.0509
Acaca	NA	NA	NA	17.3731	NA	NA	NA	NA	16.9463	16.9253
Stk38	17.1022	16.3853	16.8705	NA	NA	15.7856	15.1515	16.7882	15.2405	15.8274
Tmem237	NA	NA	NA	16.3575	16.4377	NA	15.7223	NA	15.3346	15.6192
Mfap3l	NA	16.336	16.3717	16.9483	NA	NA	18.0059	17.178	17.7486	17.9816
D430041D05Rik	NA	NA	NA	20.0966	20.1628	NA	19.9091	NA	19.7281	19.7012
Srp14	NA	16.8175	NA	17.0594	16.3869	17.403	17.4334	16.9134	17.1809	17.4154
Mn1	NA	NA	NA	17.3919	17.476	NA	16.9454	NA	16.9232	17.0966
Atp1a3	29.2059	29.6345	29.2421	30.0931	30.1544	29.4325	30.073	29.4713	30.0309	29.7326
Epb41l2	27.7803	27.9486	27.9224	28.4039	28.459	27.2281	28.2024	27.517	28.222	28.2338
Epb41l2.1	23.4155	23.9033	23.8259	23.6173	23.9147	22.8145	24.0159	23.0909	23.6283	23.9739
Eno1	26.8442	27.682	27.4701	28.906	28.7218	27.8056	29.3488	28.3291	29.2647	29.4309
Cltc	25.8862	26.7052	26.1091	26.9819	26.5724	26.5244	26.4753	26.0427	26.7807	26.7449
Gapdh	27.1109	27.4215	27.1849	28.4764	28.3967	27.7753	28.7166	27.5887	28.7206	28.7232
Pkm	26.3761	26.9927	26.8696	27.7997	27.6801	26.8961	27.9739	26.7962	27.9418	27.5656
Ckb	26.3516	26.7259	26.6559	27.6665	27.8151	27.1048	28.0738	26.5181	27.9028	27.9871
Atp1a2	23.0499	24.8252	23.8679	25.0408	24.9183	25.152	25.4678	24.6845	25.7581	25.4798
Pkm.1	19.2751	21.0489	19.8682	23.4594	22.0727	21.4278	22.4373	21.0201	22.6601	22.9949
Actb	24.9951	26.9716	25.995	28.5318	28.0718	27.0839	28.9781	27.2759	28.8988	28.971
Actg1	16.3473	17.0755	NA	20.9247	21.58	NA	22.2677	15.5055	21.8749	19.5259
Gm3839	NA	NA	NA	19.1967	17.8319	NA	18.5229	NA	18.3767	NA
Gm10358	18.4687	19.3157	19.2473	NA	NA	19.2374	16.1498	19.0578	15.5609	16.3601
Gnb1	24.8299	26.236	24.6856	28.0131	28.1815	26.3946	28.5521	25.6771	28.5175	28.1807
Glul	26.6891	28.1056	27.3325	28.2529	28.1336	27.7897	28.6694	27.7926	28.7687	27.9061
Basp1	27.4564	27.5691	27.6441	27.6846	28.2493	27.054	27.6021	27.2005	27.6373	27.6674
Stxbp1	27.1721	27.3134	27.4652	27.8357	27.6808	27.2163	27.7873	27.1146	27.7129	27.7802
Crybb2	27.4898	27.666	27.2852	27.3145	28.8398	27.6036	27.6367	27.4857	26.7561	28.0488
Hspa8	26.7412	26.8625	26.7293	26.9782	26.8635	26.7818	27.1135	26.6849	27.1897	27.3764
Tubb2a	22.342	23.4106	23.252	25.3532	25.1856	24.5083	26.0405	24.191	25.6406	25.7645
Hsp90aa1	27.7592	27.6125	27.61	26.9689	26.6729	27.3984	26.7921	26.9477	27.0472	27.1925
Tubb2b	17.5992	18.1565	18.1614	19.6783	19.9274	18.7499	20.3309	18.9505	19.9941	20.6624
Tubb4b	25.9972	26.5485	26.4774	27.4128	27.1281	26.7742	27.5862	26.5436	27.3664	27.3422
Tubb5	23.1233	22.6479	22.4968	24.1632	23.9495	23.1468	24.2471	23.3187	24.0549	24.418
Atp2b1	23.2495	24.7555	24.2555	25.1377	25.1125	24.7994	25.4168	25.11	25.3067	25.4127
Gpi	26.3547	26.7069	26.5854	26.4717	26.0191	26.5137	26.5112	26.2577	26.3359	26.7
Syt1	27.5784	27.3592	27.8866	26.6704	26.3429	27.2849	26.4895	26.9506	26.5182	26.7955
Aldoc	26.3541	26.3876	26.5358	26.6745	26.4977	26.4686	26.7655	26.455	26.8543	26.5796
Nsf	25.2157	25.7105	25.76	26.2121	26.1281	25.3991	26.0942	25.3753	25.9876	25.9137
Dpysl2	26.225	26.9021	26.531	27.0122	26.99	26.8622	27.0951	26.3396	27.0188	27.2652
Tubb4a	18.3648	20.0594	19.8934	22.7284	21.7048	21.6915	22.7448	20.9235	22.4622	22.8563
Vcp	24.9192	25.3126	24.827	25.2211	25.1212	25.2104	25.2492	24.9086	25.287	25.427
Gnb2	25.8664	26.7878	25.9409	27.3412	27.1374	26.7031	27.4969	26.3258	27.435	26.7149
Dync1h1	23.5567	24.2291	23.9097	24.5044	24.1338	23.9255	24.325	24.0636	24.5128	24.7307
Tuba1a	25.073	26.238	25.7308	27.4089	27.0997	26.4343	27.4577	26.3024	27.3119	27.0918
Atp2b2	23.7879	24.5921	24.5047	25.0616	24.8823	24.6438	25.1903	24.6434	25.294	25.2723
Gdi1	24.107	24.8893	24.4837	24.6361	24.315	24.816	24.5769	24.5552	24.8316	24.4063
Hsp90ab1	25.44	25.5917	25.5118	25.0346	24.7566	25.6513	25.2742	25.6073	25.1408	25.5768
Pgam1	26.1447	26.4027	26.2013	26.5446	26.4732	26.005	26.7194	25.8305	26.6665	26.7141
Eno2	25.1464	25.0847	24.7294	25.7262	25.7514	24.9323	25.6184	25.9329	25.5155	25.8652
Pacsin1	25.6856	25.8591	26.1384	25.7911	25.382	25.8006	25.466	25.6047	25.6256	25.4739
Dnm1	24.2469	24.9794	25.3141	25.8916	25.4256	25.214	25.3792	25.1264	25.5469	25.6653
Rlbp1	25.0047	26.1821	25.7737	26.1579	25.8994	25.93	26.2925	26.2533	26.5192	26.5179
Epb41l3	23.8141	24.4518	24.499	25.1835	24.907	24.4298	24.7176	24.2988	25.0282	24.689
Epb41.1	24.9341	25.0539	25.2618	25.9457	25.8422	24.4999	25.219	24.4539	25.2685	25.2536
Epb41l3.1	NA	NA	NA	NA	NA	NA	NA	NA	NA	NA
Dnm1.1	16.1918	16.7169	16.4784	18.4077	17.6531	24.8062	17.82	16.7077	17.8544	18.5391
Pgk1	25.6436	26.0267	25.799	26.7797	26.6338	25.8341	26.8572	25.8467	26.7728	27.2172
Epb41l3.2	17.878	18.7303	18.2823	19.0755	19.6076	18.2643	18.5339	18.2247	18.9597	18.6788
Epb41l3.3	NA	16.9023	NA	16.8985	17.3939	16.4421	NA	15.3406	17.6377	NA
Atp2b2.1	NA	17.197	17.2009	17.933	17.7248	17.8189	17.8129	17.9095	17.6399	18.3145
Atp6v0a1	26.2642	26.6539	26.7091	26.3344	26.1349	26.6621	25.8993	26.5563	26.1002	26.0339
Gnai2	26.0589	26.8212	26.1218	26.3339	26.0148	26.9639	26.4313	26.7725	26.5675	26.4689
Tuba4a	21.3516	22.3766	22.1211	23.1584	22.9467	22.8183	23.1598	22.2177	23.1272	21.7574
Gnao1.1	28.4708	28.905	28.5372	28.3205	28.2388	28.5412	28.0517	28.3557	28.2408	28.2477
Uba1	24.5905	24.5966	24.5254	25.1719	25.1725	24.5036	25.0171	24.5195	25.1885	25.1645
Slc12a5	25.1071	25.6678	26.1501	26.0226	25.7541	26.1784	25.8815	26.2239	25.8797	25.8123
Myh10	25.7811	25.2089	25.4539	24.9215	24.7739	25.8202	24.5041	25.3981	24.5368	24.4486
Marcks	23.6062	24.6254	24.9215	24.6964	25.3179	24.4076	25.1165	25.2734	25.1898	25.0827
Anxa1	25.4555	25.7483	25.2153	24.8908	25.2212	26.0387	25.3903	25.9209	25.0892	25.7876
Gnat1	27.8126	27.6937	27.3233	27.4142	27.7955	27.2666	27.4484	27.2025	27.541	27.4743
Ywhaz	26.1369	26.7957	26.4076	26.8985	27.2914	26.5162	27.0064	26.5965	27.0936	27.1876
Atp1b1	29.1068	29.1374	29.4466	28.7203	28.7035	29.1214	28.6334	29.1066	28.8806	28.2683
Tubb3	20.174	21.6249	21.4843	22.2043	21.8127	21.8142	24.0314	21.8552	22.2477	22.0964
Ndrg2.1	NA	NA	NA	18.8414	17.3059	16.6865	20.9339	NA	20.4725	20.6966
Septin7	24.893	24.8628	24.9865	24.8387	24.7724	24.874	24.7642	24.8549	24.7641	25.0269
Ncam1	24.1035	25.3278	24.5577	25.4596	25.5078	25.2684	25.7301	25.4882	25.7874	25.8112
Fscn1	23.2046	25.0039	24.4963	24.7599	23.6888	24.7851	25.056	25.06	25.1456	24.5299
Snap25.1	17.6041	NA	NA	17.3024	18.6683	17.2106	NA	NA	18.1085	16.2058
Stx1b	27.6334	27.624	27.3849	26.5105	26.5383	27.1875	26.5996	26.9817	26.7919	27.063
Wdr1	24.2222	25.1617	24.6051	24.6505	24.315	25.3345	24.7763	25.0431	24.8595	25.1488
Napb	24.9519	24.1949	24.6955	24.3579	24.2216	24.4499	24.14	24.1159	24.1089	23.7769
Gnb2.1	NA	NA	NA	NA	NA	NA	NA	NA	NA	NA
Atp6v1a	23.6969	24.1352	24.2183	25.2789	24.967	24.1538	25.2186	23.9433	25.0479	25.319
Ywhae	25.3253	26.1398	25.4025	26.1603	26.3017	26.1581	26.3958	25.7267	26.3888	26.699
Ncam1.1	18.6613	22.0059	21.012	21.0243	21.6626	21.4014	21.9209	22.2119	22.2312	21.7321
Actn4.2	18.4716	18.1447	17.8578	18.5872	NA	18.6162	16.4377	18.0037	16.506	NA
Got1	25.564	26.1468	25.4214	26.1418	25.842	25.5705	25.8424	24.9214	25.9674	26.0517
Got2	24.7967	25.5561	24.9673	24.2544	23.9214	25.6899	24.7689	24.8782	25.0862	25.1263
Aco2	24.4831	24.4148	23.9252	24.125	24.0548	24.4088	24.6258	23.5743	24.7806	24.9837
Cryab	27.3741	26.2751	27.1891	25.772	27.0241	26.4271	25.7511	26.6097	24.9422	26.1391
Atp1b3	25.5586	26.5142	25.9405	25.9449	25.9174	26.6025	26.4353	26.7292	26.4732	25.5402
Hspa4	24.4373	24.5871	24.4272	24.3441	24.3922	24.4349	24.075	24.0758	24.3545	24.0371
Atp1a4	NA	17.8059	NA	19.8816	19.1289	19.2508	18.816	18.4572	19.8905	20.2526
Cryaa	29.4913	28.2307	28.7662	27.5296	28.5682	28.1167	26.9629	28.4102	26.472	27.4304
Crybb3	26.0954	26.0504	25.8761	24.4163	25.4088	26.0437	24.6466	25.6977	24.3783	24.8717
Anxa6	25.0963	25.3016	25.1653	24.1163	24.0749	25.7025	24.4158	25.2078	24.3534	24.6852
Actc1	21.4553	22.9954	22.9837	24.3135	23.3979	22.8786	23.954	23.2705	24.4155	24.6107
Mpp2	23.4659	24.647	23.1068	24.8543	24.3509	24.0455	24.9548	24.0893	24.8487	25.0582
Ddah2	24.5409	25.1913	24.3683	25.7781	26.2112	24.5424	26.1105	24.5223	25.9413	25.8833
Anxa2	25.827	25.4984	25.2649	24.2175	24.9463	26.0838	24.4598	25.9902	23.6729	25.1031
Hsp90b1	24.496	24.3487	23.8913	23.0017	22.5848	24.8628	23.7309	23.5935	23.8156	24.4236
Myo6	22.6499	23.6379	23.6032	22.732	22.3782	23.5893	23.1474	23.7747	23.2874	23.3128
Stip1	23.0952	23.8296	23.407	23.2196	23.2159	23.4045	23.9093	23.26	23.8188	23.6646
Tpi1	26.485	26.797	26.3878	26.7579	26.7293	26.8829	27.0536	26.4612	27.0961	26.9163
Hspa4l	23.8603	24.1529	25.5323	24.1349	23.9689	24.5365	23.5958	23.3934	23.7521	23.5829
Myo6.1	NA	NA	NA	16.7012	17.1657	NA	17.1388	NA	17.1733	17.3431
Pfkl	23.1038	23.6787	22.998	23.4942	23.0748	23.4196	24.2101	23.0377	24.5359	24.2698
Ap2a2	24.653	25.1728	24.632	24.7838	24.2809	24.8423	24.2619	24.4581	24.626	24.0975
Map1b	22.7798	23.6649	23.3565	24.2417	24.3637	23.1915	24.0365	23.0438	23.9283	23.8454
Crygs	26.7191	25.9665	25.6449	24.0547	25.3457	25.7572	24.4057	25.2361	23.4993	24.7008
Clic6	20.7603	21.7707	22.0265	23.057	22.8231	22.711	23.3811	22.4528	23.3915	23.3298
Cryba1	26.5113	26.4294	25.8692	25.1065	26.5063	26.2004	24.7645	25.9426	24.4364	25.242
Atp6v1b2	22.158	22.9966	22.3678	25.0114	24.8143	23.458	25.2538	23.1546	25.0051	24.6561
Gnb3	22.6273	24.1931	22.9921	25.0153	24.9335	23.9175	25.0237	23.7027	24.9256	24.6795
Pebp1	20.5323	22.3947	21.7095	24.3867	24.4747	22.4252	24.702	22.4202	24.7401	24.6734
Itgb1	24.0233	24.3855	24.3785	22.7633	23.6335	24.9862	23.77	25.065	23.5113	23.7343
Actn1	19.934	21.2901	20.3319	21.2721	20.9529	21.9271	21.6302	20.4999	22.0076	22.2652
Atp2b3	18.4719	20.1941	19.4184	21.5151	21.5471	19.4574	21.8465	20.3731	21.6491	21.2846
Cadps	23.2586	24.1071	23.9773	23.8822	23.5794	24.0451	23.4415	24.455	23.7942	23.885
Rab3a	25.2928	25.2592	25.4154	25.3732	24.7921	25.1542	25.0584	24.9355	25.0593	25.1907
Dpysl3	22.4983	23.1752	22.4215	23.7418	23.9073	22.6172	23.683	22.3807	23.5406	23.4891
Dpysl4	20.991	22.3305	22.1373	23.6594	23.4941	22.8827	23.9958	22.6705	23.9046	24.0969
Lin7a	23.8385	24.2083	23.9072	24.3458	24.4686	23.679	24.6812	23.924	24.4466	24.6453
Ldha	25.1967	25.6209	25.3208	26.1584	25.7565	24.8209	25.6131	24.6419	25.7556	25.2111
Bsg	24.3965	25.6481	25.5148	26.6461	27.0211	25.3055	26.4249	25.9648	26.4066	26.2113
Slc1a3	23.0833	23.0471	23.1774	24.9085	24.291	23.7769	25.2031	24.3501	25.0971	25.9055
Pdc	23.3015	23.2026	22.9214	23.6113	23.7002	22.3067	24.0262	21.8607	23.7898	23.2108
Atp6v0d1	22.8848	24.2577	23.4882	25.2802	24.8981	24.4734	24.7821	24.361	24.8526	24.3081
Cadps.1	NA	NA	NA	18.0273	17.4237	NA	17.7472	15.7849	17.7243	18.2977
Ank2	23.2424	23.7805	23.7749	23.8612	23.4871	23.8229	23.6375	23.5807	23.916	24.0217
Mdh1	25.7642	26.0953	25.8209	25.9327	25.9035	25.9618	26.1238	25.6296	26.1102	25.9955
Dnm3	23.0699	22.9757	23.2823	23.1559	22.7291	22.9734	22.9606	22.7774	23.0192	22.8216
Arf3	23.5242	24.1385	24.198	23.8507	23.3575	24.4106	23.4675	24.1969	23.5236	23.502
A2m	22.7982	23.4987	22.9666	23.4199	21.2589	24.9522	23.3043	24.6967	23.5878	23.2447
Plcb4	26.3286	26.3242	26.7	25.8987	26.1056	26.5465	25.6086	26.6503	25.7336	23.4291
Sod1	26.0364	26.1532	26.4943	25.1303	25.4517	26.2285	25.7451	25.895	25.6732	25.4023
Slc25a4	25.8524	26.325	26.2218	25.3996	24.4614	26.3876	25.4954	25.7279	25.7193	25.5058
Myh9	21.945	22.1736	22.0043	21.4172	21.477	22.6694	21.9653	22.5384	21.9355	22.0853
Fasn	20.4655	21.8586	21.0506	23.1299	22.6046	21.957	23.0911	22.0322	23.412	23.3838
Ctnna2	23.698	23.2289	23.972	22.5284	22.6661	23.867	22.8343	24.2379	22.468	22.976
Tln2	21.871	22.4039	21.9231	23.3905	23.4952	21.5086	22.5749	21.5176	23.0382	22.9697
Folr1	25.5361	25.5704	25.2673	23.8657	24.5516	25.6418	24.4055	25.5407	24.0012	22.5618
Mdh2	24.6092	25.5958	24.2326	25.2865	24.873	25.8187	25.8385	24.7727	26.0422	25.8707
Gnai1	23.4893	23.8123	23.3236	22.9551	22.1859	23.0456	22.3073	22.8451	22.658	22.3932
Crmp1	24.0163	22.5742	24.1386	23.584	23.7818	23.6145	23.4009	23.3315	23.1702	23.069
Crmp1.1	17.8367	19.138	18.7683	20.6975	20.8354	19.5423	21.325	20.2469	21.0181	21.5327
Uchl1	22.9131	23.2529	22.9107	23.6501	23.6748	23.7396	24.0716	23.3774	23.9604	23.5538
Septin8	21.8602	23.0202	22.9113	23.4089	23.2323	23.1222	23.551	23.1526	23.2883	23.4434
Ap2a1	23.2035	23.6479	23.3971	23.3943	23.2373	23.6371	23.0591	23.2939	23.3993	22.7453
Ywhab	21.3923	23.1063	21.8776	24.2153	24.6556	23.0469	24.521	23.0258	24.3607	24.8669
Pitpna	23.7025	24.5272	24.5511	23.7659	23.8064	24.4225	23.8684	24.671	24.0282	23.9574
Crygb	24.884	25.0085	23.7723	22.0761	24.2921	23.9449	23.5965	23.6069	23.1789	23.3433
Rph3a	23.3792	23.8363	23.729	23.3964	23.1654	23.6863	23.5818	23.2221	23.613	23.4851
Dpp6	24.0847	24.5133	24.42	23.744	23.2656	24.266	23.6117	24.04	23.7701	24.0524
Vdac3	24.4262	25.4289	24.7902	24.879	24.1667	25.1545	24.6982	25.2171	25.0209	25.2271
Tubb6	18.3419	19.7154	20.2553	21.12	19.9756	19.8356	19.4794	20.4777	20.3658	20.0807
Hspa1a	22.4951	22.6696	22.2586	22.7558	22.4358	21.5666	22.6323	21.2505	22.6773	22.7622
H4c1	26.8925	27.4894	27.2245	24.6902	23.8762	27.8491	27.9205	29.5085	26.2731	28.3984
Prdx2	23.7635	24.8061	23.8485	24.7638	24.4472	24.8411	24.7197	24.4665	24.737	25.0596
Gpi1	NA	NA	NA	NA	NA	NA	NA	NA	NA	NA
Crybb1	27.0574	26.2312	26.0946	23.623	24.8383	25.9776	23.0691	25.3879	23.1862	23.3234
Eno3	20.0174	21.1109	20.6271	21.5436	21.039	20.6205	20.7373	20.7046	21.4126	21.2893
Rhoa	25.3536	25.4872	25.1251	24.7724	24.6896	25.6687	25.3152	25.1047	25.2388	24.8236
Gapdh.1	22.1844	23.1347	21.9302	20.5963	19.8676	22.7198	20.0482	22.8413	20.4412	21.0808
Vdac2	24.0954	25.2605	24.5313	24.3878	23.9685	25.202	24.3184	24.7559	24.6203	24.6522
Lin7c	22.4786	23.0604	22.477	23.3893	23.8443	22.7234	23.7217	22.6257	23.5746	23.852
Gnaq	22.6093	23.9881	22.9835	23.9796	23.9322	23.9603	23.9681	23.8173	24.0726	24.0793
Fscn1.1	NA	NA	NA	21.3708	21.7807	NA	21.1983	NA	21.2042	20.7101
Glo1	24.8076	24.8037	25.1203	24.0308	23.9705	24.5074	24.2268	24.6683	24.1276	24.3118
Ppp2r1a	21.3969	23.0876	22.2291	23.558	23.7681	23.1747	23.8051	22.8701	23.798	23.8531
Aars1	21.0551	21.6868	21.4268	22.2924	22.0576	21.9182	22.4794	21.5974	22.5663	22.8673
Ywhaq	22.7538	23.5611	23.1783	24.0838	24.3291	23.6127	24.192	23.935	24.2473	24.0509
Septin11	23.3182	23.9195	24.2442	23.6233	23.907	23.9572	23.1966	23.7132	23.5748	23.6701
Nptn	26.7219	27.0637	27.2442	26.3441	26.5217	27.0075	26.7203	27.0738	26.4913	25.3571
Ap2m1	24.5001	24.3676	24.6598	23.9095	23.4151	24.1046	23.3194	24.0719	23.8458	23.4556
Uqcrc1	22.8542	23.5881	22.6554	22.9924	23.2124	23.4701	23.4321	22.8121	23.4246	22.7235
Ctnnb1	22.7895	23.0955	22.4026	23.3799	23.5561	23.1886	23.4911	23.2447	23.6591	23.6781
Kras	24.1835	23.9379	23.8576	22.8378	22.9347	23.6782	23.2378	23.5509	23.0468	23.4099
Ftl1	23.4788	22.8901	23.4773	22.5376	23.3578	23.6693	23.2327	23.6542	22.8647	22.8365
C2cd2l	16.0795	20.7431	20.2693	23.1575	23.5275	19.1616	22.6525	18.6409	22.716	22.1405
Hk1	23.3909	23.9424	23.8261	23.5004	23.1563	23.7706	23.1446	23.5425	23.3518	23.17
Pgm1	22.4365	23.4717	22.9311	23.4295	23.3423	23.1651	23.0653	23.1717	23.4948	23.7367
Sh3gl2	23.665	24.0786	23.9066	23.7903	23.9043	24.0731	23.835	23.6889	23.9171	23.9316
Ywhag	23.0291	24.5687	23.4043	24.9515	25.3325	24.3075	25.1041	24.3204	25.0972	25.3896
Vat1l	24.1882	23.4956	23.5374	23.2397	23.0818	24.1191	22.8169	24.127	23.5681	22.9653
Pls3	22.2455	22.6745	22.5924	23.1486	22.7008	22.6037	23.2377	23.1056	23.4667	23.1866
Acly	23.2758	23.6821	23.0406	23.7031	22.9768	22.6786	22.9916	22.7452	22.9046	23.2552
Ap1b1	21.212	22.3885	21.0167	22.4442	22.0432	21.8942	22.1008	20.7615	22.4128	22.2223
Atp2b1.1	NA	NA	NA	15.9269	16.589	NA	16.7637	NA	16.7854	16.486
Pacsin3	22.6628	23.4444	23.1501	22.6056	22.2651	23.4873	23.155	23.5653	23.2237	23.174
Psma7	24.6148	24.1642	24.8138	24.0875	23.9619	24.1422	23.9081	24.2075	23.9279	23.692
Ppp2ca	21.8251	22.4067	21.7229	22.5708	21.9775	22.659	22.8337	22.3194	22.8711	21.9242
Prkca.1	23.6698	24.3437	23.6577	23.6759	23.6452	24.0127	23.9385	23.7237	23.7848	23.6274
Vim	21.7304	21.7877	21.6312	23.7026	23.8379	23.9936	23.5038	23.6	23.7292	23.6601
Slc6a1	23.7755	24.7801	24.441	24.5586	24.3642	24.511	24.7204	24.4174	24.6509	24.5813
Gnas	24.79	25.2527	24.7951	25.0683	25.1524	25.0787	24.8932	24.9408	24.863	24.9736
Gpm6a	26.34	27.3034	26.9678	26.2762	25.8485	27.0395	26.1659	27.1007	26.4408	24.8868
Gphn	21.3109	22.7189	21.766	22.7439	22.6893	22.3498	23.2153	21.3168	23.2179	23.1871
Camk2d	23.5678	24.0937	23.5399	23.7638	23.3218	23.7874	23.7828	23.3092	23.9201	23.8115
Rab1A	20.8588	21.7701	22.045	22.8201	22.0522	22.7031	22.5852	22.1158	22.8315	23.0228
Actbl2	18.7032	21.1173	19.4242	25.6649	25.2789	21.2723	26.0479	21.5765	25.9952	26.1212
Gnb5	23.884	24.3293	23.9379	23.6228	23.652	23.842	23.5165	23.8803	23.9155	23.4123
Slc16a1	24.7405	24.8055	24.9346	24.9475	24.7688	24.3954	24.9994	24.4286	25.0232	25.2768
Eef1a2	17.1688	18.0519	18.8021	20.4146	20.3133	18.4619	21.1108	18.4801	20.8364	19.9617
Mfge8	22.7295	23.6687	23.4959	22.1285	21.3536	23.2903	22.3577	23.5097	22.8385	22.9327
Fth1	24.442	23.5545	24.4054	23.3069	23.7646	23.9321	23.6986	23.8829	23.3399	22.9012
Ppp2cb	NA	17.6129	NA	17.5958	17.3757	17.2101	17.7782	16.7357	18.0648	NA
Alpl	23.7048	22.9063	24.0372	23.1648	23.597	23.2225	24.1986	23.2585	22.8748	22.7637
Dctn1	23.3153	23.3573	22.9184	22.102	22.3036	23.1721	22.6206	22.9029	22.6781	22.516
Gnai3	22.0673	22.2275	21.877	21.8257	21.5943	22.1823	21.5861	22.1895	21.8871	21.398
Slc2a1	23.9932	25.2517	25.3987	26.0894	25.7906	25.8216	26.2269	25.7538	26.2358	26.6715
Ahcyl1	23.8319	24.2703	23.7865	23.7864	23.3376	23.7898	23.5891	23.5917	23.5865	23.459
Ubc	26.262	26.6113	26.2256	25.0059	24.8119	26.4043	25.3735	26.2082	25.4201	25.9433
Rbp3	18.9579	19.9574	18.5148	21.3536	21.4887	20.4609	22.9086	19.2552	23.3945	23.2824
Rap1a	20.587	20.7482	20.4922	21.2835	21.2443	20.3189	21.3259	20.342	21.6606	19.467
Hras	21.8241	22.3434	21.9377	23.6084	23.5091	22.9745	24.0057	22.5002	23.834	24.1192
Ppp1r7	22.2635	22.8039	22.515	22.1652	21.4625	22.6829	22.1205	22.2892	22.3108	22.5971
Slc3a2.2	NA	16.4064	16.426	17.9358	18.9636	19.4458	20.0245	17.1678	18.6793	19.9429
Rab7a	23.6927	23.9903	23.6869	23.5239	23.3675	24.0855	23.4902	23.9788	23.7325	23.9982
Thy1	27.6212	27.9596	28.1701	27.2081	27.8005	27.843	27.1396	28.0099	27.2708	26.671
Napg	20.5892	22.0991	22.3729	23.546	23.7819	22.9373	23.6125	22.8739	23.4989	23.6454
Gna11	24.5945	24.885	24.8649	24.4738	24.1841	24.6799	23.9145	24.7424	24.2006	24.3799
Synpr	22.9883	24.5217	23.1971	25.123	24.6136	24.9153	24.984	24.8356	25.2863	23.523
Rab1b	23.4605	23.6679	23.4257	23.5124	23.1969	24.1152	23.5598	23.3087	23.5468	23.797
Ap2b1	23.0677	24.008	23.4017	23.8103	23.3167	24.3563	23.2006	23.4581	23.6664	23.6574
Park7	17.0805	20.4792	18.5903	22.972	23.2132	19.5909	23.2765	20.3319	23.1432	22.4196
Cd9	22.7157	22.5079	23.3425	21.3567	21.5576	24.1469	22.3167	23.7913	22.1192	21.4408
Calb2	25.0052	25.1269	25.3466	24.2693	24.0305	25.0007	24.0873	24.7585	24.3654	24.3066
Uqcrc2	21.3863	23.3756	21.9672	23.8825	23.8074	23.4564	24.2063	23.296	24.0801	24.2289
Tpm3	23.3596	23.6786	22.8614	22.7133	23.2234	24.1698	23.387	23.2793	23.1633	23.525
Cryba4	24.3564	24.3668	24.0569	23.1282	24.3881	24.2257	23.5722	23.9875	23.1082	23.5274
Rap1b	23.9915	24.379	24.2741	24.2629	24.1234	24.5939	24.4229	24.4315	24.2878	24.4703
Hspa2	NA	NA	NA	NA	NA	NA	NA	NA	NA	NA
Atp6v1e1	23.3617	24.1245	24.1831	23.9226	24.0074	23.6251	24.0453	23.7876	23.8294	24.2049
Itgav	23.3648	22.8402	23.6687	21.237	21.3235	23.4905	21.8167	23.8636	21.9274	21.4959
Lrp1	22.0862	22.4142	21.746	21.2115	21.33	22.7089	21.9176	22.2569	22.1715	22.07
Cct2	21.6102	22.0199	21.6629	22.2797	22.0419	21.6225	22.2684	21.9135	22.3464	22.1789
Ndrg1	23.9466	22.7421	23.5207	24.6567	24.3742	23.4766	24.1282	23.5455	23.5829	23.9047
Syn1	21.8421	22.5483	22.3016	22.9539	22.2738	22.492	22.6049	22.272	22.8976	23.1118
Fkbp4	22.3199	22.7131	22.62	22.1823	22.1217	22.8215	22.3335	22.4832	22.4827	22.4513
Pdxp	21.8574	22.2421	21.8241	22.1813	21.4189	21.9193	22.1238	21.869	22.228	22.0523
Amph	22.7239	23.2794	22.9794	23.0155	23.0291	23.1144	22.877	23.1475	23.1062	23.1313
Ank3	NA	19.5215	16.8951	20.2714	19.4407	19.7852	20.6991	19.7074	21.0253	20.5151
Glud1	21.1337	22.5032	20.4935	21.8865	21.6447	22.8807	22.9046	20.5295	22.7898	23.0935
Slc32a1	21.7357	22.2575	22.1211	23.2403	22.7487	22.0123	22.9402	21.8901	22.9359	22.3664
Dlg4	23.0596	22.9119	22.3759	22.4254	21.6265	22.41	21.9049	21.4274	22.2313	22.2824
Crygc	22.8545	23.6111	21.8896	19.8427	22.5331	22.0656	21.5008	22.0623	21.4282	21.762
Dnajc5	25.1729	25.2416	25.4953	24.0601	23.3826	24.4309	22.1032	24.7888	22.7303	22.4519
Ppa1	23.3241	23.3061	22.754	22.7939	22.4879	23.0655	23.0135	22.57	23.1692	22.9831
Qdpr	23.2402	23.1948	22.9776	22.6983	22.8184	22.9588	22.9613	23.4705	23.3155	22.8045
Atp6v1h	21.4085	21.8426	22.2098	22.7627	22.4304	22.1396	22.62	22.2234	22.5633	22.8488
Gprin1	NA	NA	17.4526	23.1117	23.5056	17.431	23.0416	18.3553	22.91	22.6859
Syt2	20.2618	20.1059	20.4154	19.9562	19.4329	19.2704	19.2401	19.9447	19.8302	18.716
Coro1c	20.9	22.5199	21.8582	22.5703	22.3018	22.8605	22.9501	22.4398	22.9322	22.667
Pfkm	17.6798	21.5518	20.9341	22.3944	21.6943	21.8371	22.2388	21.9195	22.5999	22.2172
Prkar2a	22.5113	23.1078	22.5509	22.9687	22.3646	22.5603	23.4013	22.3788	23.1471	22.8878
Agpat3	23.1729	23.6678	23.7848	23.3249	22.7854	23.7753	23.4025	24.3285	23.7079	23.8649
Septin5	22.3791	23.0018	22.9758	23.2995	22.7362	22.9727	23.0338	22.6017	23.2607	23.2247
Slc25a5	22.1348	23.3746	22.9903	22.679	21.7086	23.7927	22.9347	23.1291	23.1444	23.2127
Rab2a	22.8924	23.2323	23.1019	22.7684	22.5889	23.3782	22.8589	22.9252	22.8671	23.1593
Psma1	23.4035	23.7001	23.7976	23.8955	23.8474	23.8084	23.7753	23.7413	23.8803	23.6839
Myo5a	21.2337	22.3576	22.539	22.2502	21.9374	22.5101	22.0553	21.8823	22.3763	22.2576
Crygd	23.9919	24.6914	23.0234	20.9681	23.4797	23.3069	22.6682	23.0327	22.4653	23.0617
Ndufs1	19.5172	21.2717	19.7868	21.8354	21.5696	21.2462	21.9914	20.9291	22.2244	22.6249
Vamp2	21.7609	22.2841	22.7026	22.4487	21.7591	22.5246	23.0738	22.4255	22.375	23.2136
Prkcb	18.0894	NA	NA	NA	16.8296	16.4238	17.2358	NA	17.154	17.8306
Gpx4	24.426	24.4573	25.2269	24.9136	25.1031	24.5781	24.5304	25.3409	24.6975	24.6387
Dnm2	NA	NA	NA	NA	NA	NA	NA	NA	NA	NA
Gstm1	23.1592	23.7706	23.5729	23.0812	23.0773	24.207	23.1857	24.2168	23.622	24.1977
Iglon5	20.7055	21.7654	21.7623	22.5364	22.9639	21.1622	22.652	21.6772	22.6598	22.53
Impdh1	21.4333	21.5267	21.0616	22.2231	22.4208	19.6457	22.25	19.2166	22.3829	22.1337
Immt	22.4436	22.2561	21.6046	21.5757	21.6561	22.2862	22.2051	21.0578	22.5789	22.8244
Cap1	22.4758	22.316	23.2153	22.1813	21.5138	22.4456	22.2394	22.2974	22.6139	22.1303
Prkcb.1	21.93	22.1001	22.133	21.9496	21.3512	22.5839	21.5173	22.1438	22.0293	22.0119
Sv2a	24.0014	24.3268	23.9564	24.0347	24.15	24.4629	23.7761	24.0562	24.4904	25.2492
Glod4	NA	20.6052	18.5497	22.0166	21.6657	20.6911	22.3198	20.2914	22.3005	22.4344
Septin6	20.5812	20.918	21.103	21.3751	20.9396	21.1872	21.3278	20.4536	21.2345	21.6349
Ahcyl2	21.2034	20.384	20.4255	21.433	19.9851	20.4664	20.3901	20.1908	20.0397	20.4753
Nptn.1	18.2165	18.8724	18.5536	17.8026	17.7859	18.1427	17.2107	18.1988	17.515	17.8805
Mapk3	21.9995	22.9847	23.0737	21.9442	22.1618	23.05	22.4892	22.8597	22.4968	22.3875
Prkar2b	21.5055	21.7711	21.6794	21.6737	21.4939	21.5286	21.7505	21.4213	21.685	21.5422
Cspg5.1	NA	NA	NA	18.0139	17.3511	17.4134	18.6533	17.4952	18.726	18.6515
Csnk2a1	21.6562	22.1297	22.5395	21.5295	21.1924	22.5862	21.6125	22.1431	21.8176	22.0335
Lman2	23.2108	23.865	21.338	20.7245	19.6268	24.24	22.2223	22.6811	22.5239	22.6543
Slc25a3	23.436	24.6916	23.9226	23.8632	23.4539	24.8341	23.875	24.2593	24.1456	24.4878
Krt14	24.274	22.375	23.065	23.3918	21.2194	21.1951	21.7115	23.1671	22.0701	19.9598
Bin1	23.1424	22.7096	22.8849	23.553	23.7778	22.9142	23.8917	22.8449	23.852	23.9611
Cplx4	22.101	21.9641	22.1292	22.9622	23.5728	20.9371	22.66	20.8747	21.8376	22.1185
Tpm1	21.6934	22.1275	21.5219	20.6077	20.9718	21.3783	21.0166	20.9189	20.6333	21.1594
Ndufv1	21.8482	22.6169	22.4587	21.6638	21.3031	22.4318	21.7228	22.1258	21.9184	21.4053
Tmed10	23.567	23.9117	22.9477	20.8595	20.6849	24.4068	22.6739	23.9726	22.8197	23.7414
Scrn1	20.2382	21.7616	20.9588	22.4981	22.4541	21.7674	22.7605	21.726	22.7071	21.8258
Pygm	21.2998	20.9726	21.3897	20.6746	20.1472	21.1732	20.7793	21.1463	20.7193	20.8693
Rab1b.1	19.2362	16.0359	19.2427	18.5729	15.9705	19.9613	19.5814	NA	17.8675	17.8743
Atp6v1g2	21.334	21.6695	21.8303	22.193	22.5076	21.8593	22.7583	21.6389	22.1948	22.6155
Rhoc	19.6181	20.328	20.3756	19.6388	19.7036	21.3654	20.6876	21.1396	20.7533	19.1737
Nap1l1	24.3555	24.2122	25.0929	24.6113	24.697	24.3871	23.7293	25.1644	23.9131	23.7745
Synj1	22.5574	23.2371	22.7922	22.6952	22.3503	22.8463	22.6636	22.7828	22.5986	23.0538
Snap91	23.6362	24.4672	24.6142	24.1478	23.8733	24.1152	23.3485	24.0397	23.732	23.6675
Psma3	23.5667	23.5378	23.7231	23.6539	23.5782	23.5785	23.4659	23.5017	23.4872	23.246
Dynll2	22.9535	23.7342	23.0441	23.5837	23.175	23.7333	23.6293	23.2891	23.844	22.6512
Nckap1	19.4896	22.1258	20.54	21.988	21.6052	21.8824	21.4981	21.6561	22.2901	22.3718
Atp6v1c1	22.4036	22.8956	23.022	22.9595	22.6417	22.6363	22.7735	22.7358	22.6382	23.0156
Gpm6b	23.7631	24.6868	24.3233	24.5789	23.9614	24.7244	24.821	24.8702	24.8947	24.314
Col4a1	23.0557	22.4436	23.2259	20.3736	21.9211	24.2773	20.4741	23.4789	17.6369	19.5028
Mpdz	19.6049	22.0406	21.2914	21.6301	21.596	21.6984	21.7224	21.7802	21.9024	22.0365
Cpne5	22.486	22.3318	22.4822	22.5608	21.9271	22.5342	21.3867	22.1715	22.0009	22.0879
Atp6v1d	22.426	22.6413	22.9345	22.0533	21.9857	22.5336	22.1032	22.4715	22.0597	22.3445
Slc8a1	21.9033	22.4525	22.3784	21.087	21.1761	22.2911	22.1678	22.1862	21.9226	22.219
Myo1b	20.5349	21.9893	21.4268	22.3109	22.0115	21.4885	21.033	21.6707	21.8342	21.7475
Psma6	23.5512	23.8905	23.823	23.72	23.6294	23.7116	23.4777	23.6392	23.6805	22.9453
Rac1	24.1318	25.6127	25.0896	25.9767	25.6466	25.5826	25.7693	25.5421	26.15	25.8576
Ogdh	22.6253	22.9975	23.8248	22.3949	22.0847	22.8584	22.4485	22.6976	22.707	22.5843
Pip4k2b	22.7151	22.817	23.0205	22.7758	22.4881	22.5681	22.5479	22.6043	22.8099	22.822
Atp1b2.1	22.9361	23.3965	23.0594	19.1558	18.8189	22.1618	19.5745	22.5587	19.363	16.4061
Cryba2	25.009	25.0841	24.1269	24.0606	25.3784	24.4022	23.9062	24.3826	23.3335	24.1018
Llgl1	20.619	20.6154	16.8353	21.0976	20.5147	19.9831	21.6228	21.1106	21.6431	22.0184
Krt6a	26.6183	24.7756	25.39	24.9873	23.1341	24.1408	24.2226	25.1744	24.2738	22.4132
Dnpep	22.1429	22.5242	22.1904	23.9815	23.7615	22.5653	23.7827	23.0656	24.0399	23.1744
Cntn1	21.4668	21.952	22.0526	21.3896	20.9054	21.9388	21.4146	21.8851	21.6678	21.5781
Dnaja1	21.7945	21.8149	21.8244	20.9161	20.7884	22.1696	21.4705	21.8829	21.524	21.774
Cct3	19.3941	21.4875	20.3103	22.3414	21.6532	22.0612	22.2887	21.7198	22.2343	22.1241
Psmb1	22.7162	23.2743	22.9972	23.3201	23.3627	23.1265	23.3657	23.0517	23.3324	23.0562
Camk2b	22.2828	22.5353	22.094	22.1078	22.0168	22.7589	22.0926	21.9118	22.2478	22.4764
Cadm3	19.1712	21.3738	20.675	22.1063	22.126	21.2352	22.2721	21.3893	22.3097	22.5701
Arhgdia	21.5441	23.9764	22.6169	25.0731	25.0334	23.9881	25.581	23.9726	25.9387	23.59
Cryge	19.6172	19.7916	17.3047	NA	17.7502	16.6112	NA	NA	NA	NA
Slc4a10	20.5828	21.6667	22.0093	21.8952	21.3901	21.7762	22.0815	21.7933	21.619	22.0232
St13	23.9244	23.8557	23.8277	22.6155	22.7143	23.5883	22.8993	23.739	22.9562	23.0877
Sncb	NA	NA	NA	23.3582	23.7142	18.1266	24.0648	20.0868	23.6118	23.5668
Cxadr	22.3456	23.1058	22.817	22.0722	22.6805	23.4588	22.9251	23.4808	22.558	21.8805
Mpp6	22.2494	23.3066	22.7926	23.2336	22.871	22.5401	22.6678	22.5192	22.9105	23.0162
Tcp1	20.488	20.6019	20.3343	21.3849	20.631	20.804	21.4833	20.3605	21.4484	21.1817
Ppp1ca	18.7822	19.3015	16.5857	20.1898	19.4985	20.206	20.4418	19.7004	20.7147	20.378
6430548M08Rik	22.4496	23.0268	23.0987	23.0481	22.9843	22.9607	22.9882	22.9403	23.2732	23.4772
Dld	22.9588	23.3288	22.3995	23.0611	22.2062	22.9747	22.5473	22.2567	23.238	23.3033
Crygn	23.5457	23.325	22.878	20.522	21.6859	22.726	20.304	22.4459	20.4643	19.7465
Inpp5a	23.0812	23.2414	23.3665	22.835	22.559	23.1166	22.3257	23.2333	22.5324	22.4634
Mip	24.9768	25.3652	24.5483	25.4173	26.1519	25.659	24.6221	25.4577	24.2286	25.6722
Dync1i2	22.0302	21.3083	20.5559	21.0622	21.5272	21.1725	21.527	20.7519	21.4277	21.6881
Capn5	20.3098	21.7341	20.9166	22.1779	21.8636	22.1136	22.036	21.5707	22.138	21.953
Hspa1l	21.6785	20.5888	NA	21.5367	21.0631	NA	20.9305	19.9613	20.9741	21.3462
Krt77	26.5773	25.033	25.7525	25.5049	23.1311	24.5253	23.5291	25.0895	24.8879	21.7996
Prdx5	23.8554	24.303	22.7128	23.5712	23.5984	24.524	24.3302	23.8045	24.1791	24.3326
Dpysl5	19.4587	20.5908	20.0223	21.2212	21.5313	20.1993	21.3812	20.4016	21.4705	22.0322
Kif5b	21.1217	22.0703	21.6785	22.1951	22.2631	21.884	22.139	21.9366	22.4827	22.6003
Ppp1cc	NA	18.0514	16.1403	19.117	18.3737	18.5942	19.9724	17.9902	19.7844	19.7639
Lin7b	NA	NA	NA	NA	NA	NA	NA	NA	NA	NA
Ppp1cb	21.2834	21.9143	21.5629	21.969	20.8386	22.6572	22.5606	22.0851	22.4246	21.3404
Sdha	21.6467	22.5363	21.6475	22.0067	22.0699	22.3917	22.2226	21.8142	22.5861	22.4598
Sirpa	18.1762	18.9659	18.7868	20.4937	20.7183	19.223	21.3128	18.6334	20.5483	20.3167
Wdr48	21.9664	22.3661	22.1244	22.3715	22.2841	22.0584	22.1279	22.1278	22.1884	21.9008
Rab5b	18.426	20.4776	19.8032	20.7942	20.8981	20.9759	21.1258	20.8009	21.3445	21.5074
Usp5	26.0729	26.6729	26.3316	25.7889	25.5971	25.9855	25.3799	26.0618	25.8175	25.5206
Ppid	22.5152	22.8173	22.5057	22.2911	23.0465	22.328	22.3817	22.4621	22.4988	22.1038
Dctn2	16.99	18.1874	18.1492	21.6633	21.2075	18.74	21.6296	19.6559	21.8554	21.7145
Mapt	19.6374	21.6137	21.9888	22.9233	23.1883	22.0574	23.2801	22.1336	23.1193	23.3897
Pi4ka	21.0522	21.3843	21.1759	21.7618	21.5819	21.7426	21.5888	21.6754	21.5854	21.7218
Rab3c	16.6223	16.8347	18.2183	20.5772	20.4195	19.6225	21.1451	17.7219	21.1445	20.1926
Spr	16.314	20.8553	17.3284	21.9745	21.7197	20.9987	22.2602	20.8255	22.2762	22.4742
Gnb4	NA	NA	NA	NA	NA	NA	NA	NA	NA	NA
Psma4	24.2695	23.8748	24.0838	23.1851	23.0688	23.8474	22.9036	23.8369	23.1101	22.877
Gap43	19.8381	20.87	20.8368	22.6306	22.5501	21.2356	22.3324	21.5902	23.585	22.5398
Pafah1b1	22.6097	22.9864	22.7319	22.2375	21.6928	22.7808	22.2753	22.6488	22.5156	22.1614
Arf4	18.4351	20.1479	19.8776	20.1513	19.4305	20.326	19.4717	20.7714	20.0922	20.2519
Plcb1	21.5449	22.0687	21.9907	21.7965	21.3578	21.8093	21.8367	21.2776	21.8633	21.6045
Sptbn2	17.7008	19.6385	19.4491	21.2961	21.1505	20.4791	20.9772	19.8174	21.4729	21.3882
Adh5	23.114	23.1848	23.232	22.1167	21.6008	23.0738	22.5575	22.8879	22.5318	22.129
Chp1	21.5468	22.0116	21.8509	20.6684	20.7601	22.4056	21.3801	22.3148	21.3759	21.79
Anxa4	22.6306	23.0234	22.2634	21.0615	21.7471	23.4508	21.8826	23.2239	21.7339	22.2622
Jam3	22.6654	23.1025	22.985	22.3716	22.8435	22.95	23.2914	23.5233	22.9112	22.775
Aldh7a1	21.701	22.3478	21.5333	21.2638	21.2328	21.8963	21.4467	21.5809	22.021	22.1399
Arf5	14.9769	17.4587	17.1437	17.8602	17.7917	18.1525	18.1954	18.0083	18.2756	18.7207
Krt5	24.3297	23.0249	23.5063	22.9639	21.2852	22.3358	21.3751	23.5184	22.0662	19.6008
Cntnap1	23.3226	22.3256	22.3404	22.6289	21.9697	22.9003	22.4976	22.5051	22.4266	22.6612
Palm	19.693	20.4622	20.6147	22.438	22.9671	20.8464	22.1826	20.7111	22.2159	22.4469
Psma2	20.587	21.2988	20.7702	22.1507	21.7827	21.4758	22.1294	21.2823	22.1314	22.2608
Cdc42	20.362	22.7084	21.8575	23.9236	23.5987	22.8512	24.002	22.7394	24.1663	23.4699
Apeh	19.5251	20.8046	20.6803	21.8528	21.3612	21.5086	21.5879	21.0621	21.8	22.0547
Camk2g	19.9367	19.8527	19.6178	19.3213	18.7602	19.9233	18.6275	18.7602	18.3057	18.5711
Cpne6	21.1679	22.228	21.8812	22.0819	21.9272	22.009	22.3838	21.4955	22.1246	22.0506
Ldhb	20.2559	21.9696	21.5015	23.5673	23.4841	22.1177	23.6282	22.3308	23.862	23.6788
Cask	21.316	22.3755	21.9302	21.8643	21.4247	22.0793	21.3516	22.0006	22.0422	21.7092
Krt42	23.357	22.1293	22.174	23.0491	22.8002	21.8563	22.6309	22.821	22.6587	23.0196
Cdh2	19.9399	20.9422	20.0775	20.9992	21.2135	21.0322	21.9793	19.8355	21.3457	22.0995
Oxr1	19.4789	20.9901	20.3478	21.239	21.1278	20.5852	21.1939	20.5464	21.5063	21.5695
Cplx3	19.1717	21.1746	21.3825	22.4843	22.9221	21.3299	22.047	21.3643	21.953	22.2606
Cacna2d2	20.048	21.4969	22.167	21.9075	21.4111	21.6743	21.4825	22.3538	21.8164	20.962
Cd59a	23.8921	23.6259	23.9092	23.1178	23.2609	23.52	22.7662	23.4161	22.581	20.6892
Skp1	22.6728	22.7181	22.6767	21.2646	21.2631	22.3288	21.3442	22.3624	21.5223	21.4786
Krt17	26.0798	24.1913	24.9472	25.2321	23.6342	23.5528	23.9195	25.0583	24.1199	22.7076
Pgd	22.1341	22.4809	22.4047	21.3961	20.9353	21.8735	21.4193	21.8127	21.6707	22.0314
Bpnt1	20.1776	22.2826	20.9174	22.8527	23.0573	21.8196	23.1962	21.578	23.4844	23.1029
Actr1a	20.6689	20.502	19.2579	21.9097	21.5367	20.5596	21.8388	20.0198	21.7682	21.8223
Ppib	23.062	24.2029	22.4723	22.4665	23.0306	24.1873	23.3239	23.8514	23.4953	23.8394
Rpn1	20.4524	22.0918	20.5627	21.7733	21.8755	22.2168	21.8498	22.0881	22.0166	22.4514
Hint1	20.6239	21.8842	21.314	22.3711	22.2722	22.1571	23.0373	22.0433	22.7116	22.5402
Ppp3r1	22.625	22.3691	22.9973	21.1132	20.5099	22.3631	20.4451	22.1165	21.1389	20.8413
Arpc1a	20.6837	21.996	21.1963	21.5105	20.9012	21.8038	21.6324	21.7045	21.9076	21.2758
Ahcy	21.3818	23.0015	21.8603	22.7002	22.5646	22.8333	22.6772	22.4363	22.8707	22.9691
Src	21.3261	22.4306	21.6209	22.1576	21.9258	22.1764	22.1819	22.3149	22.3631	22.4383
Ndufa8	22.2902	22.6004	22.5671	21.582	21.6478	22.8121	22.0152	22.3285	21.9571	21.704
Ephb2	23.1407	23.4379	23.4795	23.0846	23.8556	23.3887	22.8116	23.0926	22.9027	23.1284
Cdc42.1	29.9047	29.2509	29.7883	28.33	28.0056	29.7112	27.0808	29.9146	27.6216	26.5977
Psmb5	22.8042	23.3885	22.9	23.2063	23.0386	23.0288	22.6766	23.1185	22.844	22.5863
Scamp1	19.5066	21.2318	20.0976	21.8462	21.7844	21.1783	22.0279	20.8477	22.1628	22.8487
Glg1	21.7457	22.0019	21.5312	20.4556	19.7566	22.8842	21.201	21.9242	21.3768	21.3692
Prkaca	22.4982	23.1252	23.5425	22.4141	22.3523	23.009	22.1454	22.8923	22.3413	22.7527
Pcyox1	21.6352	21.8807	21.188	19.7739	18.982	22.762	20.8943	22.3057	21.1876	21.3994
Mgll	17.5759	18.6269	17.8817	20.7769	20.5066	20.177	21.4666	19.6105	20.9952	20.343
Dlat	20.0604	21.6498	21.3794	21.2915	20.951	21.8302	21.5634	21.1394	21.6236	22.0119
Cadm2	19.0845	20.6935	19.4669	21.8961	21.4723	20.4155	21.7114	20.4905	21.4295	22.5786
Vat1	17.0491	19.5924	19.7547	21.6614	21.5568	21.124	21.8394	21.1456	21.9154	21.9438
Rab11b	23.6047	24.0005	23.3642	23.3057	23.2824	24.1259	23.6941	23.7309	23.7519	24.3039
Atp4a	17.6964	19.7465	16.9412	23.0642	23.0672	21.9327	23.953	20.3958	23.708	20.9851
Dlg3	20.5011	21.1814	20.5805	20.417	20.3522	20.5071	20.8986	20.1829	21.0074	21.1901
Ttc7b	21.606	22.354	22.2499	22.1454	22.1889	22.2222	22.3307	22.32	22.4176	22.634
Camk2a	20.1362	20.026	19.604	20.202	20.48	19.9173	20.2357	19.363	20.2136	20.2175
Rhob	21.6525	22.3088	21.6178	22.0528	21.8671	22.1867	22.1187	21.7066	22.2735	21.7005
Hibadh	20.2565	20.3094	19.3711	19.912	19.6527	20.6948	21.2086	19.3245	21.5763	21.3026
Vps35	21.843	22.2324	21.781	22.0368	21.9547	22.3246	21.4688	22.1532	21.7617	22.0903
Tars1	21.1267	21.2151	21.2858	20.8223	20.512	21.2643	21.1222	20.9818	21.263	21.2316
Cacna2d1	19.376	20.8868	21.2507	21.0864	21.1316	21.8292	21.356	21.8471	21.4528	20.7491
Tmed7	24.8627	24.1736	24.0829	23.4013	22.633	23.8136	22.6026	24.1206	23.3288	22.5227
Ak1	17.8284	19.1562	20.004	21.9748	21.6446	20.9815	22.0758	21.4972	22.003	22.3813
Prkcsh	22.4486	22.9656	21.6994	21.1314	22.0531	23.1377	22.8302	22.0419	22.8868	23.0912
Syp	24.7764	26.2317	25.3471	25.807	25.5341	25.8085	25.1873	25.9967	25.5146	24.9515
Lancl2	21.2143	21.6302	21.293	21.77	20.6776	21.4157	20.9936	21.2774	21.136	20.4297
Idh3a	19.8035	21.5711	19.4175	20.7109	20.5808	21.6489	22.2227	19.5268	22.5463	22.6372
Gria2	20.0586	21.2682	21.9497	20.0625	19.9641	20.7142	19.6396	21.5553	19.9158	19.7911
Itgb5	15.965	19.6957	18.8241	20.0548	20.2436	20.5355	20.5172	21.3005	20.6785	19.5039
Try10	27.413	25.2176	27.1384	26.7948	26.5936	26.1521	25.4746	26.3594	25.1598	25.189
Ddb1	21.3931	22.0972	21.6154	21.6617	20.7483	21.9444	21.205	22.0712	21.6118	21.5188
Cd47	24.9181	24.994	25.0873	24.5187	24.3612	24.6088	24.2381	25.0504	24.1623	24.1966
Prkacb	NA	19.4154	18.6763	21.0685	18.2893	19.7207	19.8595	19.507	20.1688	20.2639
Slc1a2	17.6861	20.9083	19.9231	22.6174	22.4748	20.9313	22.9495	21.4663	22.9641	22.7062
Stx1a	24.1153	23.064	23.8701	20.7906	20.8896	23.498	21.4922	23.2015	21.2599	21.5763
Lta4h	20.7081	21.2471	20.7358	21.6523	21.4663	21.4067	21.4372	21.934	21.6443	22.002
Sod2	22.4321	22.8064	22.5173	22.2998	21.7833	22.8605	22.6195	22.0976	22.6277	22.911
Gngt1	23.9704	23.4743	23.4881	24.6081	23.5445	23.0619	24.0206	23.1685	23.8552	22.9521
Gpr37	20.915	22.6313	21.8845	22.3063	21.6807	22.4356	22.5712	22.6802	22.8355	21.7522
Ehd1	21.4946	20.558	21.4752	20.1141	20.223	20.9171	20.4917	21.107	20.337	20.5766
Arl3	22.5257	22.3756	22.4275	21.4668	21.1568	22.8001	21.1919	22.6185	21.9452	21.7078
Psma5	19.8147	20.9719	20.2527	23.0664	23.2048	21.3852	22.9432	20.9605	22.9295	22.5851
Tln1	NA	16.0002	16.9784	16.7682	18.871	16.3832	19.6747	16.3161	18.6861	19.3166
H2bc21	20.0246	20.8866	19.4981	19.7413	19.5349	20.3584	20.4417	20.5354	20.2091	20.1502
Caskin1	19.3957	19.7943	19.2653	21.3852	21.4865	18.9079	21.4587	19.5204	21.6332	21.3892
Cyfip2	21.1197	21.0096	21.6816	22.2354	21.9024	21.7052	22.0321	21.043	21.8841	20.9946
Erp44	20.6363	21.5799	19.6124	19.4725	19.2389	22.3195	21.0615	20.5581	21.3084	21.1629
Ahnak	NA	19.6576	18.6825	21.3603	22.8361	NA	21.6908	18.9875	20.7961	21.7604
Rab35	21.0016	21.8336	21.5474	21.8386	21.1448	22.2411	21.8498	21.957	21.983	21.4072
Me1	20.8065	21.1788	20.716	21.6271	21.0356	20.9617	21.0436	20.5788	21.2764	21.3178
Tppp	20.9065	21.3847	21.98	20.8741	21.5348	22.1072	21.7843	21.8999	21.4153	21.8264
Asrgl1	22.8171	22.9173	23.2496	22.3953	22.1865	22.9749	22.1524	23.6239	22.4706	22.0878
Cct8	20.9308	22.3416	21.7656	22.2607	22.1046	22.1407	22.2277	22.1896	22.3689	22.3586
Oplah	16.297	19.3774	18.1526	20.1912	21.9421	20.229	21.1604	19.8012	21.128	21.8244
Actr3	21.5159	21.9331	22.2415	21.9825	22.2496	21.7997	22.1941	21.3393	22.3532	22.1278
Gad1	20.391	21.5814	21.4898	21.3568	21.1013	21.1424	20.5996	20.7593	21.0051	20.9555
Hprt1	23.8306	23.6188	24.0423	22.9781	22.6746	23.5704	22.3846	22.9788	22.6956	22.3285
Cox4i1	23.2395	23.7091	23.3114	23.1401	23.503	23.6691	23.2056	23.4731	23.3213	23.6151
H3-3a	NA	NA	17.1263	NA	NA	17.6026	17.8553	19.6585	NA	NA
Cdc42bpb	21.3023	21.7459	20.9718	21.3538	21.2619	21.563	20.9007	21.2025	20.9326	21.1047
Atp6v0c	21.0877	22.921	21.6729	21.5845	20.4368	22.7264	21.2278	22.0538	21.3829	21.525
G6pdx	19.2081	19.5289	19.0571	21.3952	20.9255	19.6337	20.9203	19.9436	21.391	21.0993
Rdh12	23.0595	23.3481	23.5038	23.2091	22.8567	22.956	22.5429	23.6138	23.1478	22.3797
Ckmt1	21.9554	21.7861	21.6868	20.1227	20.4939	21.1267	21.3599	20.0527	21.5307	21.4297
Esd	20.9816	22.038	21.2268	21.5363	21.4803	21.7457	21.6998	21.737	21.8829	21.0103
Clta	NA	17.5982	17.0507	16.991	17.8872	17.765	17.9137	17.8257	17.535	17.8459
Idh3g	21.0619	21.199	20.662	20.9916	19.9896	22.3036	21.4435	21.2245	21.8191	20.7564
Hpca	27.6739	27.2296	27.8311	27.5123	28.1407	27.7332	26.801	27.7376	26.7504	22.908
Col4a2	23.9028	22.3642	23.5594	20.9861	22.7123	23.8336	20.9824	23.5831	19.3819	21.3391
Aqp4.1	17.7204	17.123	18.1873	18.7004	NA	NA	NA	NA	NA	NA
Gabrb3	18.8766	19.4403	19.4104	19.8979	19.2179	20.6413	19.2574	19.7731	19.5084	19.9408
Csnk2b	21.1631	21.164	21.3707	20.7818	20.7883	21.5144	21.2411	21.3164	21.1574	20.3132
Cct7	21.7483	22.1146	22.2199	21.8685	21.597	22.2711	21.8763	22.3533	22.0611	21.8828
Actr2	18.6137	20.9549	19.2299	21.1959	20.1258	21.1033	20.3723	20.1195	21.0995	20.55
Map2	18.7135	20.5424	20.8452	21.9596	22.4525	20.4533	21.9972	20.8125	21.9126	21.9344
Pacsin2.1	NA	16.748	16.6152	19.2073	19.5152	17.9686	19.6888	16.0408	18.5859	18.9
Ndufb10	19.4284	20.9689	19.7289	19.3481	19.5556	21.1495	20.1118	18.635	19.8142	20.1007
Llgl2	20.6023	21.1916	20.2139	21.6517	21.0421	20.0562	20.6619	19.1543	20.8172	20.8501
Cadm1	19.5525	19.795	20.5267	21.4506	21.1516	20.0595	20.9082	20.8093	20.8534	21.0708
Lasp1	19.1833	20.6371	20.0343	21.7395	21.8783	20.8833	22.6188	20.9578	22.3177	22.2337
Krt75	18.9592	18.3648	18.3044	18.4459	16.8928	17.9568	16.8158	18.5044	17.999	NA
Pip4k2a	19.6679	19.6099	20.0924	19.7392	19.9415	20.4717	19.7428	19.631	19.9691	20.1013
Ppp2r5e	21.3072	21.7887	21.3922	21.609	21.4025	21.6921	21.3357	21.3831	21.4495	21.5239
Epb41l1	20.5799	20.867	20.9132	20.953	20.1229	21.0185	20.2281	20.509	20.6678	20.2608
Adam10	22.3859	22.6459	22.748	21.1764	21.6954	22.8321	21.7361	22.8898	21.6743	21.0995
Nsfl1c	19.4755	20.2789	20.3582	20.772	21.1364	20.2191	21.335	20.6447	21.1813	21.2538
Cpne3	21.6968	22.1106	21.7727	21.457	21.0489	22.2925	21.5349	22.2593	21.5449	21.5711
Yes1	21.6536	22.4285	22.4189	21.635	21.8812	22.0862	21.5829	21.8976	21.8105	22.073
Pitpnb	20.3349	21.2133	21.1473	20.5673	19.5921	21.0665	20.7411	21.4256	20.8878	21.0693
Emb	23.5348	23.7829	24.1629	22.7958	23.3085	24.1173	23.519	24.3447	23.2821	22.9091
Anxa5.1	NA	NA	NA	NA	NA	NA	NA	NA	NA	NA
Phyhipl	22.4699	22.6212	22.7203	21.393	21.5994	22.2045	21.4727	21.7774	21.5804	21.3246
Ggt1	21.432	22.021	22.0275	21.718	21.8322	22.3403	21.7884	22.2104	21.8233	21.9955
Crip2	NA	18.1132	17.0649	19.8586	20.1993	18.7943	21.5184	18.9635	21.0857	20.8448
Krt16	21.5523	18.9022	20.5373	19.919	17.8819	18.6417	19.8065	21.9745	20.2633	15.9844
Grhpr	17.0685	19.0939	17.0298	20.9326	20.6772	18.5884	21.1712	18.32	21.1095	20.6729
Arvcf	20.1984	19.5958	19.9094	19.7553	19.0967	19.4354	20.1886	21.2912	20.5664	20.046
Ppp3ca	20.709	22.3536	21.4151	22.1558	21.9614	22.055	22.2315	21.7711	22.4428	22.6102
Krt2	24.9469	23.6517	24.5272	24.5161	22.1277	22.7405	22.1998	23.881	23.0797	20.162
Eif4a2	22.1025	22.2898	21.4602	22.4362	22.3803	22.2343	22.4245	21.8051	22.5174	22.837
Gabrb2	22.0738	22.674	22.8895	21.5233	20.2007	22.6835	20.8545	22.5899	21.3426	21.6803
Tfg	20.8026	21.0033	20.9708	20.5756	20.4591	20.9866	20.959	20.776	20.9879	21.199
Slc25a22	19.8556	20.1026	18.1862	18.7653	18.6861	19.914	20.8023	18.5795	20.8776	20.7495
Pip5k1c	19.6919	21.1904	21.0834	21.2183	20.6077	21.0016	20.3239	21.0857	20.8995	20.7468
Flot1	NA	17.0923	NA	19.9967	19.6318	18.135	21.1566	19.1375	20.8843	21.2184
Arf6	20.6222	21.8647	21.579	21.3899	20.8994	22.1706	21.2818	21.798	21.9759	21.889
Arpc5l	21.1282	21.6872	21.9694	21.1998	20.9327	21.8135	20.7238	21.6778	20.8126	20.7076
Rab21	19.483	20.5188	20.6326	21.6866	21.5645	21.217	21.3752	21.0694	21.6368	21.6092
Ptprf	NA	18.3972	16.8577	18.495	18.1538	18.674	18.9365	18.3605	18.9729	19.3345
Otub1	21.2842	21.3585	21.5198	20.9552	20.3252	21.994	21.1773	21.4133	20.9039	21.0597
Slc25a11	20.917	22.6873	21.706	22.1517	21.4458	23.0348	21.7725	22.3939	22.0261	22.3056
Pdhb	19.4523	21.044	19.0351	20.3701	20.2503	20.7026	21.4786	19.9974	21.7122	21.7682
Gria3	22.6176	23.3598	23.3452	22.321	21.7288	23.1787	21.5543	23.2839	22.6712	22.3554
Stxbp2	18.3235	19.6941	19.1172	19.9646	19.5936	19.8426	20.6145	19.2565	20.6016	20.7332
Nedd4	19.1019	20.5883	19.8797	19.9418	19.1956	20.8052	19.9146	20.1996	20.158	20.6622
Slc44a2	20.0764	21.0231	21.1751	21.6105	21.4298	21.8969	21.6946	21.7999	21.831	19.2098
Pdha1	23.634	22.6894	22.6695	22.8597	22.6773	23.2492	21.9915	22.4656	22.5147	22.2187
Tmed9	21.9724	22.4457	21.1888	19.996	19.7886	22.9919	21.5334	22.7265	21.7634	22.2561
Ddt	22.3264	22.4789	22.383	22.187	21.7879	22.8604	22.1409	22.8035	22.4395	22.6308
Ncstn	21.8888	22.3904	22.4374	21.3583	21.1628	22.5659	21.274	22.9215	21.345	21.5987
Septin4	19.9129	20.6107	20.669	21.1529	20.9356	20.2562	20.9791	20.1595	21.0756	20.7919
Iqsec3	20.8965	21.3653	21.3275	21.2823	21.3019	21.4791	21.2706	21.5344	21.3809	21.2717
Csrp1	21.5338	22.8312	21.4315	21.0973	22.0159	22.3639	21.9651	22.4034	21.7139	21.5047
Cand1	NA	20.193	20.2817	21.6983	21.3519	21.0769	21.3923	21.278	21.7872	21.5669
Rab6b	21.5475	22.4253	21.9833	22.0819	21.6618	22.4374	22.2557	22.1505	22.2556	22.6733
Hnrnpk	20.9648	21.575	20.7023	20.3096	20.822	21.9164	20.7026	21.3034	20.7804	21.0417
Stx12	19.8968	21.1871	21.5528	20.6348	20.7422	21.1776	20.5883	21.1066	20.8186	20.746
Pdxk	20.133	21.2118	20.7492	22.0053	22.0342	21.1286	22.0623	20.983	22.3775	22.2642
Fyn	19.2736	19.4083	19.6267	19.0484	18.9924	19.7837	19.5905	19.3813	19.1871	20.4175
Dnajc6	20.4481	21.6213	21.3564	21.7059	20.9712	21.625	20.7576	21.1168	21.2813	21.1517
Plcb4.1	NA	NA	NA	18.6449	19.0666	NA	18.691	NA	18.9658	17.1278
Hmgb1	22.7767	22.8387	22.6858	21.0869	21.5681	22.4386	21.361	22.0623	20.8614	21.0014
Krt90	26.3877	24.3833	24.8418	24.6246	22.6194	23.9618	23.6984	24.2858	23.8105	21.2437
Ran	21.5194	22.1523	22.1425	22.2867	21.9912	22.3865	22.1845	22.2365	22.1271	22.3264
Akap12	18.8986	19.3182	20.3186	19.4231	18.7196	20.4838	19.9694	19.6707	19.2502	19.9163
Ndufs6	NA	19.4181	NA	20.4466	20.9673	19.9406	20.9834	19.2886	20.9078	20.5213
Lamc1	21.1799	21.0997	20.8518	19.3029	19.6833	22.0753	19.509	21.3698	19.4346	19.6995
Sgip1	NA	19.6649	17.0662	20.4255	20.155	19.1824	20.585	18.9357	19.919	20.5665
Rab8b	21.9212	21.9068	22.0307	21.0782	20.8886	22.0028	21.5972	22.0464	21.5402	21.8769
Tsnax	20.4725	20.8728	20.8276	21.1542	21.1809	21.1977	21.2794	20.9665	21.2855	21.3335
Rab18	20.7413	21.5515	20.8865	21.0857	20.9449	21.5046	21.1551	20.9701	21.0002	21.2269
Cct4	20.5539	20.5488	20.4868	20.9313	20.6253	20.0403	21.0954	20.9031	21.1084	20.6116
Twf1	16.4626	20.9348	19.5404	21.1765	21.0809	21.0614	21.18	20.8706	21.4795	21.9767
Mblac2	20.1665	20.7189	20.8146	20.9314	20.5573	20.8242	20.4746	20.4294	21.0464	20.6386
Man2c1	17.2476	19.205	19.155	20.1084	20.1472	19.4564	19.8949	19.4818	20.1495	19.2157
Cdc37	20.6623	21.2646	21.2636	20.5583	20.5835	20.4262	20.6868	20.9095	20.6006	20.9713
H2-D1	20.8996	21.9744	21.1686	19.9406	19.8409	23.0499	21.303	23.065	21.2857	21.5057
Adpgk	NA	19.5337	NA	18.3916	18.2574	19.6258	20.3754	18.8338	20.6277	20.3252
Sptb	19.8161	19.7952	19.6117	18.4271	19.1027	20.1529	19.6611	19.265	19.4331	19.8231
Gabra1	23.7577	23.3758	24.0999	22.5881	21.8165	23.6084	22.2514	23.6329	22.501	22.5007
Igf1r	18.1852	22.3293	19.3373	20.5315	22.5762	21.7711	22.2757	22.7372	21.9893	22.2636
Rgs7	21.6464	21.8292	21.4239	21.345	21.1539	21.8431	21.2971	20.6334	20.6215	21.4418
Ndufb9	19.5608	20.3726	19.7146	20.6232	20.4794	20.986	20.324	20.2976	20.9084	21.0939
Txnl1	17.3082	19.1466	18.3763	19.681	19.7214	18.9071	20.1842	19.2158	20.2906	20.5894
Ppp3cb	17.7388	18.5938	17.0569	18.7486	19.1926	17.2532	19.4847	17.6919	19.7468	19.2677
Ttyh3	20.4132	21.7108	21.5767	20.8475	20.8387	21.3737	21.3095	22.0665	21.3392	21.4487
Sfxn3	NA	19.4223	19.0274	21.34	20.9309	19.8333	21.7743	19.5655	21.8999	22.3284
Manf	24.068	24.3484	23.4803	23.531	23.1199	24.9561	23.2455	24.1773	24.191	23.8256
Dynll1	NA	18.9139	NA	19.8798	18.8768	19.0548	19.5347	16.4509	19.7994	18.0597
Ppp5c	17.7953	19.3002	19.105	19.3884	19.1495	20.2378	19.6436	19.1209	20.6383	18.644
Prep	19.9641	20.1837	19.6658	20.1295	19.259	20.0883	19.686	19.079	20.0456	19.9828
Ergic1	23.0786	22.2435	20.9976	21.3828	22.7089	22.0092	21.2368	21.7986	21.968	22.2396
Cplx2	20.4627	21.7238	21.2343	22.6158	22.3569	21.6151	22.4467	21.5937	22.7244	21.2303
Rap1gds1	22.0685	21.7635	21.9881	22.473	21.3828	21.8892	21.1616	21.5847	22.1627	21.9843
Dpp3	18.8688	18.0974	19.4748	17.9676	17.1149	19.1979	18.5643	18.5512	18.5403	18.9311
Purb	20.8225	20.4019	20.8419	20.8975	20.8729	20.9511	20.6976	21.1109	20.6315	20.6447
Idh3b	20.9732	21.398	18.6489	18.2537	17.8974	21.481	20.2242	19.0205	20.5943	21.1719
Krt1	26.5458	24.7955	25.0387	25.0347	23.5348	24.0043	23.447	24.988	24.4155	21.7974
Arpc2	22.1542	22.7124	22.3975	21.7566	21.1206	22.345	20.7399	22.3897	21.7167	21.5913
Psmb2	19.8368	20.8136	20.6454	22.25	22.0697	21.0315	22.0205	20.9855	22.2824	21.7492
Cct5	NA	18.6546	17.7218	19.5615	20.0203	19.7797	20.7684	19.3793	20.1355	20.2987
Susd2	21.1889	21.7574	21.6299	20.8923	21.3113	21.8817	21.0333	21.9576	20.4609	21.3075
Krt15	21.4057	17.1648	19.0945	19.9656	18.0989	18.5159	20.0857	20.263	19.7041	18.3463
Psmb6	20.5506	21.9966	21.0314	22.5527	22.7488	21.9166	22.5835	21.745	22.5643	22.573
Ppp2r2a	21.2091	20.5727	21.0684	20.4448	20.6194	21.1262	20.637	20.5522	20.4493	20.5683
Ndufs2	20.7751	21.2636	20.5338	21.4173	20.8129	21.1822	20.9771	20.8118	21.1527	21.157
Snx27	20.2345	21.423	20.9259	20.9134	20.6283	21.2554	21.1075	21.0998	21.1072	21.7126
Psmb7	20.7808	21.3684	21.9339	21.4623	21.4083	21.5339	21.5384	21.8396	21.5783	20.9698
Anxa11	22.1317	21.0626	20.9617	20.1341	20.5832	22.5914	21.0621	21.1442	19.6557	20.6633
Add1	17.2342	18.0931	NA	20.2463	19.0304	18.6049	20.7384	19.0053	20.6345	20.6243
Psmb3	21.4862	21.9323	21.7944	22.6112	22.9182	21.9434	21.6509	21.5952	22.0346	21.4956
Rida	21.6334	21.5712	21.643	21.6038	21.1482	21.1844	21.8858	21.5683	21.9784	22.3425
Gria3.1	19.297	19.5924	19.5412	18.4317	18.0559	18.9576	17.0103	18.8114	18.208	17.4476
Arl8b	22.3694	21.7781	21.6866	21.4696	20.7142	21.9129	21.0812	21.9754	21.7107	21.2578
Unc119	20.5277	21.2682	21.1469	20.9014	21.2894	19.3375	21.347	19.3408	20.7708	20.9837
Slc6a9	21.035	21.3331	21.4842	22.1362	21.7307	21.2	22.0218	21.6539	22.0801	21.9092
Rab8a	20.2718	20.127	20.2353	19.8996	19.5762	20.3082	20.0106	20.0311	19.9815	20.3261
Fabp5	19.4674	20.583	19.0318	20.7878	21.9531	20.7386	20.8816	20.5453	21.24	21.0954
Syt7	19.9452	20.6611	21.046	20.9862	20.0096	20.2055	20.4063	19.9459	20.3216	20.3012
Slc12a2	22.5842	22.4155	21.0346	22.1323	22.6721	21.1247	21.799	22.3978	22.0196	21.9108
Dstn	22.9281	23.529	23.3856	22.9711	22.895	23.1634	23.0808	23.0718	22.9378	21.8046
Capza1	19.676	20.132	19.6196	20.2932	20.4389	19.8908	20.4582	20.0516	20.386	20.7693
Ranbp1	21.0769	21.0337	21.2408	20.6159	20.687	21.6887	21.2522	21.2913	21.1275	20.8284
Rpsa	16.5511	19.1096	17.7811	20.2073	20.2383	19.696	20.7009	19.3241	20.8553	21.108
Pura	21.3949	21.929	21.3747	21.1294	21.098	21.4983	21.2705	21.5347	21.5228	21.672
Tmem30a	21.6429	22.125	22.5746	20.4111	20.6456	22.3454	21.2207	22.4759	21.3081	21.4379
Ube2n	18.7222	21.4791	20.5079	22.309	21.9241	21.8904	22.3304	21.8271	22.1905	22.5115
Krt79	24.2978	22.3128	23.9422	23.2224	20.8263	21.2704	21.877	22.8373	21.341	19.8185
Syn2	17.415	19.6707	19.3907	20.2695	19.2527	19.7512	19.2235	19.4478	19.584	19.9704
Ppm1a	NA	19.905	19.3383	20.4397	20.1923	19.5504	20.6059	19.436	20.7555	20.3077
Pzp	20.2828	20.3109	20.6292	21.2641	20.9826	21.1472	21.2494	20.5699	21.3084	20.5152
Actr1b	NA	NA	NA	18.7086	17.7035	NA	17.4971	NA	17.9904	17.4944
Scgb1b20	23.2328	19.8653	23.6256	17.8248	17.3147	19.0981	19.6939	20.1704	18.4268	19.2623
H1-2	22.3996	21.9049	22.8503	22.8921	23.5435	22.253	22.2234	22.9765	22.3733	21.8925
Ncald	23.4908	23.6225	23.543	22.3507	22.3963	23.2595	22.0601	23.3238	22.2151	22.5433
Gabra3	21.4125	22.0257	21.299	21.8694	21.3473	21.7199	21.1306	21.2041	21.2184	21.5601
Rnh1	21.6253	22.78	22.838	22.8234	22.6831	22.9939	22.8265	23.0498	22.6405	22.4884
Impa1	20.5354	21.7823	20.5503	21.5976	21.4535	21.3616	21.5554	21.1742	21.8297	21.6129
Phgdh	20.6672	21.1931	21.615	21.9841	21.6634	21.2749	22.0257	21.3799	21.8747	22.4186
Gstm5	20.7757	21.1903	21.6562	21.7513	20.5833	21.1865	20.7014	21.9063	21.5321	20.2281
Clta.1	22.8579	23.0542	22.8246	23.0833	23.6644	22.6488	23.1974	22.4124	22.9046	22.965
Itga6	20.8177	20.7246	21.2207	19.6911	19.7191	21.3585	19.571	21.5056	18.0495	20.3
Hpcal1	21.8909	21.8634	22.2541	20.7057	20.5207	21.3446	20.0572	21.3365	20.372	20.3679
Appl1	20.582	20.7958	20.9303	20.6924	20.2887	21.0279	20.5194	20.4657	20.8542	20.6069
Pea15	19.437	20.6912	21.692	21.6931	21.7516	21.4969	21.9327	21.7977	21.6441	21.7223
Phf24	19.9448	20.8792	20.0887	20.6834	20.758	20.6812	20.8488	20.229	21.3464	20.7128
Cycs	22.758	22.8115	21.2319	20.1522	20.1758	22.9794	22.0369	20.5063	22.1073	22.6653
C1qbp	20.3123	20.5771	20.0155	16.837	NA	19.9692	18.4439	18.6614	18.9833	19.6687
Rpl10a	22.432	22.4523	22.5177	20.6918	20.4538	23.01	21.5297	22.8775	21.6428	21.6836
NARS1	21.4493	20.9844	20.9558	21.2412	20.1614	21.0691	20.6425	20.8151	21.2089	20.1789
Actn3	NA	NA	NA	NA	NA	19.4774	NA	NA	16.7906	17.5594
Tulp1	22.4177	23.5454	23.3362	23.7506	23.1596	23.2681	23.0599	23.6979	23.5576	23.1079
Ptprs	NA	NA	NA	NA	NA	NA	NA	NA	NA	NA
Npm1	19.6633	19.4465	20.4251	16.018	16.9375	20.7836	20.4176	19.4668	19.8244	20.4783
Abhd14b	16.6292	19.3992	16.0164	20.6103	21.1255	19.5724	21.2188	19.5629	21.3195	21.4553
Rhog	19.1874	18.8175	17.3408	19.9586	19.6163	19.8573	20.4857	19.2016	20.3432	20.9488
Ubxn6	19.3714	19.2264	19.4539	20.6144	20.4231	19.7991	20.8853	19.2975	20.8058	21.0765
Myl6	18.8178	21.2107	20.782	21.4875	21.8266	21.9119	21.6925	21.4109	21.6433	20.9683
Tsn	22.1733	22.7986	22.7048	21.7536	22.9177	23.0523	21.9558	22.5102	22.0968	21.7026
Hsph1	19.5311	19.5282	19.6465	19.0594	18.8711	19.65	18.736	19.4835	19.6194	19.2308
Cnrip1	20.5706	22.106	21.0357	22.417	22.1001	21.6152	21.5955	21.8793	22.1315	22.2392
Yars1	19.9421	21.4131	20.6369	21.935	21.7165	21.516	21.9736	21.3882	22.2459	22.253
Kctd8	20.0771	21.288	20.8868	20.8723	20.0682	20.7973	20.1777	20.714	20.5881	21.006
Cyfip1	20.856	21.9198	21.0939	22.1928	21.8558	21.7254	21.7016	21.7264	22.1021	22.3491
Gabra2	NA	19.4827	19.648	18.5426	18.0973	19.104	17.7529	19.5557	18.8131	19.0649
Eif4a1	NA	NA	NA	17.1187	16.2707	NA	16.7511	NA	17.3149	17.772
Alad	18.7625	20.5405	19.5084	21.0362	20.9605	20.6993	21.0778	19.903	21.0047	20.2182
Cox6c	22.6842	23.3613	22.9229	22.46	21.9317	23.2288	22.6417	22.9678	22.6168	23.0262
Plxna4	21.2327	21.9199	21.8344	21.7474	21.6899	21.66	21.3349	21.4335	21.7599	21.5113
H1-4	NA	NA	NA	21.202	21.3961	NA	20.9883	16.4195	20.3677	20.1987
Mtch2	19.697	21.2515	20.3865	19.4352	20.9579	21.5135	21.396	20.7753	20.5229	20.4569
Entpd2	21.5031	22.4857	22.0396	21.4856	21.0364	23.1915	21.4275	22.7621	21.691	21.3178
Calml3	NA	NA	NA	NA	NA	NA	NA	NA	NA	NA
Mtco2	21.0295	22.3185	21.3722	22.3396	21.825	22.5095	22.1945	21.9886	22.2746	22.5209
Krt73	21.1716	18.7436	18.5849	19.445	17.1681	22.1621	19.6912	19.7608	17.2698	16.4397
Uqcrfs1	22.3826	22.6333	22.6135	21.4829	21.1895	22.4673	21.2159	22.1085	21.7452	21.591
Aldh5a1	17.3374	19.4632	18.624	19.9093	20.2262	18.761	20.9379	17.5008	20.9782	20.7711
Tollip	21.659	21.0334	20.808	20.578	20.6842	21.4808	21.1987	20.9054	21.1772	21.8296
Ca14	18.4633	20.8971	20.2271	20.8079	20.5291	21.1557	20.0621	20.4704	21.0982	21.0672
Acot11	NA	18.5591	17.4218	19.9985	19.762	18.669	20.7864	19.1174	20.6524	20.6652
Prkar1a	25.3389	25.7037	24.9691	25.6877	25.9017	25.1411	25.424	25.1115	25.492	25.1152
Psmd2	19.6712	19.9406	20.0244	20.3523	20.5441	20.1609	19.994	19.8596	20.3688	20.5728
Wars1	18.6959	19.3786	19.2726	20.7273	20.6945	20.0541	21.0812	19.9018	20.6704	20.7523
Cul3	19.2049	20.3825	20.7182	20.2001	19.6885	20.1627	19.7203	20.4881	20.3187	20.362
Slc4a8	18.1469	19.8175	19.4955	20.0109	19.3914	19.3787	19.6212	19.8339	19.5669	19.8008
Ppp2r1b	16.5983	18.0408	17.0042	15.3611	15.2677	16.3126	NA	16.3525	16.6743	17.667
Arpc4	20.7424	21.8249	21.0827	22.4466	22.1649	20.873	22.045	21.5559	22.4901	22.3508
Cltb.1	NA	NA	NA	NA	17.321	NA	18.1264	NA	17.013	18.1924
Mme	20.7715	20.2437	21.3746	19.7785	18.9089	19.4331	19.3713	20.9779	18.0717	16.3647
Slc38a3	21.265	22.7084	22.1316	22.5676	22.3661	22.2882	22.4721	22.6679	22.6519	22.8002
Slc44a1	20.2431	21.6	20.8346	21.2543	21.2711	21.427	21.466	21.4719	21.3595	19.3743
Gstm1.1	NA	17.1025	17.5139	17.1554	16.2912	18.2658	17.401	18.2031	17.4502	16.9825
Fam126b	21.3688	21.4034	21.1607	21.0918	21.0294	20.8595	21.073	20.4693	21.3661	20.7871
Fhl1	20.5055	21.723	20.7036	20.1421	19.8968	21.57	20.671	21.6553	20.8683	20.4612
Cd81	19.3899	19.4654	19.4039	18.6813	18.2018	21.795	19.1287	20.2404	19.473	19.5899
Cyc1	21.1672	21.4073	21.322	21.773	22.1409	21.6864	21.6464	21.7238	21.8543	22.1919
Map4	NA	18.5649	18.3509	21.0866	21.4367	18.8904	21.505	19.2857	21.1605	21.1453
Eif5a	17.9747	20.1599	19.4258	20.3998	19.7664	20.0562	20.3551	20.1815	20.456	19.5447
Coro1b	18.526	19.9301	19.5422	20.4992	20.435	20.0771	20.9798	20.0856	20.8396	20.6397
Phb2	16.9334	20.0377	18.3557	20.4344	20.5333	20.4732	20.9836	18.7763	21.3746	21.952
Diras2	20.5033	21.9221	21.5971	21.8687	21.7909	21.7729	21.6614	21.3449	21.5597	21.7096
Cyrib	16.3046	18.3918	18.3505	20.4959	20.3659	18.9667	20.5679	19.8512	20.6418	20.9138
Por	21.5501	20.3867	19.8343	20.9898	19.6195	20.8025	20.7762	20.6323	20.9692	20.6847
Psmc2	19.0944	20.1047	18.7894	19.4409	19.8306	19.4856	19.9063	19.3101	20.1201	20.5579
Syt5	23.7312	22.5197	23.104	22.1308	21.3028	23.3496	21.7072	22.4444	21.7337	21.4964
Cdc42ep4	17.1404	18.6707	19.2195	20.8536	21.406	18.5188	20.7243	19.0197	20.5206	20.5686
Hepacam	19.0285	19.6599	19.4581	18.0732	18.1784	19.6999	19.9178	20.4393	19.6413	19.0595
Lgals1	17.4934	18.0861	NA	19.8929	19.5666	19.3673	20.3571	19.4257	20.3796	18.4787
Cisd1	18.9157	20.4194	20.383	21.5751	20.8073	21.1079	21.6834	20.0058	21.9082	21.3935
Ogdhl	21.6246	21.7398	21.7164	22.321	22.8523	22.1024	22.0129	21.6774	22.0429	22.022
Gria4	19.0696	19.6791	19.3728	22.7411	23.3677	19.6513	22.0326	19.2065	22.3932	22.1379
Stmn1	21.2195	21.7499	21.7918	21.2234	21.7196	21.8069	21.5436	21.9558	21.5038	21.7518
Map4.1	NA	NA	NA	15.8621	16.8903	NA	16.3185	NA	NA	16.293
Stk24	18.4495	19.269	18.7946	22.1997	22.2168	19.6513	22.5343	19.8239	22.3761	22.4898
Krt78	25.5851	23.804	24.2682	24.6099	22.1517	23.2242	23.2582	24.1158	24.0219	21.3739
Cox6b1	22.6029	23.0283	22.1031	22.1907	22.1345	23.3736	22.9078	22.3643	22.7211	20.025
Ank2.1	NA	NA	NA	NA	NA	NA	16.8687	NA	14.3459	15.3381
Stard10	26.9888	25.6098	27.4255	20.391	20.8463	26.0013	20.3436	26.1926	24.5165	19.854
Epha4	19.3887	21.4667	20.8015	20.5592	20.5614	20.926	20.7849	21.0873	20.8814	20.635
Tsg101	20.2486	20.8075	20.7069	20.6482	21.106	20.809	20.8421	20.7473	20.6362	20.8806
Picalm	20.3224	20.314	20.2125	19.4012	19.4075	20.0427	19.1303	19.7267	19.7992	19.636
Suclg1	24.2914	24.0438	24.0394	21.1217	20.6047	24.7159	21.5125	24.5314	21.7634	20.7479
Vapa	19.6358	20.4655	19.644	20.467	20.6545	20.412	20.7218	19.2826	20.9735	20.2769
Hars1	20.6577	20.2589	20.9603	19.6141	20.0304	20.087	20.251	21.1887	20.2955	20.5132
Rasa3	19.5312	20.279	19.9092	19.9465	18.6383	19.8831	18.8944	20.3779	19.4175	19.1089
Krt76	24.2198	22.5115	22.612	22.7499	20.6383	21.6397	21.3002	22.6567	22.1012	19.5547
Cpne9	17.7633	17.4562	17.823	16.7147	16.3141	17.331	NA	17.1342	16.1895	16.4828
Cnpy2	21.7521	21.828	22.1698	21.2002	21.0617	22.1599	21.4031	21.7256	21.6042	21.4339
Erich5	16.1243	16.7595	15.887	20.6208	22.0739	16.2242	19.5641	15.6509	18.1451	19.1631
Rho	NA	18.7032	19.118	16.9202	17.0964	18.7684	19.7265	19.471	20.8601	17.0099
Ube2v1	18.5187	19.9733	18.5914	21.1062	21.4563	20.19	21.5684	20.1069	21.482	21.7864
Daam1	NA	17.5042	16.4853	16.0486	16.7569	16.9816	17.6975	16.3077	16.9196	18.6238
Ndrg3	17.3383	16.9803	16.1206	20.0251	19.7448	18.7554	20.4669	18.8456	19.797	19.7376
Muc4	20.9196	20.0088	20.7653	20.9068	20.7546	20.9198	20.1547	20.0667	19.5241	20.5411
Ppm1h	18.5111	19.9165	19.2143	20.5223	20.3655	19.8322	20.6017	19.8725	20.5476	20.3844
Guk1	NA	NA	NA	NA	NA	NA	17.4066	NA	17.1784	17.2228
Prps1l3	20.2854	20.9048	20.9371	20.3305	19.8856	21.3337	20.4968	20.6689	20.7527	20.5577
Mif	21.0505	22.0349	21.1302	22.9207	23.0417	22.5601	23.4745	21.5757	23.3809	22.8748
Arpc5	20.9033	21.5861	21.0357	20.4371	20.4013	21.4216	20.1475	21.543	20.8434	20.5694
Cryga	NA	NA	NA	NA	NA	NA	NA	NA	NA	NA
Nap1l4	21.0873	21.55	20.873	21.3916	21.4646	21.139	21.022	21.5466	21.3528	21.2099
Ppme1	20.4576	20.5502	20.7196	20.5175	20.2227	19.9214	20.5213	19.8852	19.9626	20.4469
Slc8a3	20.0092	20.6354	20.4701	19.4365	19.0768	20.2505	20.0718	20.0613	20.2066	20.5634
Guk1.1	19.2711	19.9773	19.4431	20.2507	20.7539	19.7533	21.0711	19.3857	20.9619	20.4073
Lrrc57	20.0796	21.3446	20.7192	21.0908	20.9422	20.8224	21.2562	20.9511	21.2481	21.322
Ndufs3	20.2021	20.2587	19.8199	20.5078	20.1464	19.9147	20.3435	19.815	20.5902	20.6599
Hdac11	16.6559	19.4743	17.6513	19.9525	19.7053	19.0605	19.4204	19.8285	19.744	20.1215
Pcbp1	21.5657	21.4335	21.8125	21.8957	21.8352	21.5028	21.7492	21.5204	21.7304	21.0957
Pabpc1	22.4378	22.2862	22.077	22.1381	21.7772	22.3724	21.8708	21.8611	21.7852	22.026
Cmpk1	20.8844	21.2268	21.5716	20.9667	20.7501	21.5989	21.2903	21.4865	21.2249	21.5306
Cct6a	20.4721	20.521	20.2436	20.9624	20.1527	20.4705	21.065	19.8464	21.0265	21.2386
Impdh1.1	NA	NA	NA	15.9311	NA	NA	17.3103	NA	16.9255	16.6393
Cpne8	NA	NA	NA	NA	NA	NA	NA	NA	NA	NA
Pls1	NA	16.8162	16.0918	16.8983	16.8531	17.006	17.7578	16.7865	17.4884	NA
Acot7	18.2226	19.9935	18.7275	20.5982	19.9281	20.2653	20.5116	20.1265	20.6564	20.7916
Ephx2	NA	17.1154	NA	18.6056	18.7393	18.3442	19.7957	18.7271	19.6153	20.2179
Efr3a	18.7195	20.3819	19.6108	20.8535	20.4816	19.6743	20.6698	20.0722	20.8599	20.8651
Ap3d1	19.0733	19.6624	19.9289	20.0297	19.8198	20.042	19.7849	19.8528	19.8393	19.78
Myo18a	19.148	19.4857	19.7415	18.5458	19.1081	19.7107	18.645	19.109	18.7776	19.0156
Snx12	21.2892	21.5708	21.4074	20.444	20.5685	21.9526	20.9552	21.3242	20.8427	21.1432
Kpnb1	18.9891	19.9265	18.8842	20.3556	20.6884	19.8842	20.9355	20.3896	20.6506	20.6758
Cfl2	18.9253	20.2451	20.4862	20.427	20.0017	21.045	20.3344	20.93	20.5459	20.214
Ndufa9	20.774	21.6892	21.2222	21.7239	22.1418	22.3051	20.5817	21.4454	20.8849	21.3001
Aldh9a1	17.9226	20.0751	20.1452	20.8354	20.1844	20.6671	20.6024	20.8563	21.2389	21.2372
Gyg1	19.7045	21.1164	19.8971	21.055	21.8151	21.0812	20.2489	20.7591	21.0351	21.0795
Gde1	24.3014	24.6547	24.3472	23.5195	23.6485	23.8339	23.3087	24.0393	23.7348	23.5859
Naxd	17.3274	18.0451	17.9472	18.848	18.9416	18.5333	19.5654	18.3469	20.1487	19.5372
Dmd	19.5732	20.9814	20.5592	21.4023	22.6443	20.4018	21.3924	20.8185	21.2849	20.0177
Atrn	19.6619	19.884	20.0911	19.8084	19.7702	19.6497	19.8398	19.7357	19.8901	19.0208
Phb	19.3851	19.9805	16.4864	20.0602	19.9249	20.0018	20.542	19.5372	21.1069	21.4101
Ckap4	17.881	17.3285	NA	NA	15.4609	18.6356	18.5658	16.7597	18.8888	19.5285
Glrb	21.3648	22.0535	21.9198	21.6923	21.0212	21.738	21.0669	21.8648	21.3367	21.0504
Vps28	19.8288	19.6024	18.5614	19.0474	18.0569	19.9802	18.77	17.6728	19.7949	17.8342
Inpp1	21.4897	23.1848	21.6495	23.2686	22.9498	22.9797	22.6248	23.4126	23.2009	22.9289
Adk	19.8079	20.0667	20.7258	20.6827	20.1543	21.092	21.0877	20.4112	21.0293	20.3826
Cryz	19.024	20.3415	19.4087	20.5732	20.5589	20.4241	20.9757	20.3816	21.2534	20.8895
Snca	18.2028	17.6376	17.8303	21.6051	21.682	18.9266	21.8161	19.4878	21.4826	21.3313
Hbb-bs	19.0244	20.3058	20.451	20.3965	21.3196	21.8129	20.6886	20.4606	21.0338	20.5839
Iqsec1	17.0915	19.6699	19.6287	19.8659	19.2158	19.6977	19.7214	19.2076	19.9272	19.9262
Gmfb	18.3236	19.1033	19.6523	19.5249	19.8439	19.1266	19.7764	19.7686	20.0014	20.4913
Sh3bgrl	20.3273	20.4142	20.0123	19.6719	19.6195	21.0158	20.6005	20.4928	19.9706	20.1522
Dlst	19.8005	20.1125	20.5038	21.0909	20.9317	20.388	20.6483	20.3588	20.8309	21.1123
Gucy2e	16.9602	18.6678	18.6892	18.7259	17.9201	18.3673	19.2956	18.3641	20.1216	19.5088
Uqcrh	20.7462	20.6371	20.4143	20.547	21.1133	21.4481	21.0297	20.6027	21.1226	17.8601
Gucy1b1	17.5042	20.4972	19.9746	20.4435	18.8822	20.2342	18.2454	20.2341	19.7933	19.2041
Paics	19.1271	20.1507	20.3441	20.0569	20.16	20.0697	20.1714	20.8266	20.6172	20.6457
Necap1	20.0225	20.3105	20.2807	19.334	19.2064	19.2096	19.6234	19.1198	19.4192	20.1115
Hspe1	19.7398	20.5818	19.6385	21.7658	21.7054	21.3145	22.9114	20.5644	22.6465	23.1369
Dync1li1	19.4561	20.2061	19.6229	19.1878	19.5514	18.8482	19.2077	18.9615	19.507	19.3457
Rtn4	NA	19.91	16.9022	19.717	19.6963	17.9938	19.8064	18.1148	19.8588	18.8436
Jup	21.121	20.8436	20.0558	20.089	18.4898	20.951	19.5164	21.2531	20.079	20.1042
Slc7a8	19.6317	21.1335	20.0637	22.2049	22.7531	21.1526	21.7658	21.3604	21.2533	22.3838
Grm2	21.8939	22.0512	21.8899	21.5849	21.4297	22.251	21.3533	21.9876	21.7269	22.0432
Ephb1	NA	NA	NA	NA	NA	NA	NA	NA	NA	NA
Cox5a	20.8547	20.4503	20.1575	20.3703	19.8321	21.3169	20.9291	21.1016	20.2184	20.3632
Dnaja2	20.7385	20.937	20.5167	20.0587	20.427	20.978	20.6708	20.8622	20.7841	20.3151
Cul5	19.6435	21.1314	21.0093	20.9551	20.4124	21.777	21.0149	22.0655	20.5845	21.8565
Rab23	21.4851	21.5187	21.5246	21.0884	20.4747	21.5583	21.0049	21.3662	21.1021	21.4521
Gsta4	20.4788	22.415	21.4887	22.6306	22.0672	22.4119	22.6745	22.5143	22.9954	23.3633
Eloc	19.6066	20.4202	19.7074	19.4552	20.0467	19.5206	19.6908	19.6988	19.7135	19.5423
Fkbp1a	20.5865	21.3445	20.2825	21.2321	21.3385	21.3337	22.0235	20.7839	21.8414	21.9436
Slc1a4	NA	16.9314	NA	18.242	18.5432	18.0191	18.9262	17.1203	19.3298	19.3167
Rheb	17.4489	18.8301	18.7537	19.7204	18.0011	19.3701	19.4051	18.8615	19.3862	20.6679
Snx1	23.0346	22.4979	22.3566	20.8379	20.8326	21.936	20.4579	22.1618	20.7687	20.9239
Ddx1	19.0947	20.6912	17.5324	17.4447	20.4099	19.6072	20.0587	18.8374	18.7173	19.93
Pcbp2	19.141	20.2099	19.4847	19.876	20.3667	20.4132	20.1447	19.8696	20.2021	19.0081
Wdr20	19.8906	20.2519	19.5973	20.0133	18.8354	18.945	19.7184	19.4992	20.3068	20.1192
Ndufs8	17.0379	19.602	NA	19.6854	19.3378	20.4449	19.043	18.9244	19.7465	19.0095
Fbxo2	20.0679	20.5441	20.1613	19.6958	19.4704	20.8648	20.0141	20.6476	20.2714	20.0907
Cyb5b	16.6546	17.8057	18.7407	18.8156	19.0749	18.8397	18.9876	18.118	19.0306	19.1166
Iars2	17.066	19.0509	18.1944	18.5288	18.0166	19.0634	19.1376	17.8362	19.3992	19.3704
Septin3	21.4986	21.9704	21.8584	21.9511	21.7866	22.0259	21.8258	21.636	21.9336	22.0724
Plxna1	17.1021	18.7932	17.1016	20.0662	19.6415	17.6665	19.1855	18.4093	20.1044	19.0968
Epb41l5	18.7502	19.952	19.1073	20.3892	20.0286	19.2745	19.0413	18.994	19.9903	19.7757
Dnajb11	20.2234	20.3856	19.4152	NA	NA	20.4493	18.8602	18.0611	19.1216	19.7979
Ephx1	22.5803	21.679	21.9775	18.7699	19.1332	22.3442	19.8669	22.1457	20.0754	20.7742
Wasf3	NA	NA	NA	20.2871	20.8088	16.1509	20.5691	17.0159	20.3625	20.3878
Ctbp2	17.6823	18.7184	17.8781	19.2672	19.0461	19.1985	19.8149	18.5041	19.8162	20.0247
Gls	20.0394	19.5629	21.2874	20.1668	19.9252	21.0392	20.8511	19.7661	20.6335	20.6386
Fibp	19.4977	20.6325	20.5195	20.8639	20.525	20.6941	20.9053	20.2879	20.8957	21.1913
Dusp3	16.618	18.6674	19.6004	19.9913	18.7442	20.2343	19.3829	19.2163	19.8483	19.9644
Hba-a1	19.014	19.7524	19.4709	20.0337	20.7486	21.1138	20.8067	19.4443	20.6445	20.2532
Slc30a1	NA	18.9794	19.9054	19.74	19.2815	20.2356	20.0835	20.0304	19.599	19.3509
Gstm7	NA	NA	NA	NA	NA	NA	NA	NA	NA	NA
Pafah1b2	20.137	20.8323	20.8165	21.0364	20.5968	21.2333	21.0965	20.6739	21.0326	21.2521
Txndc5	NA	17.1353	NA	16.8154	16.9277	17.7987	19.8831	15.7052	20.1524	19.5147
Scn2b	20.5473	21.1396	20.5281	20.1709	19.2652	20.4958	19.1766	20.4199	19.9039	19.8889
Psmc4	16.6564	18.7102	19.2619	19.6444	18.9559	18.6048	20.3403	18.5318	19.4081	20.2372
Nectin1	NA	16.4157	NA	19.6868	19.8864	NA	20.1052	16.8068	19.3015	19.6705
Col2a1	NA	17.2956	17.3297	NA	NA	16.9416	19.9187	18.703	21.5593	18.2671
Pdcd6	20.2374	21.2673	20.6396	20.5079	20.9103	20.9526	19.5816	21.0901	19.7075	20.7859
Cd82	21.2742	22.2418	21.5215	21.4386	21.6402	22.4006	21.5543	22.4518	21.9817	21.4971
Zmpste24	17.0577	17.2334	18.7085	NA	NA	18.7912	17.7998	18.7173	17.6071	17.9851
Ndufa10	18.9685	19.2445	19.1958	19.9908	19.6014	19.3616	20.2229	19.1905	20.3438	20.326
M6pr	21.409	21.8731	22.0763	20.6821	20.8856	22.38	21.3468	22.3591	20.8682	20.549
Abcg2	16.7571	20.0203	19.6491	20.9036	20.5385	20.6903	20.9544	20.9648	20.8542	21.8994
Sucla2	NA	20.6074	18.6027	18.5515	18.2352	18.6069	20.3984	18.6445	20.6642	21.261
Plxnc1	20.4658	20.8617	20.6549	17.7989	19.6778	21.4865	20.5777	21.1698	20.5527	20.5427
Septin9	18.6478	19.5212	19.6337	19.617	19.0451	19.5941	18.8368	20.1441	19.8942	19.7986
Gps1	NA	18.8236	18.222	19.5654	17.8416	18.7589	18.5578	18.242	19.0958	19.5444
Psmc1	17.4849	19.695	18.3698	19.395	19.5865	19.23	20.0461	18.8917	20.1051	20.0956
Ap3b2	19.4899	20.2109	19.7062	19.9871	19.1808	20.2764	18.8955	19.7702	19.7952	19.7066
Uqcrq	20.9334	21.2282	21.2087	20.0427	19.4713	21.8506	20.868	21.5105	20.4496	20.8263
Pgrmc1	21.8524	22.2076	23.065	22.4683	22.5739	22.4993	21.6003	23.4825	22.1295	21.353
Elob	17.5933	17.9189	17.752	18.1855	17.6418	16.6016	19.1863	16.9109	18.8906	16.7247
Rack1	20.8886	20.9444	21.3302	21.0814	21.0231	19.9963	20.2877	21.3956	21.0262	20.7204
Aak1	NA	19.2519	18.1774	22.727	22.9974	19.1026	21.7019	19.1265	22.5066	21.7748
Dtna	NA	16.781	NA	19.67	19.819	16.9355	19.7347	17.7793	19.6262	19.2793
Arhgap1	NA	20.1109	19.2172	21.0029	20.2652	20.1829	20.1266	19.5913	20.574	21.0024
Cops4	16.2442	16.3341	17.5772	19.6752	19.2458	16.9869	19.4936	14.5387	19.791	19.9216
Ptges3	23.1599	22.721	22.6936	21.3613	21.5619	22.4813	21.8147	21.9596	21.8414	20.1047
Snx5	18.0902	19.1683	17.6983	19.427	19.1587	20.0489	19.5859	18.4564	20.223	20.2743
Ptms	22.4377	22.4406	21.779	20.7652	21.3063	21.9877	21.4223	21.5926	21.2591	21.8846
Pafah1b3	17.9371	19.9096	19.1891	20.2116	20.2846	19.9156	20.3064	19.6821	20.2779	20.5064
Sdhb	21.3358	21.5003	21.3801	20.0481	20.5857	21.4259	20.4496	21.2272	20.9739	20.5955
Tspan7	21.356	21.9358	21.6591	20.8551	21.0196	21.5998	20.8061	21.9332	21.1214	21.4616
Pip4k2c	19.6188	20.1292	20.1702	20.7059	20.0896	20.2349	19.8531	19.6741	20.3593	20.5791
Upf1	20.34	19.4145	20.454	19.7629	19.3618	20.1895	20.038	20.7872	20.1363	20.9536
Fabp3	20.2096	20.8972	20.1579	21.0671	21.0513	21.0198	21.11	20.7128	21.1208	21.5574
Gm5478	23.8348	21.0321	23.9032	23.5727	19.457	19.5272	20.944	22.714	20.8279	17.8813
Gars1	18.1458	18.0723	17.218	20.2389	19.4718	16.9385	20.3324	18.6451	20.2889	20.6095
Stub1	19.4601	19.317	19.6563	19.3338	19.6159	19.0535	19.2761	18.9638	19.3549	19.8651
Krt31	19.5977	18.4373	16.4777	17.0205	16.3799	18.213	15.3776	21.7428	15.6228	NA
Rufy3	18.6551	20.1059	19.9071	21.1138	20.5268	20.1757	20.4506	20.2398	21.0039	21.3085
Pcp4	19.5118	21.1421	21.2992	22.2061	22.7508	21.8492	22.091	21.7325	21.9939	22.1515
Gsr	17.1664	18.9638	17.0945	19.1993	19.5235	18.5637	19.5	17.7455	19.7369	18.817
Krt19	20.4009	15.9208	17.9767	18.3598	NA	18.9614	18.6965	18.0549	NA	NA
Fdps	19.5208	20.0249	19.8032	20.2941	19.5557	20.1343	19.8513	20.1391	20.3857	20.6286
Hspa12a	NA	19.2723	15.8385	20.1104	19.9223	19.5452	19.7066	18.9967	19.9093	20.1028
Gatd3a	NA	16.5957	NA	17.6978	16.0811	17.1175	19.0614	NA	19.7578	19.7702
Atp5me	21.9168	22.6166	21.9186	25.2161	25.3553	22.9642	25.0016	23.6478	25.043	25.3231
Srgap3	18.8442	19.1769	18.3752	19.7772	19.2191	18.9346	19.2055	19.0763	19.5723	19.5769
Cpne2	NA	17.9804	16.9754	16.0957	16.1688	17.7143	16.9955	18.722	17.3971	17.0564
Sgta	NA	18.3512	NA	20.5618	21.0327	19.1284	20.9011	18.2134	20.7553	20.2523
Krt74	19.3264	19.9809	18.3198	18.5517	17.7965	19.6052	18.5368	19.5458	18.5886	19.0065
Ndufa6	19.7737	20.6908	20.5779	19.9246	19.5838	21.5512	20.1942	19.8391	20.4245	20.5737
Kcnab2	21.1203	21.8864	21.3296	20.0822	19.3322	21.0147	19.6987	20.2809	19.8598	19.9781
Atp5mf	23.2252	23.6769	23.5981	22.4465	22.2743	23.6554	22.6089	23.3489	22.6472	23.0526
Ube2v2	NA	16.2204	NA	17.6776	17.3052	16.6006	17.6537	16.8277	18.2218	16.7968
Trim2	NA	19.2304	16.6714	19.0272	18.8588	19.3688	19.5421	18.8581	19.4935	20.1687
Lamp2	23.6795	23.895	23.8794	23.3378	23.2227	24.0397	23.2342	23.6616	23.2889	23.5005
Ptgr2	17.9082	17.8694	18.506	16.6342	NA	17.0245	16.9122	18.3195	17.2377	17.5443
Psmc5	19.5598	19.8737	20.6661	19.4412	17.5778	20.2494	19.9887	19.5662	19.8006	19.5921
Myl12b	19.1987	19.5986	20.0205	20.5643	20.1804	20.579	20.108	21.1836	20.9029	20.2875
Sfxn1	NA	16.0756	NA	19.1069	18.8307	17.9406	20.2486	NA	20.4632	20.6219
Ptp4a2	22.4329	21.621	21.5204	21.2439	20.8066	21.5431	20.9978	21.6677	21.6916	20.7934
Ndufa5	NA	18.9968	16.8156	20.1357	19.4087	19.4266	20.216	18.8818	20.219	19.6386
Arpc3	18.125	19.6161	19.3494	20.7038	20.3623	19.9886	20.8629	19.7532	21.0601	20.8109
Acyp1	20.418	21.3726	21.1572	20.1761	20.5851	21.2125	20.9436	20.8226	20.9277	21.1278
Rtn1	18.0215	19.8981	20.3391	19.8753	19.5649	19.9886	19.414	18.1129	19.1093	18.9276
Slc8a2	19.1137	19.5932	19.0648	19.2278	18.2644	19.3095	18.9419	19.0449	19.3382	19.884
Psmd12	18.9409	20.0559	19.9802	19.2864	19.171	19.9061	19.4474	20.0076	19.6802	20.0684
Akr1b1	18.3094	19.8753	19.1143	21.0897	20.8386	20.3715	21.1688	19.6984	21.1149	21.2785
Pcmt1	NA	17.9382	16.6072	19.521	19.6028	18.4072	19.7249	18.4045	19.8412	20.2754
Lamb1	19.8056	18.6936	19.5547	NA	17.5163	19.9821	NA	19.6423	NA	15.7959
Ncs1	21.6219	21.7219	21.3249	20.2519	20.319	21.1979	20.0912	20.8925	20.241	20.3533
Gm11214	NA	NA	NA	NA	NA	NA	NA	NA	NA	NA
Dnm1l	17.9791	18.8068	18.3081	19.1154	18.571	18.7689	19.3886	18.6039	19.7509	19.8695
Ckap5	19.9866	19.7379	19.9334	19.0631	18.6836	20.0432	18.8369	19.7521	18.897	19.1711
Pak3	17.7977	16.3613	NA	17.4748	18.126	16.2218	18.356	16.9077	18.1953	17.9946
Stxbp5	17.9014	16.7896	16.7377	18.9471	18.3063	16.131	20.4136	17.2993	20.3459	20.3221
Pitpnm1	18.5461	19.9788	18.9712	20.2284	20.0659	17.5395	19.5079	19.2923	19.5535	19.846
Kbtbd11	16.3535	17.1084	NA	18.2547	17.3415	15.8825	19.14	15.6339	19.7548	19.6213
Prdx3	17.1733	18.909	16.9583	18.8633	18.1139	18.6339	19.7298	17.6554	19.758	19.8679
Nipsnap1	20.4075	20.8533	20.4134	19.461	19.1032	21.2486	19.5782	20.538	19.5688	20.0525
Dip2c	18.2992	20.6187	19.4669	20.181	19.7947	20.563	20.1285	19.4413	20.1878	20.617
Vapb	18.5827	19.8048	19.5225	20.0094	20.7672	19.4532	21.0205	19.4593	20.6668	21.0015
Lancl1	19.1296	20.1786	19.5375	19.4511	18.8189	19.9928	19.1644	19.5769	19.6713	19.7016
Asic2	NA	19.1846	18.7306	20.2221	19.8235	19.6482	20.1752	19.3596	20.2819	17.0032
Ndufb4	21.7728	22.5675	22.4817	21.9245	21.8993	22.5556	21.8961	22.6811	22.0425	22.5137
Magi1	19.5914	18.2015	19.2826	20.0814	18.9058	17.1226	19.3453	17.6973	19.8338	19.8979
Vps26b	20.6189	20.3413	21.3802	21.0748	20.4801	20.8105	20.2638	21.3125	21.0351	19.9168
Osbp	18.8278	19.9384	19.9734	19.6364	19.9582	20.1786	20.4843	19.5104	20.2427	20.3706
Plxnb1	NA	17.247	17.2022	18.0089	17.9859	16.7225	17.933	18.0396	17.942	18.1381
Gas7	19.8625	20.1771	19.7054	19.2012	19.0733	19.4145	19.0499	19.5017	18.9394	19.1556
Golga7	24.54	23.3075	23.7261	23.2278	22.173	22.2755	21.5968	23.4514	22.47	20.4952
Dip2b	20.0158	19.8628	18.682	20.2105	18.6938	18.8565	19.8558	19.1139	20.0548	20.2558
Cplx1	17.3565	17.6839	16.991	NA	NA	17.4372	17.4827	16.9065	17.5035	NA
Nipsnap2	20.5875	21.52	20.8817	20.6335	20.3066	21.3448	21.3633	20.5389	21.6478	21.3683
Ndufb5	19.9437	20.2591	19.8405	19.7893	19.3633	20.6218	19.9243	20.1758	19.729	20.2082
Ube2m	21.0749	21.3416	21.0191	20.1402	19.8217	20.0635	19.8139	20.5721	20.2524	19.7447
Rcn1	20.943	21.4125	19.7498	17.4345	NA	21.497	20.1742	19.9994	19.9791	21.1718
Slc4a7	19.6084	19.6747	18.8779	18.8597	18.3709	18.7381	18.4849	19.2246	18.8832	19.139
Ap3m2	19.4126	20.0127	19.3319	19.9626	18.8041	19.9266	19.4525	19.483	20.0826	19.7106
Adsl	16.9426	18.0097	15.459	19.3592	19.0138	18.3867	19.2588	18.8611	19.4251	20.004
Psmd7	18.6892	19.0146	18.724	18.0309	17.6134	19.5564	19.0094	19.1183	19.1422	18.4834
Capns1	19.3645	19.8838	19.4959	18.3585	18.471	19.4677	18.5783	19.9258	18.634	19.0186
Mpp1	NA	17.8353	18.0998	19.9606	19.7841	18.1901	19.5045	18.1906	19.6174	20.05
Rap2a	NA	NA	16.5594	16.8788	17.0554	16.8446	18.7175	NA	18.8327	18.7509
Itsn1	18.2289	19.8702	18.5162	17.7471	18.6615	19.7158	18.7993	18.8594	18.959	19.5612
Eef1b2	18.7005	17.2648	NA	18.1135	18.4095	18.1381	18.9655	17.4789	18.7773	19.3621
Cnnm2	18.8096	19.2307	19.1252	18.8858	18.6051	18.5058	17.9723	19.2562	19.0679	18.2076
Crk	17.1677	17.7897	NA	18.2729	18.9216	16.5648	18.7105	15.48	18.4612	19.6768
Pa2g4	21.1301	21.0907	20.4971	20.6595	20.4647	21.1529	20.195	21.048	20.5159	20.3234
Grb2	20.6591	20.8416	20.466	19.7812	19.5339	20.6192	19.6244	20.6259	19.9924	20.1729
Ptpa	14.6361	19.3712	19.0425	19.9349	19.9223	19.3244	19.9447	19.417	20.1916	20.2862
Stx4	20.9998	20.4159	19.8573	20.7898	20.8559	21.0668	20.8582	21.1376	20.5299	21.1402
Ndufa12	15.5934	20.1622	18.7834	19.5327	19.1569	20.04	19.9017	19.0585	19.831	20.3612
Nedd8	20.6274	20.2855	20.4511	20.3873	20.0936	20.4204	20.547	20.3656	20.184	20.3976
Fbn1	17.1114	18.5072	15.9725	16.7801	16.9475	19.8902	14.6824	19.13	15.6102	15.9718
Scgb2b2	20.5335	19.9392	20.6585	16.2298	16.2067	20.6179	NA	19.0054	NA	NA
Ola1	20.2095	20.9859	21.1215	19.9831	20.2454	20.5054	19.644	20.9283	19.8634	20.3592
Rgs9	19.1666	19.5586	19.546	19.3965	19.5218	18.8205	19.4076	17.908	19.9746	19.6442
Rpl30	19.9922	20.3318	19.8554	20.0781	19.6034	20.7102	19.9482	20.7569	19.9907	19.037
Pygl	16.8326	17.4083	18.099	17.1605	16.3887	18.6472	17.7335	17.7391	16.8497	17.7224
Lman2l	20.5373	20.7899	18.3915	17.4326	NA	20.8784	18.8794	19.9063	19.2857	19.3193
Rap2b	18.6858	20.6719	20.4147	20.4802	19.8347	20.6755	19.2372	20.6917	19.8816	20.1515
Pde6a	17.7218	18.0407	17.7793	18.2546	18.3096	17.9856	19.167	17.3692	19.5351	18.9018
Psmc6	18.5355	17.2255	18.1991	18.0898	20.3882	18.2313	19.2867	18.0678	18.7682	18.8365
Tufm	NA	17.109	NA	NA	NA	17.5944	18.9066	NA	19.2595	20.1455
Pin1	19.5988	19.7503	20.1808	19.8013	19.4859	19.4316	20.0961	19.5437	19.8876	19.6671
Col4a5	18.2407	17.6709	17.9967	17.001	16.8871	18.6767	16.4686	17.8586	16.6727	NA
Isg15	NA	NA	NA	NA	NA	20.2731	19.7659	19.2353	17.6893	19.096
Asl	19.3986	19.3162	19.329	17.8595	19.0069	20.2902	18.8681	19.7589	19.4806	19.3156
Grm8	18.1031	18.8285	19.1605	18.4613	18.1153	18.8547	18.4168	18.9719	18.8343	18.7299
Stxbp3	19.2247	20.489	20.3285	19.9179	19.1907	20.6847	19.9713	20.4053	20.3358	20.6122
Akr7a2	16.6619	18.0268	17.9914	19.5051	18.7874	17.6728	20.0694	18.7773	20.1046	19.9139
Psmc3	20.2432	20.5547	20.3937	20.3639	19.7331	20.1219	20.1066	19.8756	20.0905	20.0197
Rab39b	NA	16.9941	16.8586	NA	NA	NA	NA	NA	NA	NA
Arrb1	16.3206	19.2045	18.2321	19.9075	18.7447	19.2743	19.8496	19.6857	20.088	20.0797
Psmc3.1	NA	NA	NA	NA	NA	NA	NA	NA	NA	NA
Ipo5	NA	16.2776	19.0482	17.6418	18.0468	18.3405	18.0426	16.7858	17.7985	17.2596
Fahd2a	NA	17.1196	16.3732	15.9317	15.9591	16.716	17.8116	16.4699	17.5172	18.2692
Map1a	16.8277	18.2063	17.1766	18.111	17.7555	17.5234	17.9628	16.5805	18.1685	18.773
Abi1	20.9688	21.4994	21.2278	21.6416	21.8195	21.1313	21.4641	20.9774	21.4644	21.3994
Npr2	16.7187	19.0976	19.048	17.8093	17.2254	18.7665	17.6593	19.3965	17.9665	17.4848
Marcksl1	NA	18.3884	18.6398	19.0305	19.5447	18.512	19.7825	19.833	19.776	19.4357
Sord	16.7102	17.7172	17.354	18.5803	18.1674	17.5521	18.0886	17.9322	18.9751	18.8648
Map2k1	18.0758	18.3043	19.1303	19.3969	19.125	18.4064	19.2209	18.7908	19.5677	19.5634
Hspg2	19.303	19.0186	18.171	17.2259	17.9818	19.8571	18.338	19.1568	NA	18.7624
Pip5k1a	16.6729	18.6549	18.3046	19.1193	18.9171	19.0931	17.9778	19.6013	19.1651	18.2566
Grm7	21.2997	20.4953	20.4754	19.6394	19.2574	20.4768	19.6877	20.6251	19.7514	19.629
Impdh2	18.9992	19.2062	18.7925	19.5982	19.6056	18.4804	19.5477	17.9772	19.5385	20.0031
Atp5md	21.2067	21.3614	21.1247	19.9531	19.1005	21.1515	19.3182	20.8629	19.4612	20.1571
Itpa	NA	NA	16.3414	18.8458	18.7711	NA	19.4024	15.2893	19.2174	19.2448
Stx7	NA	16.545	17.5851	19.7012	20.2919	18.7196	19.6959	19.007	19.7923	19.9859
Ppfia2	19.372	19.4852	19.1248	18.5117	18.7327	19.3274	18.5722	18.7461	18.7799	18.883
Pgm2l1	NA	19.4562	18.9245	19.8955	19.0863	19.5704	19.0322	18.0578	19.6361	19.5205
Eps15l1	17.2303	17.8907	NA	18.3529	16.232	17.8315	18.3206	17.6833	16.3669	18.4095
Nfasc	NA	15.5619	NA	NA	18.1103	15.7694	19.0897	15.6954	18.6271	19.2973
Hgs	20.3235	20.6857	20.2772	19.5258	19.9636	20.385	20.2812	20.046	20.4542	20.2739
Gdpd1	20.4685	22.0009	22.1692	20.9672	21.0445	22.2762	21.1078	22.3515	21.242	20.6487
Acat1	16.1471	18.2419	15.4118	17.8952	17.6627	16.7066	19.5968	15.2702	19.9003	20.3536
Dynlrb1	NA	NA	NA	19.7622	18.7576	17.8116	19.9341	NA	19.8615	20.1097
Snap23	NA	NA	NA	18.0173	18.9728	16.3328	18.0258	16.6635	18.5684	18.3456
Plscr3	20.7491	21.1455	21.124	20.2982	19.5046	20.9578	19.4066	21.1524	20.1078	20.0318
As3mt	NA	16.8298	16.4719	17.5099	16.7258	17.3237	18.2026	16.4937	17.684	18.477
Ggt7	20.9555	21.2287	21.482	20.4808	20.6015	21.1336	20.5406	21.4866	20.763	20.9175
Gucy1a2	NA	18.4735	16.288	19.5152	18.555	18.3231	18.9869	18.4286	19.6159	18.9752
Erc1	19.5148	19.4117	19.1006	18.0031	18.3214	19.6316	17.8899	18.7251	18.0421	18.5612
Dkk3	17.8904	19.9897	15.9297	NA	16.2287	20.6213	18.7012	19.1526	18.8271	15.5495
Map6	NA	17.767	NA	19.7994	19.8948	18.2529	20.6593	18.7193	20.8175	19.9765
Plxna2	20.5122	20.6234	20.7292	18.787	19.1575	19.6666	17.908	20.5261	18.4839	17.4656
Rgs8	19.1582	19.6403	19.685	20.3808	20.2634	20.6361	20.3888	20.0524	20.2919	20.4993
Kcnj13	17.2114	18.3533	18.3172	20.2406	19.9172	19.4713	20.6981	19.1423	20.8663	20.5197
Hdhd2	17.0565	18.6146	17.9927	20.5626	18.9362	19.5084	20.0356	18.7837	19.9165	21.2069
Psmd3	19.6113	19.3969	18.3369	18.1532	18.9839	19.2876	17.1365	19.2841	19.5903	18.4847
Dmxl2	NA	NA	NA	16.8939	16.9166	NA	16.5334	NA	17.0403	17.3844
Psmd6	19.5513	20.3929	19.902	19.5742	19.4972	20.105	19.6447	20.1922	20.0661	20.0919
Vps29	19.8765	21.2455	19.9703	20.6045	20.412	21.157	20.6289	20.7349	21.0627	21.1943
Slc24a1	NA	NA	NA	16.0183	17.9512	NA	18.7442	NA	18.96	18.5852
Ppfia1	17.359	18.257	NA	16.9818	17.3939	17.5679	18.3948	NA	18.4119	19.0411
Pdcd10	NA	19.1045	17.6451	18.5015	17.4651	18.4587	17.7842	18.4371	17.8858	18.4214
RO60	20.9997	20.5462	21.3112	19.324	18.9767	20.8399	19.572	20.1637	19.5762	19.0882
Mtap	NA	16.3891	NA	16.3658	17.5997	17.3633	18.5659	16.4492	18.0594	18.5962
Aipl1	20.2785	20.5696	20.3497	20.5327	20.1446	19.8015	20.5401	20.58	20.9739	19.9825
Mthfd1	NA	NA	NA	17.3667	17.5814	16.5057	18.3945	16.9246	18.3886	18.5467
Dgkb	17.8937	18.5354	18.3396	18.3102	17.9196	17.9002	18.8035	18.1943	18.6108	17.6005
Rp2	20.5448	20.5007	20.5273	20.6903	20.174	20.3667	19.4368	20.8947	20.208	20.1257
Cops8	16.9762	19.1436	18.5306	17.6544	19.2823	18.3997	18.8139	18.6963	17.5278	18.7736
Nudc	21.1207	21.1542	20.8933	20.0417	19.2079	20.9851	20.6033	20.6204	20.4965	20.9608
Hsd17b12	16.2391	19.2889	19.2108	19.5027	17.1964	17.4747	17.897	19.0925	19.7581	18.4323
Il6st	16.9796	17.1208	17.4979	18.6561	NA	18.6759	18.9985	16.7074	19.2301	20.97
Dctn4	16.3076	16.8045	16.0628	18.6389	18.1668	NA	18.4356	15.2982	18.8344	18.709
Thop1	20.2909	19.7571	19.9996	19.4949	19.4998	19.3535	19.3234	19.468	19.7173	19.8864
Snx2	20.3098	19.0608	16.7095	19.342	19.7369	18.941	19.6759	17.2286	19.9954	20.1609
Amer2	NA	18.6234	19.3833	20.6461	20.9684	18.9887	20.5415	18.4344	20.2789	19.5404
Psmd11	NA	18.4959	18.2542	19.0614	18.3342	18.7553	18.9899	18.7763	18.9509	20.1824
Abi2	16.9133	19.1774	18.7771	20.6731	20.6456	18.1905	20.3941	19.3418	20.5654	20.5713
Ppm1e	17.7652	18.3598	18.4046	18.883	18.6295	18.2975	18.9045	17.8343	18.9719	16.2544
Syngr3	19.1396	20.8969	19.5461	21.1196	20.8031	20.7753	20.9011	20.6315	21.0759	21.3373
Eml2	NA	18.124	NA	17.4428	16.4418	18.7721	20.9866	17.029	19.1466	19.4347
Ngfr	NA	NA	NA	18.9468	18.7918	NA	19.9599	17.5789	19.1721	17.9984
Gng11	NA	15.7918	16.525	18.5169	17.4662	17.3837	19.1794	18.1752	18.7473	19.0929
Hnrnph1	NA	15.9814	NA	NA	16.1993	17.8198	NA	16.9102	16.5648	NA
Atox1	19.8131	20.6343	19.293	20.001	19.8523	20.546	20.4845	19.7215	20.4974	19.717
Rab33b	NA	NA	NA	NA	NA	NA	NA	NA	NA	NA
Plppr4	16.0505	16.35	16.6647	19.2237	19.6338	17.4364	19.8979	17.7316	19.8097	19.8406
Lrrc8a	NA	17.6631	NA	18.2505	17.5343	18.0705	18.8637	17.8877	18.8955	19.7204
Bsn	NA	14.5486	NA	17.4986	17.8847	14.9986	17.0979	15.2027	17.5763	17.7228
Nif3l1	18.2314	19.5994	17.9112	19.8983	19.3496	18.5495	19.2555	17.9769	19.7713	19.2663
Gsn	18.7707	18.753	18.7944	18.9416	19.5679	19.1669	19.6071	19.0632	19.2155	19.6281
Akr1e2	19.8517	20.0327	19.9956	19.8831	20.2417	19.8128	20.2442	19.5367	20.2761	20.6268
Slk	20.3842	20.25	19.9092	18.5754	17.9197	20.7684	18.9119	19.8919	18.263	19.6674
Eif2s3x	20.1262	20.197	20.8167	20.6067	19.5465	20.4849	19.8674	20.6074	20.6738	20.8046
Ist1	19.4356	19.0537	19.3885	18.544	18.7568	19.7335	19.5184	19.7931	18.9569	19.2858
Pdcd5	NA	18.4215	18.6515	19.3019	19.4925	19.0769	19.2405	19.5714	19.456	19.8378
Ndufs7	NA	19.5102	18.4756	19.8096	19.5911	19.1252	19.5321	19.1493	20.1107	19.8945
Nutf2	19.5371	20.5447	19.9348	19.485	19.7433	20.533	19.8638	20.4741	20.3693	19.5297
Rps2	19.9627	18.9273	20.1286	21.9304	20.6093	19.9688	21.513	20.5806	21.7125	20.9479
Aifm1	NA	15.5916	NA	NA	NA	15.3486	16.6612	NA	16.1969	16.7051
Prkg1	18.6004	18.997	19.3449	17.6556	16.1557	19.2585	18.5105	19.7192	18.6811	19.1035
Cdk5	18.8869	19.237	19.2594	20.0956	19.8427	19.0021	19.6983	19.179	19.8502	20.2058
Abcc1	NA	16.2874	NA	15.7434	NA	17.4083	15.7491	17.5662	18.1954	17.9432
Kif21a	NA	NA	NA	NA	NA	NA	NA	NA	NA	NA
Rtn3	21.228	21.7008	21.6599	20.2819	19.9939	20.9862	19.7601	20.6513	20.1052	20.2202
B3gat3	NA	16.7566	NA	NA	NA	17.4397	18.2349	16.1042	18.8383	19.6344
Etfa	NA	17.2924	16.1292	17.5054	17.3348	17.7731	19.1586	16.528	19.4451	19.1598
Tmx2	20.7069	20.6033	20.5494	19.9899	19.697	20.5052	19.9229	19.9596	19.8849	20.1248
Pacs1	18.2037	17.3905	NA	19.1314	18.6677	15.6879	18.9635	18.4089	19.2058	19.1423
Slc9a3r2	NA	17.8264	NA	18.2714	18.3281	18.5993	19.1319	17.9815	18.9377	19.7197
Cpe	18.5944	19.4189	18.5843	18.1005	18.1288	19.8258	19.2256	18.7472	19.2746	18.8302
Abhd10	17.8862	19.2492	17.2023	18.4602	17.6465	18.7124	19.5699	17.4882	19.7171	19.126
Slc12a6	17.3067	18.8571	19.2549	18.6636	18.0308	19.0678	17.3659	19.1182	17.9697	18.4126
Als2	18.0208	17.8472	17.8749	16.5548	16.3383	16.7016	17.5532	16.896	17.4197	17.974
Ykt6	19.1467	19.2774	19.2444	19.518	18.7057	19.4383	19.3331	19.3194	19.5276	19.9641
Gng12	NA	18.3252	17.8995	19.8287	18.702	17.7979	19.6669	18.5572	19.8991	19.1634
Pfdn2	19.841	20.2444	19.0395	19.7682	20.0465	19.4585	20.0362	19.8894	19.7031	19.8588
Ap2s1	22.0047	22.1877	22.8113	21.9608	21.4322	22.2365	21.1018	22.1362	21.5298	21.2582
Rps8	20.3682	20.0329	19.8948	17.6716	18.285	20.2684	18.8834	20.0186	18.9031	19.1282
Tbc1d10b	19.6392	20.7426	20.5445	20.0294	20.2433	20.483	20.2967	20.4352	20.1896	20.2481
Wdr13	18.963	19.1931	18.8212	19.0631	18.4759	18.5908	19.0781	18.3981	19.2521	19.8001
Tmem67	17.2899	NA	NA	NA	18.126	16.9297	17.6306	NA	17.235	NA
Arl6	NA	18.965	17.8767	18.3806	NA	18.2331	18.958	18.0896	19.2113	19.92
Uqcr10	20.4929	20.8369	21.0381	19.629	18.473	20.4856	18.6365	20.5352	19.2792	19.158
Fxyd6	NA	18.2754	18.0645	19.2035	18.5182	18.1296	18.3703	18.2281	18.3012	18.5128
Ube2l3	18.8714	19.9548	19.4978	19.4612	18.3311	20.0499	18.7118	19.0373	19.4333	18.2276
Krt35	NA	NA	NA	NA	NA	NA	NA	19.2423	NA	NA
Gripap1	NA	17.1892	15.5531	NA	17.3717	17.9184	18.6739	17.0998	17.9269	18.3703
Gnpda2	17.3787	16.6757	17.3563	16.7534	17.2896	17.0895	16.784	17.077	16.6768	15.8444
Pepd	17.6992	18.2611	15.3098	18.8575	18.5463	19.1351	18.6472	18.8096	18.9853	19.1009
Msra	NA	15.3833	NA	16.5872	17.727	15.2628	18.9846	NA	18.7194	18.1832
Scn1b	18.8111	18.7911	19.084	NA	NA	18.571	16.487	18.9796	17.4531	16.2673
Espn	21.6231	22.3338	22.7218	22.0153	21.9574	21.8799	22.6865	22.8002	22.2982	22.6932
Atp5f1d	NA	17.631	NA	19.0026	19.0102	16.9713	21.0659	15.3687	21.1724	21.7885
C2cd5	20.2465	20.0652	18.7318	19.7402	19.1965	19.452	18.6419	18.3374	19.1553	20.6004
Anxa3	20.2045	20.0894	19.9087	18.4398	19.0706	20.3282	19.0318	20.1113	18.8894	19.7898
Epha5	18.6959	20.0056	18.6672	18.5353	18.6075	19.7005	19.0768	19.9822	19.106	18.5053
Gsto1	21.5094	21.1225	21.4898	21.0652	20.9762	21.2753	21.1698	21.1363	20.9341	21.3816
Ptprj	19.0016	20.0085	19.6476	20.8373	20.5758	20.4474	19.8397	20.5116	20.2861	19.9848
Pde6d	21.1121	20.1322	20.7868	19.1547	19.1204	19.4158	18.882	19.9296	19.0126	20.3993
Tecpr1	NA	18.1269	NA	19.2635	19.5859	19.3345	19.7156	15.9973	19.2801	19.4866
Farp1	NA	NA	NA	18.2149	18.7766	NA	19.1572	NA	19.121	19.2701
Adprh	NA	16.3022	NA	NA	NA	NA	16.6301	16.1876	17.1633	17.8018
Scamp5	19.9828	21.3575	22.045	21.416	21.7058	20.9059	21.0729	21.1439	21.6513	21.3561
Igsf8	15.1016	17.3508	18.0217	15.5726	15.8514	17.5191	18.8956	19.1193	NA	15.3982
Gorasp2	17.9603	18.7186	17.6698	18.1002	NA	18.5537	18.1311	18.0949	18.0807	18.4781
Endod1	NA	18.6269	17.1914	17.7182	18.5794	18.6915	19.6873	17.2643	19.4575	19.5561
Exoc2	NA	17.5089	17.6376	18.5697	17.3643	18.2893	18.2653	17.5321	18.9004	19.3816
Csad	18.5583	19.5486	18.8386	18.8992	18.6447	19.7312	17.9059	19.726	19.5512	18.4059
Mpp3	17.4647	17.9479	NA	19.1872	17.8114	18.1735	19.3228	17.7443	17.5454	19.7885
Hcn1	18.708	17.8642	18.4769	19.1928	17.2812	18.3984	18.8064	18.529	18.9909	19.2007
Gngt2	18.7011	17.8523	18.4032	19.5744	17.9818	17.6585	19.4317	18.2235	19.0337	19.2444
Dcps	NA	17.3073	NA	18.3824	18.0838	17.8066	18.512	17.7204	18.5331	19.4745
Rtn4.1	18.0332	18.4273	18.672	18.1844	17.3192	18.167	17.4393	17.6387	17.7905	17.5914
Slc6a13	17.3942	19.745	19.0511	19.9561	19.709	19.257	19.4155	19.1632	19.9311	18.1108
Psmb8	19.2674	19.8152	19.1722	19.1081	19.0203	20.1423	18.7203	20.4429	19.0283	18.8147
Rps3a	18.9407	19.2746	19.0942	18.4237	17.4085	19.5139	19.5638	19.984	18.9737	18.7967
Dsp	26.6181	22.8213	26.1285	24.7705	24.6834	24.9505	24.5315	24.3306	23.5685	23.0089
Arpc1b	NA	14.8101	NA	NA	NA	16.3142	NA	16.9679	NA	NA
Elmo2	18.0956	18.8525	18.5677	18.6159	18.3828	19.7565	19.0984	18.5862	18.3603	18.659
Afdn	16.8893	17.3697	17.0991	17.2019	17.5455	17.75	18.1813	16.9391	17.9265	18.2475
Auh	16.3315	18.5558	NA	NA	NA	17.935	17.8734	NA	17.9246	19.4177
Acot1	17.145	NA	18.3762	17.6261	NA	15.926	19.7812	17.0654	18.3144	20.0352
Tns3	NA	NA	NA	16.6255	NA	16.2415	16.3594	16.919	17.9957	18.0585
Ubqln2	18.5732	19.0066	18.7375	19.3157	18.9297	18.9628	19.2701	18.4164	19.4874	19.3968
S100a6	19.0063	18.0664	19.0723	16.9618	17.6895	19.8341	18.6239	20.6946	18.2641	18.8293
Aldh3a1	19.6616	19.7329	19.7836	21.1144	20.2226	19.9381	20.4765	19.9905	19.9025	21.1019
Nebl	17.9122	17.7917	NA	19.2165	19.281	17.3257	19.0271	NA	19.1195	19.0209
Oxct1	NA	17.0463	NA	16.4139	NA	NA	17.9021	16.7157	16.5729	17.4579
Ndufb11	NA	16.1785	NA	18.0517	NA	NA	18.7995	NA	18.9444	19.457
Ndufa11	19.1544	19.9074	19.1013	18.8336	15.7495	19.9564	16.7458	19.1575	19.1216	NA
Tpp2	17.9975	19.5338	18.6141	18.5891	19.0809	18.7825	18.7421	19.4406	19.1335	19.24
Maoa	16.0881	19.1797	18.0742	18.4671	18.278	19.2927	18.5471	18.9062	18.6172	19.0244
H2-D1.1	NA	NA	NA	NA	NA	NA	NA	NA	NA	NA
Ruvbl1	NA	18.2131	17.4701	18.7875	18.1955	18.4251	18.6601	18.0449	18.4628	18.6611
Gad2	17.2947	NA	17.0899	17.7766	17.8894	16.9656	17.3276	16.6393	17.6386	16.8002
Gdpd5	NA	17.8578	16.908	18.5021	18.2297	18.6187	18.5885	18.8073	18.1815	18.5704
Pdzd11	NA	NA	NA	NA	NA	17.3033	17.1745	NA	17.2857	17.6182
Tmsb4x	20.9663	NA	21.3585	20.7393	19.5656	20.6337	20.2798	21.2093	20.047	19.1885
Rgs7bp	17.5737	17.3884	16.9533	18.5795	17.0492	17.6094	17.3122	17.4699	17.4593	NA
Edil3	NA	18.3917	18.1676	17.2096	16.9416	18.3183	18.3777	18.6161	18.2862	18.1194
Gm27029	18.5537	18.6324	18.8313	18.221	18.2596	17.5632	18.1387	17.9142	18.4622	18.7068
Gpd2	NA	16.6076	16.6232	16.5494	17.2953	NA	16.7187	16.7933	16.8988	17.6861
Hnrnpa1	18.2361	17.9669	18.5664	NA	16.5273	18.8213	18.146	18.6447	17.5966	18.8484
Tusc3	18.8295	19.7059	19.4996	18.3526	18.258	19.9007	18.9151	20.2813	19.1971	19.0863
Cops2	19.4716	19.962	19.6186	19.3626	19.3247	19.7913	19.3906	19.1672	19.2524	19.862
Cops3	18.6742	19.0321	18.3988	18.3654	17.4759	19.217	18.3633	18.5371	18.7787	18.6525
Ctnnd2	19.1098	19.5099	18.3919	19.6729	18.748	19.4391	19.3054	19.7545	19.9701	19.8128
Dag1	17.956	20.1457	19.5589	19.2581	19.7021	20.3621	20.3268	20.4653	19.563	20.3253
Reep6	20.1256	21.283	20.5713	21.426	21.1131	20.0121	20.5089	19.8553	20.9692	20.8341
Psmd1	19.0924	20.6964	20.2869	18.1505	18.7422	20.6876	19.3029	19.9194	19.7609	18.954
Hagh	19.5262	20.1358	19.4694	19.5887	19.5266	19.744	19.6452	19.4717	19.5723	19.3656
Myadm	18.9684	18.0513	19.6745	18.4291	16.4463	19.6348	19.0241	18.3043	18.7096	18.1189
Fkbp3	19.148	20.1817	19.8331	18.8641	18.495	19.5771	19.7097	20.3125	19.7521	19.9649
Tmem9b	19.9419	20.3142	20.43	16.9114	16.7408	19.9577	18.0956	20.5	17.3224	NA
Cacng3	18.7549	19.3719	19.0249	18.481	18.318	18.7051	18.1714	18.5471	18.4483	17.7243
Pdap1	15.788	18.8493	19.2124	18.3813	18.3922	17.8941	18.6804	19.0871	18.5928	18.3981
Enpep	17.6217	18.5096	18.7184	17.4767	18.579	19.8802	17.2407	18.7786	17.4154	18.2896
Shmt2	NA	17.2194	NA	18.1734	18.4128	17.707	18.7724	14.539	19.0292	19.2732
Atp8a1	18.9872	19.4399	19.1118	19.7108	19.1922	19.6277	19.4634	19.6899	19.5239	19.7053
Cox5b	18.1841	18.4604	18.1206	20.2367	20.3823	18.6551	19.6815	18.3113	20.5519	20.2908
Chmp5	18.1909	18.5811	18.8662	18.9992	18.2401	18.3276	18.7569	18.8295	19.1909	19.0179
Ndufa2	20.0732	20.6436	20.3089	20.0137	19.9921	20.7866	20.0601	20.2782	19.7643	19.9321
Rab4b	NA	17.5001	16.2648	NA	18.4714	16.422	17.915	17.6341	18.1849	18.2168
Chmp6	NA	18.5517	NA	19.7043	20.1664	16.4369	19.9968	17.8502	19.8765	20.0972
Dnajb2	17.4142	18.0433	18.1852	19.2158	18.9649	17.4545	19.2011	17.4078	18.9748	19.1739
Aimp1	NA	NA	NA	18.5599	19.7257	15.3524	19.4749	NA	19.739	19.3763
Rap2c	NA	NA	16.5594	NA	17.0554	16.8446	17.3158	NA	17.1777	15.6279
Tmx3	21.9964	21.2095	21.4543	20.1188	21.0925	21.0733	20.1862	20.7743	20.064	21.5779
Tpm4	22.0476	20.4998	21.244	21.0521	20.9847	21.0198	20.187	20.7317	20.5161	20.3718
Fam234a	17.8219	18.2527	19.5051	18.4576	18.6718	20.0593	17.7847	20.538	18.2363	17.9868
Rtn1.1	17.6333	18.1236	18.1063	18.2455	16.3657	18.4998	16.8869	17.6426	17.3402	17.137
Icam1	NA	NA	NA	NA	NA	19.5689	17.3802	19.5943	17.276	17.7294
Ddx5	14.873	18.223	18.166	19.2012	18.803	19.3948	18.9715	18.2633	18.8502	18.6912
Sec24c	NA	NA	NA	18.034	18.6542	NA	18.5476	NA	18.9312	19.6086
Myo1d	NA	14.7806	18.214	18.6544	16.6699	18.5199	18.431	18.9338	19.0432	19.0599
Entpd3	19.4229	19.7852	19.6302	18.3005	18.0649	19.6499	18.9227	19.6108	19.0919	19.518
Rpl12	18.1775	18.4377	18.9298	17.7224	18.1526	18.3227	19.1901	18.0785	18.7887	19.0591
Dars1	NA	18.4228	17.6149	17.4501	15.7074	17.8744	17.2782	18.4773	18.1498	17.4989
Macroh2a1	19.7911	19.8726	19.3318	16.906	16.5093	19.8323	20.3244	21.5639	18.6658	20.0231
Cdv3	18.2257	17.8142	18.4007	18.0031	18.5004	16.581	18.5665	17.4119	18.0532	18.3548
Psmd4	NA	NA	NA	20.1168	21.1462	NA	20.0319	NA	20.1195	18.2931
Pcyox1l	18.8571	19.4084	19.2639	17.1908	NA	20.0951	17.9614	19.4528	18.5736	19.0739
Tbc1d10a	18.4439	18.9521	18.6509	18.0724	18.0503	18.2021	19.0115	18.8809	19.4386	18.887
Gnpda1	17.5862	18.4768	18.5483	18.971	18.1301	17.5554	18.958	18.6311	19.2129	19.0654
Isoc1	NA	18.7292	NA	19.684	18.7729	17.1509	19.6351	18.7374	19.9934	20.5462
Lhpp	NA	NA	NA	NA	18.3298	19.088	19.7916	NA	19.1898	19.3827
Erc2	18.0068	16.3761	17.4924	16.7025	NA	16.6067	17.5636	15.775	16.805	17.893
Psd3	19.2356	19.4943	19.1819	19.4647	19.8537	19.0838	18.6407	18.6747	19.3598	19.3102
1810009J06Rik	20.2951	18.7882	19.4783	17.5107	21.912	19.5968	19.0191	20.5397	19.345	18.1529
Tmem222	NA	NA	NA	16.6845	NA	NA	16.0805	NA	17.2707	16.5805
Obp1a	19.3352	19.8422	19.9113	18.6244	18.6739	19.7418	18.6161	18.6813	18.105	19.179
Txn	19.4801	20.8625	20.4782	19.8277	20.0368	20.4453	21.4071	20.4232	20.2516	19.0162
Chordc1	NA	18.3332	17.9852	17.6218	17.6577	18.1376	18.1255	17.6241	18.1233	NA
Wbp2	19.8931	20.2036	20.185	19.2604	19.143	19.8624	19.3259	20.2528	19.5928	19.3504
S100a16	17.1506	18.4071	18.8859	17.0534	17.2241	19.8746	18.3897	19.8396	17.8274	18.4468
Enoph1	18.4911	19.7415	19.3404	19.9093	19.3686	19.3508	18.0311	18.5833	19.5608	19.7045
Psap	21.171	19.8906	19.9602	18.6948	18.1308	21.0134	19.2135	19.9295	19.3206	NA
Rpl5	20.7742	20.9672	21.06	18.9297	18.7745	20.5052	19.7874	20.9336	19.9905	20.1366
Sec22b	NA	17.5975	17.7179	18.4506	18.948	17.9238	19.001	18.1871	18.6774	19.377
Sh3bgrl2	18.5409	18.7522	18.6078	17.5856	18.2311	19.1564	18.1983	19.1264	17.9936	17.8158
Ndufb6	18.532	19.3668	19.1331	19.3655	18.6419	19.1858	20.2302	19.1382	19.418	20.3294
Acp2	18.8866	19.9432	19.5483	19.0627	18.3868	20.8018	19.1681	19.8249	19.8003	19.4847
Sub1	21.4024	21.3968	21.427	20.5136	19.4359	21.1331	19.0326	21.4071	18.9128	19.315
Mtch1	22.4001	21.5068	22.4727	21.9144	19.8409	20.6039	20.2827	21.7154	20.378	19.7379
Galm	18.3689	20.1715	19.0132	18.7286	18.8148	19.6167	18.8973	20.155	19.0234	19.9958
Cd63	19.5872	19.7112	19.6343	18.4021	19.048	21.3543	18.5388	20.8426	19.0397	19.3701
Ruvbl2	NA	16.0443	NA	17.0023	17.0986	NA	17.0956	16.3815	17.105	17.401
Crk.1	NA	NA	NA	NA	NA	NA	NA	NA	NA	NA
Slc6a6	18.9456	19.5106	19.0658	17.5866	17.7712	18.3675	16.0736	18.5965	17.7223	17.8389
Rpl27	21.2264	21.0592	21.0278	19.7578	19.3647	21.1012	19.3823	21.4378	19.8798	20.0431
Prex2	16.946	17.6245	16.6357	17.7902	16.9607	17.5332	16.4895	17.4603	17.8883	18.3295
Decr1	17.7755	18.9188	17.1242	16.8147	NA	18.9556	17.7466	18.3048	17.9258	17.8443
Ndufs5	21.0961	20.9219	21.3368	18.6337	18.3543	21.1248	19.4831	21.1864	19.1649	17.7856
S100b	NA	NA	17.3071	15.5857	15.1237	18.0674	16.9744	17.16	16.0773	15.6955
Blvra	16.4244	17.9585	17.0688	19.4044	19.1711	18.26	18.6482	18.7415	19.0055	18.8822
Acp1	21.2941	22.0076	21.4592	21.3033	21.1624	22.1013	21.0366	21.9989	21.4228	21.4691
Prepl	20.993	19.7299	20.6568	20.2542	17.026	19.7718	20.2578	19.6796	19.9259	16.6452
Tcea1	19.1604	19.0845	19.2333	18.0278	18.572	18.6737	17.1918	18.7421	16.9551	17.4227
Slc4a3	18.9879	19.7402	19.9033	20.0109	20.149	19.5925	19.249	19.4058	19.3736	19.6859
Kctd16	17.7458	20.3107	19.124	19.3702	18.8235	19.9219	19.136	19.6731	19.3569	19.4969
Sfrp1	18.2968	18.5455	21.0858	18.1151	19.0153	18.7172	NA	20.896	NA	NA
Wasf1	NA	NA	NA	18.7318	19.0836	NA	17.4498	NA	18.4952	16.9655
Atp9a	NA	19.4175	18.7963	18.998	19.0068	19.6294	18.9257	19.7878	19.197	19.0901
Gss	NA	NA	NA	17.5726	18.3185	NA	17.8135	NA	17.936	18.4759
Col4a6	20.6028	19.1858	19.3159	17.0766	17.7058	20.2552	16.9685	21.3217	16.9409	16.8333
Ptp4a1	NA	NA	NA	NA	NA	NA	NA	NA	NA	NA
Smap1	19.2523	19.7042	19.1935	19.1389	18.9407	19.515	19.556	19.2304	19.6661	19.7823
Dtd1	19.1272	18.9255	19.0751	18.2289	18.437	19.0522	18.2917	18.5459	18.5685	18.5383
Tbc1d24	16.3184	16.4089	16.6392	19.0754	18.6248	16.5076	18.6316	17.283	18.9309	17.9411
Vps45	16.7801	18.0818	18.1489	17.9609	17.1679	18.3429	17.7347	18.4842	18.3473	18.28
Gpnmb	NA	18.4111	18.2989	19.3425	20.1351	21.3663	19.2998	20.2574	18.6245	18.4196
F11r	18.4316	19.0196	18.6289	19.2074	19.3688	19.5051	19.4243	20.0662	20.0085	18.1088
Plppr3	NA	NA	NA	15.8462	16.1857	NA	16.916	NA	16.2805	17.1146
Rpl13	19.4769	19.3811	19.3643	17.8469	17.9618	19.5554	19.0598	19.7504	19.3499	19.8592
Prph2	21.0823	21.1134	20.336	18.5659	18.124	21.6129	18.3667	20.7755	19.9409	NA
Tfrc	18.3962	18.1184	17.0368	18.7753	18.6121	17.933	18.8301	16.8538	19.5713	19.2535
Ppm1b	16.4746	15.8847	16.5867	16.2142	16.928	16.6867	18.1561	15.4282	17.182	16.4129
Nrn1	19.6544	20.9075	20.6362	18.4099	17.9015	19.1202	18.3249	19.6268	18.053	NA
Sat2	NA	NA	NA	NA	NA	NA	NA	NA	NA	NA
Ddx6	18.3433	18.9632	18.3948	18.728	17.8502	19.3474	18.4895	18.7496	18.4855	18.8066
Ssb	18.3314	18.0994	18.5509	NA	17.3192	18.9387	16.1429	18.077	16.5992	17.6125
Cd36	18.9443	19.2936	19.9805	18.0225	17.8826	20.4787	18.2863	20.7401	18.5313	17.658
Dhrs7b	19.1397	18.4004	18.7267	16.3995	17.3041	17.7853	18.4516	17.6158	19.0519	18.5169
Cpne4	18.8695	18.4244	18.5504	18.1584	18.0331	18.477	17.9034	18.0762	18.0895	18.1846
Cab39	18.0024	20.0022	19.6618	18.9621	17.2204	18.8605	17.8698	19.5433	18.1895	17.8844
Itga9	18.7784	18.2127	18.1391	15.8093	16.1587	19.317	17.8725	19.3421	17.9244	17.7735
Lrpprc	NA	18.4816	NA	15.9844	NA	19.3889	17.3203	16.5347	17.3915	18.5757
Ppm1b.1	NA	NA	NA	NA	17.5642	NA	17.3489	NA	NA	NA
Slc16a3	18.7464	20.0271	19.1642	19.8028	18.9456	19.0885	18.6581	19.1289	19.2782	19.0596
Tmed2	20.1968	20.9712	19.7767	17.8381	16.6966	20.7235	17.7043	20.6586	18.9042	18.2857
Enah	NA	15.7036	NA	16.4836	18.5373	15.5513	18.9616	NA	19.1044	18.2971
Slc18a3	NA	NA	NA	19.3447	18.7767	16.7949	18.481	17.5385	18.9107	18.8734
Ndufa13	19.774	20.6398	19.9332	19.9473	19.157	20.7369	19.2096	20.5131	19.7688	20.0388
Prpsap2	NA	17.1904	NA	17.5064	17.0989	16.7208	18.7009	17.2046	19.0731	18.9926
Crabp1	19.6315	20.2129	19.4176	19.6543	19.5289	19.6019	19.2302	19.5994	19.6204	19.932
Bag5	17.6706	18.1365	19.0883	17.0377	NA	17.3547	15.5356	18.4636	18.7171	18.0048
Rps9	20.8605	20.6823	20.883	19.3384	19.3578	20.4408	19.3199	20.7845	19.7622	19.9733
Ube2d3	18.1329	19.1454	18.2558	20.1513	16.4001	19.5868	20.1791	18.5622	20.0999	19.6003
Dnajb6	18.0047	18.6569	18.1517	17.7958	17.9702	18.2506	18.3208	17.947	18.0419	18.2251
Get3	18.4337	18.8259	19.1057	19.311	19.4892	18.6396	19.3777	18.8056	19.7411	19.0738
Kctd12	NA	18.4161	17.9027	16.4231	NA	18.4791	16.8802	18.6624	17.7134	18.0183
Cdhr1	17.903	18.5657	16.9301	17.8396	16.577	NA	19.1156	NA	19.383	17.9908
Fam234b	17.9375	18.5858	18.2345	16.0199	16.9624	18.1121	17.0235	18.2791	16.9193	17.6763
Csnk1g1	17.7211	16.4495	17.0695	17.0243	16.0997	16.8942	16.7093	16.4214	16.3252	17.1948
Ndufs4	18.1773	20.1289	19.11	18.4213	19.5973	19.2095	19.299	19.484	19.5532	19.4258
Glra3	NA	18.8931	17.9078	18.9516	17.986	19.1469	18.2881	17.5837	18.3948	18.8634
Abca4	18.8933	19.302	19.5757	18.9733	18.9457	18.5947	19.1741	19.1747	18.9049	18.5883
Adh1	21.3788	21.2799	21.7444	20.0779	19.571	21.2842	20.3026	21.0801	20.4193	20.8448
Ufc1	16.8674	19.5391	19.9369	18.854	19.2805	20.1193	19.8777	19.9839	19.8724	19.6771
Kpna4	NA	15.8909	NA	16.7358	16.0958	16.6841	18.2857	15.6385	18.0863	16.9118
Pfdn4	18.4577	18.5954	17.8898	17.3345	17.5135	18.0689	18.6087	16.8722	17.0515	19.5214
Taok2	NA	18.7537	17.5903	16.8151	16.6105	16.7783	16.8157	17.2396	17.1549	16.7343
Uchl3	18.066	18.6875	17.5475	18.8664	17.499	17.8492	17.446	17.6568	17.8297	18.7568
Adss1	NA	17.6068	15.952	NA	15.4372	19.417	17.3822	18.1677	17.5573	16.7864
Lim2	20.8627	21.2541	21.1966	20.3059	20.6333	20.8894	19.4051	21.016	19.7162	19.2817
Rps18	20.3691	19.02	19.0827	19.4407	19.7088	20.2559	18.9484	19.8981	19.3701	19.7916
Cul1	NA	17.5131	16.4115	NA	17.1805	17.4441	15.8026	17.9978	17.0304	16.9783
Ssr1	19.5616	19.9615	19.3596	17.727	18.1941	20.7605	19.3229	20.7647	19.4066	19.3321
Gfap	NA	NA	NA	NA	NA	17.5486	16.6488	NA	16.5502	17.0652
Actr10	22.4865	21.6102	21.2008	20.4221	19.1304	20.1478	20.0995	20.7279	20.8038	19.3941
Rpl7a	18.2653	18.3319	20.3325	17.2668	17.5113	18.9067	19.2976	19.7448	19.0367	19.5602
Lztfl1	NA	17.3249	16.3087	17.5524	18.1301	16.9669	18.975	16.6324	18.6076	18.6732
Uso1	19.6951	18.7108	20.0225	18.7241	18.0068	19.1365	18.3605	19.0636	18.308	19.0294
Ppfia3	NA	NA	NA	NA	NA	NA	NA	NA	18.9606	17.2696
Neo1	NA	NA	NA	17.0813	18.0471	NA	17.5537	NA	18.5917	18.9982
Rab12	NA	NA	NA	16.78	16.8361	NA	17.1734	NA	17.0127	17.0223
Smpd3	NA	NA	NA	17.3593	17.84	NA	17.7105	NA	17.6166	17.8492
Ndufv2	16.9243	18.3162	17.5827	19.9092	19.4955	18.8741	20.2245	17.0058	20.4773	18.3142
Erbin	NA	16.4168	NA	NA	16.282	17.4283	16.8042	16.1165	18.0871	18.4499
Dync1i1	NA	NA	NA	17.7143	17.1221	NA	17.4724	NA	17.7002	18.2296
Myo1a	19.8894	20.061	20.5913	19.32	NA	20.9544	19.3709	21.3214	19.5718	18.7699
Grm1	18.6651	19.3108	19.7213	19.0009	19.1731	19.9756	18.6504	19.748	19.0395	18.7414
Eci1	NA	16.614	NA	NA	17.3044	16.7058	18.7977	NA	18.9478	19.2652
Rtcb	NA	18.177	NA	18.2895	18.077	16.8262	18.7459	18.2364	18.1337	19.0985
Tmsb10	18.7482	18.5269	20.1887	20.3005	19.6067	19.3554	19.6513	19.5051	19.4965	18.7262
Oga	19.0006	17.9381	16.0892	19.2895	17.9354	18.6545	19.2159	17.7539	18.7661	18.8256
Emc10	NA	NA	NA	NA	NA	NA	NA	NA	NA	NA
Pde6b	NA	16.5782	NA	NA	15.1874	16.4083	16.645	16.2329	18.2092	16.8037
Elmod2	20.8586	19.9073	20.609	18.389	17.9962	20.8854	18.6143	20.6791	19.1362	18.6163
Kcna5	NA	15.1983	NA	NA	NA	NA	15.3301	NA	16.1777	16.3229
Iqsec2	NA	18.1504	18.3052	16.541	NA	NA	NA	17.299	16.3149	15.472
Nid1	19.9914	20.7441	20.0649	18.3334	19.5717	21.2602	18.6291	20.7443	19.0709	19.0072
Gm45808	NA	NA	NA	NA	NA	NA	NA	NA	NA	NA
Stom	17.1828	17.6023	17.2411	19.5312	19.4244	17.8433	19.0611	18.1889	18.8686	19.3643
Ptk7	NA	NA	NA	17.8056	17.5191	NA	19.0908	16.7851	19.2025	19.235
Ppa2	19.0733	16.5951	15.6439	NA	NA	16.9734	17.8356	18.0251	15.8577	18.3351
Gtpbp1	17.3765	17.6924	17.4049	16.6361	16.0675	17.313	15.6851	16.7453	16.4909	16.25
Eprs1	16.1088	15.6465	15.8529	17.3655	16.653	NA	16.7892	17.6534	16.5222	16.9781
Tm2d2	NA	NA	NA	17.6664	18.596	NA	18.128	NA	18.2148	NA
Ccny	NA	17.1822	17.8585	18.6862	17.8223	17.4166	16.923	18.0237	18.5023	18.2514
Arhgef12	NA	16.1402	16.0239	NA	NA	NA	16.1517	16.8825	15.8537	16.7194
Gng3	18.2224	18.6675	18.6752	18.4797	18.5293	17.8374	17.9307	17.7936	18.1182	14.7623
Ndufb3	21.0854	20.9246	20.9755	19.2053	19.5746	20.4271	19.6275	20.471	19.5759	19.8643
Rab4a	19.763	17.0137	NA	16.6222	NA	17.3418	16.509	NA	16.4085	16.6217
Cr1l	NA	18.0642	17.7766	16.8072	18.3209	19.2138	18.5776	18.8492	18.2023	17.3849
Atp6v1f	NA	18.6999	NA	19.4057	19.2795	17.9155	19.3809	18.8882	19.0861	19.6912
Asap1	17.5146	18.7817	18.9727	16.4286	16.3727	16.9391	NA	17.9109	NA	NA
Trappc3	19.8441	20.6443	20.3874	20.4114	20.4486	20.2713	20.5382	20.2711	20.6382	20.7104
Rps21	19.1739	19.4831	17.9038	18.4888	18.9704	19.1998	19.3338	18.6857	19.0364	18.4896
Atg3	NA	16.5098	NA	17.381	17.5844	16.6053	16.6116	16.3324	17.9754	17.799
Kcnd3	20.174	18.8604	17.6769	19.8749	19.0363	18.2087	19.1948	18.0523	19.8165	19.0599
Ampd2	17.7527	18.6176	18.6605	18.3967	18.2037	17.9492	17.3742	18.0346	18.2424	18.1706
Czib	18.7505	19.2634	19.0361	17.434	18.6362	19.396	17.5616	19.1504	18.7508	19.0882
Snx6	17.8792	18.4408	18.6444	16.5586	17.6432	18.6788	18.013	18.5601	18.0153	18.1865
Plekhd1	NA	NA	NA	NA	NA	NA	17.3191	NA	NA	NA
Tpd52l2	17.8649	18.2693	17.8883	18.8601	19.1256	18.6227	19.2517	18.8702	19.2063	19.459
Usp14	18.0608	18.5758	18.2926	18.1034	17.6647	17.326	18.8936	18.3423	18.2772	18.3957
Rplp0	20.7045	20.5198	20.8635	20.3354	19.6742	19.9859	19.5555	20.6742	19.715	19.3233
Isca2	17.1971	18.8608	17.2735	17.5821	17.0134	18.4	18.8139	17.0038	17.7558	19.2865
Ppp6c	NA	18.4828	17.814	18.7893	18.4074	17.8033	19.2648	18.4186	18.902	19.6789
Cttn	NA	NA	NA	18.4711	18.3803	17.1967	18.6255	17.5028	18.6961	18.3577
Dhdh	17.1567	18.1062	17.0702	18.4819	17.7124	17.9737	18.8998	17.4037	18.9476	19.2534
Ggps1	21.7658	21.6811	22.195	21.6778	21.3317	21.4626	20.7705	21.8024	21.1769	21.0548
Vtn	19.2743	19.1759	20.0022	17.3648	17.3121	17.742	16.9506	18.9998	17.3253	16.6406
Cacybp	19.5475	20.094	18.9825	18.6079	18.6777	19.3007	18.7003	19.107	18.8015	18.5788
Try5	NA	18.8531	19.2064	NA	NA	19.2603	NA	19.2844	NA	NA
Nrxn3	NA	17.8675	NA	15.1131	NA	17.861	16.7283	15.6037	16.6921	16.6398
Sh3glb2	NA	17.0125	NA	18.3798	18.6358	16.9321	18.3816	16.8698	18.4009	18.2486
Cap2	NA	NA	NA	17.1758	NA	NA	16.9028	NA	NA	17.1755
Tktl2	16.9998	NA	17.2795	20.1709	19.9059	18.4921	19.8702	17.9724	20.1021	17.6005
Kcnk1	16.9587	17.2876	18.5793	16.6102	16.4488	18.454	16.7525	18.3303	17.0994	15.929
Hnrnpl	NA	15.9862	17.38	16.7884	17.8025	18.5824	17.1235	18.2051	17.4093	18.0533
Syt6	NA	18.0766	17.6867	18.7997	18.5056	18.3603	17.7797	17.8797	18.7288	18.152
Ndufb7	20.8006	21.1455	20.93	18.901	19.4792	20.7587	19.3362	20.7072	19.5763	18.6166
Stxbp6	19.4594	20.3029	20.0726	19.6481	19.5161	19.2622	19.5224	19.9075	19.7301	19.7749
Strn3	18.3529	18.7651	18.0089	18.4815	18.3366	18.3849	18.353	18.3774	18.5796	18.6755
Rnf13	NA	16.7261	NA	17.6367	NA	18.0169	17.9349	17.1312	18.1578	17.8695
Inpp4b	NA	15.4529	NA	17.6272	16.4524	16.9362	17.4935	16.4314	17.3191	17.915
Mpi	19.4036	15.9796	NA	16.4342	16.3349	NA	18.2406	NA	16.6257	NA
Tspan15	19.3052	19.672	19.5983	18.4247	18.3749	19.4386	18.3345	19.872	18.2531	16.7758
Syt3	17.7811	18.1067	18.4245	17.8846	16.807	17.6251	16.5082	17.9283	16.5927	14.2703
Ppp2r2d	NA	NA	NA	NA	NA	NA	15.7985	NA	NA	16.5736
Sdcbp	17.3272	17.4854	17.3812	NA	16.9084	17.9447	NA	18.1891	17.2113	17.6275
Ap1s2	19.3715	NA	19.7061	NA	18.0944	NA	NA	NA	NA	NA
Hnrnpa3	NA	NA	18.0913	16.1863	NA	19.2282	16.7726	NA	17.642	NA
Gabrg2	19.9001	19.8199	20.6895	19.6461	18.7688	20.2886	18.9384	20.268	19.4196	19.3794
Guca1b	19.8776	18.9731	19.7057	17.7826	16.8265	19.825	16.6962	NA	15.7321	NA
Efr3b	NA	17.1409	NA	17.9782	18.0998	15.8132	18.2702	15.8094	17.9995	18.2839
Naxe	18.2766	18.065	17.5044	17.7701	16.3224	18.4163	16.937	18.3931	17.9051	18.1289
Wfs1	16.2561	17.4131	17.2493	17.7872	18.1088	18.7515	18.874	15.6026	18.617	18.4732
Kcnb1	19.5936	19.6265	19.3412	18.4267	18.8453	19.6121	17.8676	18.9995	18.5041	17.1478
Myo1c	17.4024	19.0716	17.7893	18.5789	18.7244	17.8375	18.8844	17.9656	18.9131	19.2814
Itm2c	NA	16.0687	NA	15.5315	NA	17.7424	16.6531	16.1054	16.6841	17.7581
Gabarapl2	17.0463	18.8776	18.9013	18.2642	18.0988	18.9161	17.5366	18.2621	18.3671	18.6434
Echs1	NA	17.8236	17.4402	NA	NA	18.4183	18.6791	16.9692	17.8896	18.4252
Tmem178b	19.53	19.1943	19.4349	18.0799	18.0373	18.9997	18.0838	18.9084	18.1373	18.2183
Pdlim3	NA	NA	NA	19.5691	19.8377	NA	19.5224	NA	19.3902	19.2591
Grtp1	17.5225	19.5603	18.8468	19.5444	19.2955	18.4006	17.7846	18.4804	18.4347	17.9088
Rpl11	NA	16.5829	17.0501	18.3982	17.0517	18.1843	17.5192	17.989	17.5477	19.0467
Eif4h	19.3396	19.0998	19.7266	NA	16.8073	19.1389	NA	18.6105	NA	NA
Lamp5	20.7657	21.7631	21.7779	20.6236	20.5628	21.3055	19.9705	21.6677	20.2809	20.2834
Psmd5	NA	17.5616	NA	18.9835	18.1733	17.8028	18.7218	15.9592	18.9022	19.1286
Pitpnc1	18.3566	16.7785	16.3215	16.5618	NA	NA	16.6644	NA	16.8381	16.4343
Csnk2a2	17.894	17.6975	18.1238	16.7035	NA	17.0573	15.8737	17.7607	16.5208	16.6361
Gpatch8	23.7994	21.7539	21.861	21.999	20.0717	21.9898	21.5475	22.3303	22.4227	19.0072
Rars1	18.6206	18.5791	18.2263	17.9155	NA	18.3715	18.0301	17.9845	18.2697	18.8625
Pgm3	21.1071	18.428	18.5115	19.2118	18.5266	17.5034	18.2797	18.5643	18.7304	18.1099
Sirt2	17.1971	18.5708	18.5799	18.8357	19.0553	18.9623	19.4036	18.6911	19.1433	19.6598
Prkaa1	18.9172	18.8014	18.8636	NA	NA	18.3144	16.1692	18.8205	16.6761	15.6781
Araf	20.0825	20.6938	20.8438	19.8375	20.0918	20.4779	19.0616	20.6644	19.8019	19.4216
Pigg	NA	18.2943	NA	NA	NA	18.2767	17.6558	17.3313	18.3343	18.6488
Cbarp	NA	15.9832	16.1308	18.2833	18.7748	NA	18.911	15.5451	18.1798	18.5268
Emc2	18.6683	19.3945	18.4974	18.654	18.7483	19.5357	19.0076	19.5428	19.1722	18.4722
Dpp10	NA	16.0132	NA	16.2033	15.5688	16.5024	16.2462	16.3162	16.0381	16.6684
Naca	NA	NA	NA	NA	NA	NA	NA	NA	NA	NA
Metap2	17.0038	18.2792	16.8519	17.1191	16.5962	18.5265	17.5843	18.3325	18.0663	17.1365
Homer1	NA	16.2319	NA	17.2205	15.7598	16.2883	17.4192	16.0125	17.5483	17.7215
Baiap2	NA	17.0038	15.2476	NA	16.1781	16.0731	15.8028	15.4773	NA	NA
Ubtd1	17.5642	19.1049	18.8324	19.1464	18.8618	18.416	18.7491	18.2846	19.0311	19.3918
Ctbp1	NA	NA	NA	17.5567	17.2827	15.45	17.5775	15.3599	17.6575	18.1289
Cops7a	18.4165	18.9192	18.3264	18.4546	17.6429	18.7408	18.3887	18.1309	18.6304	17.8831
Hnrnpd	17.9853	19.5451	17.3594	NA	18.3908	19.4995	18.9285	18.3585	19.3037	19.4409
Cldnd1	19.7903	19.2789	20.3219	18.2895	18.4334	19.0865	17.4788	19.2258	17.8006	16.6816
Kcnj10	NA	NA	NA	18.1696	16.1794	NA	19.1358	16.2953	19.4271	19.538
Arhgef7	NA	NA	NA	NA	NA	NA	15.453	NA	16.3013	16.2052
Ank1	15.9321	16.7417	16.6724	16.5116	15.9944	16.0511	15.7683	16.5099	NA	16.8457
Psd	16.9403	21.4326	20.0552	19.4046	17.9524	20.4006	19.4482	17.1543	19.3352	19.6887
Lrrc1	NA	15.9481	NA	19.3514	18.4488	16.1676	18.2833	17.3031	18.8883	19.0049
Isyna1	16.2527	17.2286	NA	17.6635	17.6753	16.9306	17.6829	16.7696	17.6492	17.7325
Krt28	23.9819	22.089	22.9154	23.2922	20.9452	20.9884	21.2339	22.612	21.5802	20.1578
Ctsb	NA	18.8032	NA	NA	NA	19.0348	16.8403	18.2479	NA	NA
Snrpd1	NA	19.659	NA	17.0579	NA	20.158	16.929	18.3436	17.5503	19.18
Krt82	23.0986	21.2306	22.7342	22.7846	20.0339	20.3519	20.7673	22.2819	20.8369	17.1558
Stk10	NA	17.3244	NA	15.3997	NA	18.4742	16.5855	18.2881	16.8795	17.7483
Impact	NA	15.6319	NA	17.9118	18.1086	15.9993	17.6619	15.6856	17.6525	17.9866
Cox6a1	16.7285	16.4508	17.991	16.5832	NA	18.8198	19.8709	NA	NA	15.6686
Palm2	NA	NA	NA	19.1976	20.5101	20.5776	18.7013	18.9952	18.335	18.7949
Blvrb	NA	NA	14.6504	15.9485	NA	15.9197	16.6487	16.7077	17.336	18.3787
S100a4	18.2852	17.8828	18.4856	17.0818	17.3776	18.1914	16.9321	18.7537	17.3653	17.495
Bcam	NA	NA	NA	NA	NA	17.2697	17.9926	17.0092	17.3436	17.8046
Akap7	19.6918	19.3546	19.269	18.5941	18.5121	19.0304	18.3388	19.6092	18.3498	17.8499
Lamp1	20.0039	20.1709	20.5847	20.3132	21.5022	20.478	19.6391	20.89	20.3082	19.0569
Slc6a20b	18.3381	18.1623	20.4833	17.2045	NA	19.7412	15.9807	20.144	16.7234	15.7035
Ttll12	NA	17.6426	17.3696	17.559	16.88	17.6924	18.1182	16.3514	18.2139	19.4026
Tiprl	17.8958	18.5443	18.0736	18.1706	18.098	18.1601	18.2896	17.7769	18.1061	18.0433
Myg1	NA	15.3376	NA	16.3511	17.7794	16.7168	18.4801	NA	18.7661	18.8531
Adcy2	19.1286	17.413	16.7102	18.9899	16.2532	15.4885	17.7203	15.0829	18.1595	17.7513
Nat14	NA	15.391	NA	17.1851	16.1555	15.7208	16.9657	17.2812	18.3976	18.6221
Fam162a	17.0363	18.553	16.0185	NA	NA	19.1343	17.9717	15.8424	18.048	18.6414
Dynlt3	NA	NA	NA	NA	NA	NA	NA	NA	NA	NA
Agap1	17.2951	18.1915	16.0548	18.2828	18.4622	18.2625	18.2241	17.7348	18.2878	19.2679
Dcun1d1	NA	16.928	NA	18.1912	15.4165	17.252	NA	15.6618	17.6654	16.3091
Rap1gap	NA	18.5188	17.7697	18.9112	17.7579	17.3005	16.8112	18.2429	17.8619	16.9844
Efnb1	NA	NA	NA	18.5011	18.824	NA	19.2064	NA	18.9319	19.3849
Tmsb15l	17.7217	17.5844	17.5696	19.597	19.6061	16.8238	18.9784	19.6647	19.3185	18.8939
Ak2	18.2448	18.7577	18.1365	17.3556	16.6363	18.1835	18.8572	17.2637	18.2907	19.3825
Mcu	NA	17.4262	16.4895	16.5671	NA	17.7809	18.1019	15.9723	18.8106	18.7826
Sparc	18.4487	18.2171	19.0059	17.1353	16.5773	18.4949	16.9896	17.9642	17.2557	18.1832
Creld2	NA	NA	NA	NA	NA	NA	NA	NA	NA	NA
Tmem65	17.6384	19.5552	18.5627	17.3082	17.7844	19.2392	18.1905	18.929	18.7967	19.2974
Igsf3	18.666	19.1866	18.9953	18.5429	18.9689	18.4937	18.7841	19.1493	19.3031	19.8189
Mob4	18.5535	19.9444	19.2328	19.5903	18.6285	18.6237	17.1918	18.1512	19.3793	18.5345
Ptma	22.18	21.8991	22.2042	20.5332	20.885	20.8383	20.2349	21.3263	20.3304	20.7656
Eif3j2	18.4297	17.8535	17.9195	16.2543	16.0663	17.5299	16.4013	17.3182	16.4586	16.4401
Fnta	17.3246	16.8145	16.8464	16.6859	NA	17.1383	17.2569	17.1053	16.8114	NA
Kyat1	NA	16.6915	NA	16.0796	NA	NA	15.7851	NA	16.2168	16.7113
Mindy1	NA	NA	NA	15.7862	16.8089	NA	17.729	NA	16.9361	17.0385
Sort1	18.7343	19.3027	18.3071	17.2864	18.0694	18.8933	18.6435	18.326	18.2662	18.2471
Them4	16.7942	18.3457	17.2216	16.4261	NA	18.6382	17.3056	17.8658	17.7092	17.5711
Ptprc	NA	NA	NA	NA	NA	17.435	16.6282	17.2027	NA	NA
Aldh6a1	NA	NA	NA	NA	NA	NA	NA	NA	NA	NA
Uqcc2	17.7874	18.6751	16.719	NA	16.1517	18.6983	17.5983	16.8402	17.9996	18.1658
Eif3m	NA	NA	NA	NA	NA	NA	NA	NA	NA	NA
Pag1	NA	16.1455	NA	17.7792	17.1454	16.3964	17.9739	17.0294	18.2991	18.4449
Exoc1	17.3689	16.9025	NA	17.8801	17.5389	16.4909	17.613	15.8361	17.8967	17.6884
Ca3	NA	NA	NA	NA	NA	NA	16.5324	NA	17.195	17.2541
Sntb2	17.07	17.3196	16.7574	16.8516	16.3594	17.0083	16.5253	16.5317	16.8316	NA
Atrnl1	17.992	19.2724	19.1244	NA	17.6846	17.5671	16.9988	19.4341	17.9061	17.2823
Pgp	NA	14.6019	NA	18.4502	17.8831	14.4212	18.8671	14.0579	17.9189	17.9875
Cacng2	NA	17.0147	15.8804	NA	NA	NA	NA	16.9538	NA	16.4952
Serpinh1	NA	16.9324	15.0682	NA	NA	19.0895	15.243	16.3931	17.3306	18.6582
Hnrnpr	NA	18.2754	16.7402	18.5087	18.5501	17.8647	18.9318	16.8537	19.0354	19.3477
Scrn3	18.2936	17.4757	18.3976	16.7106	17.1959	17.7795	17.9247	17.4904	17.7993	18.0456
Scarb2	16.9483	16.7973	18.3041	NA	NA	19.8272	16.7128	19.0942	16.9183	15.9207
Clstn1	17.008	16.8333	16.1118	NA	NA	17.7269	17.5816	15.8732	17.2399	18.1826
Rexo2	NA	17.6151	17.2824	NA	NA	17.2874	NA	17.2287	16.0507	NA
Krt36	NA	NA	NA	NA	NA	NA	NA	NA	NA	NA
Dct	NA	NA	NA	NA	NA	19.3204	NA	NA	NA	NA
Ttyh2	NA	NA	NA	NA	NA	NA	NA	NA	NA	NA
Opa1	16.6092	17.9142	NA	NA	16.475	18.6506	16.1773	NA	18.2097	18.5405
S100a1	NA	NA	NA	NA	NA	NA	NA	NA	NA	NA
Enpp3	NA	NA	NA	NA	NA	NA	NA	NA	NA	NA
Gm49804	18.2319	NA	18.3226	16.1859	NA	18.0077	17.4495	NA	16.5141	18.0949
Slc22a8	NA	16.4121	NA	16.7135	NA	NA	NA	NA	16.8498	16.4673
Cope	21.0239	21.0913	21.2388	20.8625	20.8484	21.4543	20.368	21.5373	20.7341	20.989
Spta1	NA	NA	NA	NA	NA	NA	19.5545	NA	16.5674	18.7627
Prkce	NA	NA	NA	17.6534	17.1554	17.1633	18.0986	16.7358	17.6947	18.179
Afg3l2	NA	NA	NA	NA	NA	15.3353	16.2756	14.1999	15.9434	16.97
S1pr1	17.1559	16.8727	16.7274	NA	NA	17.7987	17.0874	17.8822	16.711	17.2874
Cacnb3	17.3621	18.5358	17.5527	18.1936	NA	18.0799	17.1028	17.748	17.8993	18.5769
Plekhb1	NA	NA	NA	NA	NA	NA	NA	NA	NA	NA
Cntnap2	NA	NA	NA	NA	NA	NA	17.3998	15.7704	16.2002	17.4839
Arl2	18.0366	18.1869	18.0125	17.7654	17.6341	18.2567	17.7749	17.0382	17.5931	17.0064
Rpl10	NA	NA	NA	NA	NA	16.4686	NA	16.3575	16.4665	17.111
Arfgap1	NA	17.0529	18.1214	NA	NA	NA	NA	NA	NA	NA
Plppr2	NA	16.7651	NA	17.7243	17.6083	NA	16.9242	NA	17.44	NA
Denr	NA	17.4949	16.9313	16.4778	17.5599	17.5886	17.6441	17.7811	17.611	16.4991
Itga9.1	NA	17.6102	16.2204	NA	NA	18.6063	15.9387	18.8788	16.2032	NA
Lsm2	NA	NA	NA	NA	NA	NA	NA	NA	NA	NA
Idi1	18.465	17.2723	17.2756	18.901	19.012	17.0342	17.8287	16.4716	18.6148	17.9456
Kcnab1	16.6992	14.9598	16.3218	NA	NA	NA	NA	NA	NA	16.2657
Ncam2	17.7011	17.4111	NA	19.7911	20.2052	17.3613	19.5462	NA	19.742	20.2702
Pcdh1	NA	NA	NA	NA	NA	NA	NA	NA	NA	NA
Vars	18.2179	18.056	18.3975	17.1601	16.2657	17.797	15.5469	18.2599	15.7901	16.8474
Cpped1	NA	NA	NA	NA	NA	NA	NA	NA	NA	NA
Cnih4	NA	16.5806	19.5436	NA	NA	19.838	NA	19.8417	16.252	NA
Gcsh	NA	NA	NA	NA	NA	NA	NA	NA	NA	NA
Syncrip	NA	16.4888	15.8903	NA	NA	NA	NA	16.3537	16.7286	16.8668
Tmod2	NA	NA	NA	18.1133	18.5276	NA	19.2437	NA	17.906	18.4168
S100a10	17.7708	17.6947	18.0232	17.7418	17.7086	19.0696	18.7238	18.1572	16.9764	18.1848
Cemip2	16.1192	18.3572	18.3496	18.2603	NA	17.5157	16.7739	18.0966	17.0082	18.2673
Lgalsl	NA	18.8604	17.3392	18.6176	18.5397	18.2098	18.8527	17.5765	18.9261	18.2455
Tmem94	19.5596	19.885	19.7397	19.2079	17.2917	18.3311	19.0818	18.5188	18.8481	17.5917
Stam	18.2866	18.1308	17.8971	17.1318	16.6837	18.3876	18.1385	17.7004	18.5776	17.1294
Vcam1	NA	15.9699	NA	NA	NA	18.2874	NA	18.5339	17.426	NA
Cygb	NA	NA	NA	NA	NA	NA	NA	NA	NA	NA
Grpel1	16.8946	15.7515	NA	NA	NA	16.2582	17.5878	NA	17.8837	18.048
Sumo2	20.5146	21.0605	20.7151	20.1769	20.9969	20.6903	20.502	20.6812	20.4104	20.5906
Pcbd1	17.6955	18.5671	18.2516	19.4532	18.8923	19.1711	19.327	19.1495	19.1947	19.3515
Ap1m1	NA	17.3465	16.1233	17.1466	16.7168	17.1393	17.6113	16.9975	17.0967	17.304
Sec62	18.6872	19.1304	18.981	18.2291	18.2577	19.6215	18.997	19.9643	19.0704	18.4974
Nomo1	NA	NA	NA	NA	NA	15.9542	18.1561	NA	19.059	18.5473
Stum	17.1117	17.4857	17.6608	18.1153	17.834	17.3209	17.6505	17.5685	17.7259	17.5834
Eif3c	16.6266	16.3947	15.8151	14.2679	15.216	16.5688	15.7342	16.4131	15.5808	16.5561
Mapre2	17.3561	16.5517	16.9666	18.6287	18.4787	17.3099	18.4019	17.7163	18.1112	17.6316
Utrn	NA	19.7263	19.0293	NA	NA	NA	NA	NA	NA	NA
Tspan14	16.9985	16.1594	16.4707	17.1794	17.3425	18.2262	17.1949	NA	17.1308	NA
Mpc2	NA	19.0034	17.9854	19.1398	16.6677	19.617	18.3359	18.8569	19.0773	19.4389
Gulp1	20.5146	21.2252	20.8663	20.3106	21.0562	20.823	20.6134	20.8563	20.5835	20.7221
Mark3	16.0183	15.9603	15.242	NA	NA	14.8152	NA	15.5319	NA	NA
Scai	NA	18.002	NA	16.3784	16.0197	18.2241	16.2626	17.3769	16.8739	18.3709
Svip	17.5783	18.1393	18.5735	18.8335	19.1256	18.462	18.3624	18.618	18.3178	17.9045
Jak1	NA	NA	NA	NA	16.5903	NA	18.0662	16.513	17.9323	18.3226
Cavin1	18.5188	18.8688	NA	16.4226	NA	17.8835	19.2333	18.1183	18.4824	17.7284
Apip	NA	NA	16.9223	17.7717	17.3643	18.5389	18.135	16.8278	18.4834	18.3542
Mtx2	NA	16.0205	15.6036	NA	NA	NA	15.6287	15.9754	NA	NA
Atp11a	NA	NA	NA	16.8175	16.3814	NA	17.3662	NA	16.9044	17.8351
Tmem87a	NA	17.0875	18.6388	NA	NA	NA	NA	18.6765	NA	NA
Exoc7	NA	17.7451	17.4806	17.9445	17.6792	17.222	18.4729	17.9672	18.3454	18.7887
Ap1s1	NA	NA	NA	NA	NA	NA	NA	NA	NA	NA
Sccpdh	16.9987	16.7073	17.2448	18.5662	18.3516	18.7356	18.5661	19.0391	19.0557	17.4454
Cnpy3	17.3654	18.5439	16.4857	NA	NA	19.7639	18.9201	16.6249	16.7501	16.4611
Cops6	NA	16.9901	14.8169	17.5596	15.8899	NA	17.0166	17.6847	18.0698	18.2889
Cnnm4	18.2019	18.2372	18.9348	17.2974	16.6625	18.0007	16.7279	18.4743	16.7814	14.8295
Arhgef9	18.857	19.1031	18.9928	18.011	17.7299	19.1711	16.4008	19.3007	18.1657	19.3078
Rplp2	17.49	16.5779	17.6106	17.1195	NA	17.0876	17.1011	17.4515	16.8638	NA
Snrpd3	18.8706	19.191	18.4778	18.2105	18.4054	19.3292	18.3252	18.7814	18.3829	18.9749
Scgb1b2	20.8278	18.0312	20.9448	16.363	16.2115	18.7175	NA	19.0281	NA	NA
Renbp	18.4695	17.154	NA	16.7125	18.626	18.3271	17.3353	17.6091	NA	17.5229
Ssbp1	NA	NA	NA	NA	NA	NA	NA	NA	NA	NA
Ptpre	NA	15.2924	NA	17.4203	NA	NA	17.2177	NA	17.9034	18.1311
Snrpb	19.7188	19.3686	19.8175	18.0371	18.2826	19.6017	18.4794	19.3634	18.3881	18.7737
Samm50	19.1351	18.8751	18.7017	18.8457	18.4405	19.8611	18.7308	19.5454	18.313	19.2596
Asph	16.9816	16.9032	NA	NA	NA	17.5039	16.3067	NA	16.2301	16.9611
Sh3glb1	NA	NA	NA	NA	NA	NA	NA	NA	NA	NA
Ppp2r5d	18.5684	18.47	18.6298	16.5245	17.4327	18.2667	17.8937	18.2664	17.9245	18.2891
Niban1	NA	NA	NA	NA	NA	NA	17.7003	14.9303	16.9449	16.4086
Usp9x	16.7235	NA	17.0729	16.7793	16.6146	16.7732	16.8478	17.0925	16.871	17.2555
Ergic2	NA	17.233	NA	NA	NA	18.3389	15.6232	15.9407	16.114	16.2095
Reps1	NA	NA	NA	16.2215	15.97	NA	17.2819	NA	15.9627	16.6983
Necab2	17.2196	18.8847	17.9255	18.3385	17.7914	18.1842	18.5936	17.7967	18.6995	18.8502
Col4a3	20.8532	20.5272	20.4064	18.2777	20.1737	21.8928	18.0741	21.2683	15.5165	NA
Mydgf	18.6336	19.1607	19.3854	NA	NA	19.4755	18.6408	18.0362	18.8251	19.194
Qars	NA	NA	NA	NA	NA	16.466	17.0259	NA	16.7351	17.2251
Carhsp1	NA	15.2867	15.5463	16.8234	17.215	17.1738	17.6218	16.2574	17.6691	17.0589
Lifr	NA	16.1377	NA	NA	16.3314	16.8005	17.2585	16.5937	16.7073	16.4189
Tomm34	NA	16.3325	15.9244	16.3748	17.2246	17.286	16.3898	18.381	17.319	17.5965
Col9a2	NA	NA	NA	NA	NA	NA	16.5987	15.9629	18.6065	NA
Srcin1	NA	16.1263	NA	18.9716	18.9719	16.0489	18.6788	16.5765	19.3881	19.4973
Ndrg4	NA	NA	NA	16.4664	18.4687	NA	18.7666	16.5591	18.3029	18.7921
Pcx	NA	17.5425	17.4376	18.1421	17.4386	17.9084	17.8559	18.0026	17.8227	19.1675
Preb	NA	17.5588	NA	16.1546	15.0273	16.6617	16.9091	18.2267	17.3898	17.7972
Adipor1	NA	NA	NA	NA	NA	NA	NA	NA	NA	NA
Higd1a	NA	NA	NA	NA	NA	NA	NA	NA	NA	17.1264
Wdr77	NA	NA	NA	NA	NA	NA	NA	NA	NA	NA
Cth	NA	15.4087	NA	16.5706	16.6528	16.2767	16.4358	NA	17.1099	17.4065
Tpd52	NA	NA	NA	18.6206	19.4175	18.5424	19.159	19.2233	18.6411	19.0469
Prxl2b	NA	17.1161	16.2209	17.5396	16.2616	16.7735	17.9199	16.3071	17.7153	17.7297
Prkcz	NA	16.4358	16.4877	NA	NA	NA	NA	NA	NA	NA
Tmem62	NA	NA	15.5634	NA	NA	16.8885	NA	17.2228	NA	15.2753
Ciapin1	NA	NA	NA	NA	NA	NA	NA	NA	NA	NA
Ube2k	NA	17.2235	17.2574	17.8083	16.5484	17.0321	16.5749	17.3039	17.7774	16.6994
S100a13	NA	19.1703	18.0816	18.7407	NA	18.685	19.8164	19.4164	19.9473	19.3167
Fah	NA	16.9401	NA	NA	16.7355	17.3426	17.9017	16.8692	18.013	17.9448
Bles03	19.7465	19.1416	19.3111	19.6004	18.2428	18.1304	18.6552	19.1307	18.5424	18.096
Ndufa7	NA	18.527	18.1751	20.0866	19.7966	19.0021	20.2052	18.6735	20.3695	19.8503
Map1lc3b	21.7243	21.5088	21.6108	19.6824	20.0557	20.6281	19.579	20.504	19.8955	19.6337
Ap1g1	18.5352	18.9794	18.9531	17.9871	18.1117	18.7399	16.2467	17.8192	17.7789	17.8707
Sfxn5	20.3995	19.8957	19.7502	17.6028	18.3731	20.2544	17.8815	19.977	17.9736	18.8823
Wdr17	NA	19.14	17.5214	18.8747	18.5498	17.5623	18.9945	17.3091	19.2476	18.6989
Pigs	NA	NA	NA	NA	NA	17.6719	16.433	16.9265	18.3355	18.331
Map1lc3a	19.6004	19.2537	19.6889	17.779	16.7506	18.8378	17.0032	19.0835	17.4807	18.1603
Atp8a2	NA	16.4555	16.7305	17.2007	NA	16.0009	16.4223	16.0549	16.4948	17.5944
Exoc5	20.8405	20.7047	19.9012	19.2424	20.1662	20.192	19.5146	19.7274	19.702	19.6025
Rps20	NA	19.0343	17.2523	17.1121	17.3593	18.3221	17.8785	18.6928	17.8474	18.9839
Vangl2	19.3098	16.1509	18.462	NA	NA	18.5873	16.724	18.4192	14.5716	17.5703
Q8BR90	NA	16.0779	NA	16.2793	15.7314	NA	17.7975	15.5863	16.3406	17.5613
Pdcd4	NA	17.1515	17.2781	NA	NA	17.1758	NA	17.3924	16.3003	17.0217
Dcaf7	NA	NA	NA	NA	16.1929	17.3454	16.6976	NA	16.3685	17.2289
Ostm1	NA	NA	NA	NA	NA	NA	NA	NA	NA	NA
Fnbp1	16.9864	18.6347	18.6969	17.6426	17.1106	18.0968	17.157	18.2018	18.1726	17.5268
Dctn6	NA	NA	NA	17.3255	NA	NA	17.583	16.0935	17.259	17.5279
Exoc4	NA	NA	NA	NA	NA	NA	NA	NA	NA	NA
Agl	17.5702	18.4949	16.9013	17.5578	16.7409	17.9957	17.8803	18.2939	17.9973	17.7264
Fxyd1	20.7506	22.9525	23.1516	22.592	22.8313	22.9509	23.2178	23.8406	23.1708	23.6174
Lrrc47	16.9575	16.6842	16.827	16.8074	16.8492	16.0554	17.4296	16.2075	17.4764	17.5214
Arxes2	18.574	18.5672	18.6385	17.2201	16.5989	18.9311	17.0177	19.4951	17.7882	17.3722
Ndufc2	NA	17.6548	16.1769	17.7192	17.4052	18.0449	17.6955	17.3871	17.7102	18.5018
Cyb5r1	18.0859	19.0814	18.9771	17.8077	16.662	18.7035	17.9057	18.7081	18.49	18.7275
Ermp1	16.4834	16.9677	16.5324	NA	NA	17.7343	NA	17.8617	16.9478	NA
Nedd4l	NA	NA	NA	NA	NA	NA	NA	NA	NA	NA
Rpl24	18.3835	18.4726	18.6736	17.9082	17.0572	18.6483	16.6325	19.0103	18.3218	18.7512
Lypla1	17.2775	16.4071	16.9846	18.615	18.2021	16.1281	18.3089	16.6514	18.5714	18.3721
Mesd	17.3565	18.2297	16.3672	15.743	NA	19.1392	17.2004	16.9053	17.9049	18.5646
Lnpep	18.9421	20.6028	17.146	23.0142	23.7583	20.3899	22.299	19.3049	23.002	22.3628
Gng13	19.6477	19.109	20.0708	19.1341	17.8228	18.6985	17.5841	19.2253	17.4826	17.0643
Diras1	17.929	17.6368	17.3535	16.6274	15.6984	16.7578	15.4574	16.9741	16.3274	16.2833
Lrrc59	NA	16.1291	NA	NA	17.3764	18.2267	17.6094	16.3105	17.7011	17.8129
Aida	16.8255	17.7453	NA	18.7247	18.827	15.8452	17.872	16.5384	18.5553	18.6988
Hint2	NA	15.3764	NA	NA	NA	NA	16.362	NA	16.328	17.1045
Aplp2	NA	16.5337	16.7818	NA	NA	18.5204	15.5925	15.8748	16.2445	17.6137
Usp12	18.0558	18.3207	18.8823	17.6162	16.678	17.9561	16.1803	17.8563	16.5984	17.3182
Pef1	NA	NA	NA	NA	NA	NA	NA	NA	NA	NA
Ndufa3	NA	NA	NA	NA	NA	NA	17.8207	NA	16.1119	17.9665
Hmgcs1	16.807	18.5859	17.7242	15.792	17.3777	18.0992	17.0175	18.0605	17.586	17.1866
Map4k4	17.6962	18.4373	18.0085	18.2224	18.1991	18.2892	18.2164	18.3496	18.1983	18.4417
Ano2	NA	17.1272	17.1389	NA	NA	16.4861	NA	17.1681	16.431	NA
Cetn2	17.5166	18.1122	18.0136	17.6115	16.7223	17.1423	16.7687	17.7959	16.7385	17.3987
Vti1a	NA	16.8222	NA	17.598	17.3165	17.3492	18.8296	16.6781	18.2325	17.9313
Nrcam	NA	NA	NA	NA	NA	NA	17.1607	NA	16.5111	16.9951
Actr3b	20.1246	19.8927	19.4384	19.4155	19.2267	20.0231	19.509	19.6278	19.6931	20.1647
Nqo2	NA	NA	NA	NA	16.4265	NA	17.0505	NA	16.8212	NA
2210016F16Rik	17.6269	18.344	18.0621	18.5068	NA	18.8815	17.9991	18.7034	18.3741	18.1523
Phyhip	17.5505	17.4922	17.3407	16.3326	16.6517	17.0754	16.4209	16.7019	16.4662	19.3221
Mdp1	NA	16.4121	NA	15.9499	NA	NA	16.5892	NA	16.8228	17.42
Clint1	16.6131	17.0665	17.4286	NA	NA	16.8677	NA	18.4677	15.2252	NA
Rgs9bp	NA	NA	NA	17.1414	17.0404	NA	17.6689	NA	17.3241	17.5599
Tulp3	NA	NA	NA	NA	16.0853	16.0082	17.0157	NA	17.2249	17.5594
Epn1	17.131	18.4631	18.6513	18.6587	17.92	18.635	18.3916	18.4793	18.7431	18.6297
Pcdhgb6	NA	15.5068	14.7503	17.829	17.8293	15.5574	18.2588	16.2767	18.1236	18.3341
Txn2	NA	NA	18.5441	NA	NA	NA	NA	NA	18.6102	NA
Hsd17b4	NA	17.9473	17.597	NA	NA	18.4942	15.5712	17.7336	17.4781	16.6236
Cpne1	NA	15.9728	NA	16.5661	15.9624	NA	NA	16.2981	NA	17.2489
Apool	NA	15.6229	16.1454	15.733	NA	16.8127	16.023	15.7582	16.3554	17.3225
Rab27a	NA	17.5961	16.8513	18.5584	18.6648	17.4346	18.7875	17.8761	17.631	19.3288
Aamdc	NA	19.3769	NA	NA	NA	19.084	18.361	NA	NA	18.7802
Drg2	NA	14.8563	NA	16.727	NA	16.4081	16.7373	15.357	17.0716	18.2396
Gm44502	NA	NA	NA	15.8431	18.0361	NA	17.5225	NA	17.7728	NA
Calcrl	NA	17.9792	NA	NA	NA	16.6918	17.3237	16.7952	17.7251	NA
Erap1	NA	16.3998	NA	16.7842	NA	18.0268	15.7365	16.0492	17.0906	17.1695
[truncated: 383 more rows]

## Sheet: ST5
Supplementary Table 5	Protein expression values after filtering out proteins expressed in less than 3 dim-reared or photo-oxidative damage samples, imputation of missing values and variance stabilising normalisation. Data is provided in log2 transformed intensity values.
Protein	DR1	DR2	DR3	DR4	DR5	PD1	PD2	PD3	PD4	PD5
1810009J06Rik	20.7865	18.7364	19.7837	17.5887	22.1461	19.3552	18.8296	20.526	19.0582	17.8276
2210010C04Rik	24.5717	22.08	24.2587	23.8082	23.4086	22.3633	21.9623	22.5485	21.4997	21.5474
2210016F16Rik	18.1183	18.2922	18.3675	18.5848	16.0268	18.6399	17.8097	18.6897	18.0872	17.827
4930407I10Rik	18.5571	19.6552	18.0606	18.8783	18.8828	19.1753	18.6242	19.3302	18.5344	18.1768
6430548M08Rik	22.941	22.975	23.4041	23.1261	23.2183	22.7191	22.7987	22.9266	22.9864	23.1519
A2m	23.2896	23.4469	23.272	23.4979	21.493	24.7106	23.1149	24.683	23.3009	22.9194
Aak1	17.0255	19.2001	18.4828	22.805	23.2314	18.861	21.5125	19.1128	22.2197	21.4495
Aamdc	16.4276	19.3251	15.2579	16.0181	15.8207	18.8424	18.1715	15.7773	14.8837	18.4549
Aars1	21.5465	21.635	21.7322	22.3704	22.2917	21.6766	22.29	21.5837	22.2794	22.542
Abat	21.8431	21.4993	21.6255	21.2758	20.598	22.1107	22.0844	21.1665	21.9876	21.9566
Abca4	19.3846	19.2502	19.8811	19.0513	19.1797	18.3531	18.9846	19.1609	18.6181	18.2629
Abca8a	18.7376	20.4741	20.1268	20.6217	19.9918	20.4386	21.1444	21.5076	21.5578	21.6937
Abca8b	17.9337	19.5231	19.3891	20.879	20.1369	20.0426	21.0382	21.0495	21.126	21.4636
Abcb1a	17.1936	17.87	17.8641	18.0885	18.0138	18.5965	17.6511	18.8418	18.0343	17.8829
Abcb7	16.8938	16.6816	15.6806	16.8431	16.2653	16.5411	16.0981	16.1027	16.1887	16.1556
Abcc1	16.7928	16.2356	14.898	15.8214	15.8721	17.1667	15.5597	17.5525	17.9086	17.6179
Abcg2	17.2485	19.9685	19.9544	20.9816	20.7726	20.4487	20.765	20.9511	20.5674	21.5741
Abhd10	18.3776	19.1974	17.5077	18.5382	17.8806	18.4708	19.3805	17.4744	19.4302	18.8007
Abhd12	15.3363	18.6834	18.3672	19.0586	18.9847	20.0465	20.0223	20.3213	20.435	20.4868
Abhd14b	17.1205	19.3474	16.3218	20.6883	21.3595	19.3308	21.0294	19.5492	21.0327	21.13
Abi1	21.4602	21.4476	21.5332	21.7196	22.0536	20.8897	21.2746	20.9637	21.1776	21.0741
Abi2	17.4047	19.1256	19.0825	20.7511	20.8796	17.9489	20.2046	19.3281	20.2785	20.246
Acaa2	15.9431	16.0482	16.2074	17.7359	17.1998	15.6652	17.4322	14.661	17.2228	17.2067
Acad9	19.3853	19.9983	19.3217	20.3409	20.2645	19.8772	20.2275	19.7297	20.3043	20.5493
Acadl	18.8083	19.3837	19.5445	18.884	17.8972	20.0564	19.7529	19.3224	19.6355	19.6486
Acat1	16.6384	18.1901	15.7172	17.9732	17.8967	16.465	19.4074	15.2565	19.6134	20.0283
Acat2	16.0378	17.0619	16.5203	18.3581	18.6948	17.7306	19.6868	15.9615	19.7047	20.1801
Acin1	16.4598	17.4843	17.9264	17.2171	19.2089	16.5463	16.9338	17.7189	17.6622	16.4206
Acly	23.7672	23.6303	23.346	23.7811	23.2108	22.437	22.8022	22.7315	22.6178	22.9299
Aco1	22.0842	21.9415	22.1673	21.8162	21.7767	22.1165	21.6487	22.1288	21.9795	22.3965
Aco2	24.9745	24.363	24.2306	24.203	24.2889	24.1672	24.4364	23.5606	24.4937	24.6584
Acot1	17.6363	15.9302	18.6816	17.7041	14.8234	15.6844	19.5917	17.0516	18.0276	19.7098
Acot11	15.4598	18.5073	17.7272	20.0765	19.996	18.4274	20.597	19.1036	20.3655	20.3399
Acot13	16.083	16.9039	17.0008	16.648	16.8496	17.5424	16.9527	16.1499	17.568	17.1859
Acot7	18.7139	19.9417	19.0329	20.6762	20.1622	20.0237	20.3221	20.1128	20.3695	20.4662
Acp1	21.7854	21.9558	21.7646	21.3813	21.3964	21.8597	20.8472	21.9852	21.1359	21.1438
Acp2	19.3779	19.8914	19.8537	19.1406	18.6208	20.5602	18.9787	19.8111	19.5135	19.1594
Acsl6	20.5655	19.665	20.431	19.8872	19.6099	19.2846	18.8923	18.962	19.3915	19.1467
Actb	25.4865	26.9198	26.3004	28.6098	28.3058	26.8423	28.7886	27.2621	28.612	28.6456
Actbl2	19.1946	21.0654	19.7296	25.7429	25.513	21.0307	25.8584	21.5628	25.7084	25.7959
Actc1	21.9467	22.9436	23.2891	24.3915	23.632	22.637	23.7646	23.2568	24.1287	24.2854
Actg1	16.8386	17.0237	16.7223	21.0027	21.814	15.9644	22.0782	15.4918	21.5881	19.2005
Actn1	20.4254	21.2383	20.6373	21.3501	21.187	21.6855	21.4408	20.4862	21.7207	21.9398
Actn3	16.0222	14.5323	14.7122	15.3636	16.5678	19.2358	15.9814	14.0097	16.5038	17.2341
Actn4	17.6595	18.1915	17.8161	18.4014	18.121	19.4145	19.0765	18.7784	18.8914	18.1832
Actn4.1	24.4918	24.8749	24.459	24.3291	24.3413	25.1226	24.744	25.0323	24.7476	24.8999
Actn4.2	18.9629	18.0929	18.1632	18.6652	14.9631	18.3746	16.2483	17.99	16.2191	14.6227
Actr10	22.9779	21.5584	21.5062	20.5001	19.3644	19.9062	19.91	20.7142	20.5169	19.0688
Actr1a	21.1602	20.4502	19.5633	21.9877	21.7708	20.318	21.6494	20.0061	21.4814	21.497
Actr1b	16.954	17.0704	15.7369	18.7866	17.9376	15.9203	17.3077	15.6356	17.7036	17.1691
Actr2	19.105	20.9031	19.5353	21.2739	20.3599	20.8617	20.1828	20.1058	20.8127	20.2247
Actr3	22.0072	21.8813	22.5468	22.0605	22.4836	21.5581	22.0046	21.3256	22.0664	21.8025
Actr3b	20.6159	19.8409	19.7438	19.4935	19.4608	19.7815	19.3196	19.6141	19.4062	19.8394
Acyp1	20.9093	21.3208	21.4625	20.2541	20.8192	20.9709	20.7541	20.8088	20.6408	20.8024
Acyp2	17.3555	18.7065	18.3423	18.6169	18.8093	19.5392	20.5064	18.9773	18.9994	19.463
Adam10	22.8772	22.5941	23.0534	21.2544	21.9295	22.5905	21.5467	22.8761	21.3875	20.7741
Adcy2	19.6199	17.3612	17.0156	19.0678	16.4872	15.2469	17.5308	15.0692	17.8727	17.4259
Add1	17.7256	18.0413	15.7241	20.3243	19.2644	18.3633	20.549	18.9915	20.3477	20.2989
Add3	16.272	15.8762	16.2529	16.6804	16.6629	15.8378	18.316	14.211	18.2224	18.715
Adgrb1	17.3593	16.144	14.3814	16.4223	16.0969	14.8708	16.1052	15.3484	15.8581	16.5419
Adh1	21.8702	21.2281	22.0498	20.1559	19.805	21.0426	20.1132	21.0664	20.1325	20.5195
Adh5	23.6053	23.133	23.5374	22.1947	21.8349	22.8322	22.3681	22.8742	22.245	21.8037
Adk	20.2992	20.0149	21.0312	20.7607	20.3883	20.8504	20.8983	20.3975	20.7424	20.0573
Adpgk	16.6533	19.4819	15.8155	18.4696	18.4915	19.3842	20.186	18.8201	20.3408	19.9999
Adprh	16.2745	16.2504	15.5915	15.6792	16.3243	14.8642	16.4406	16.1739	16.8764	17.4765
Adprs	17.3359	16.9149	16.7888	17.9838	17.6301	18.0495	17.0013	16.9113	17.038	17.3417
Adra2a	16.828	15.7275	16.8586	17.5439	18.1501	15.6264	16.5263	16.4973	15.8894	16.3709
Adsl	17.4339	17.9579	15.7644	19.4372	19.2478	18.1451	19.0693	18.8474	19.1383	19.6787
Adss1	16.3564	17.555	16.2573	15.7622	15.6712	19.1754	17.1928	18.1539	17.2704	16.4611
Afdn	17.3807	17.3179	17.4044	17.2798	17.7795	17.5084	17.9919	16.9254	17.6397	17.9221
Afg3l2	16.8081	14.4265	15.55	15.7968	15.3571	15.0937	16.0861	14.1862	15.6565	16.6447
Agap1	17.7864	18.1397	16.3602	18.3608	18.6963	18.0209	18.0347	17.7211	18.0009	18.9426
Agl	18.0616	18.4431	17.2067	17.6358	16.975	17.7541	17.6909	18.2802	17.7104	17.4011
Ago1	17.3803	15.7513	15.3612	15.9769	15.9356	15.6743	16.1375	15.4683	15.8981	16.3172
Agpat1	16.0755	15.7921	15.8923	16.3539	16.376	16.6582	15.1142	16.9033	16.0481	16.0437
Agpat3	23.6643	23.616	24.0902	23.4029	23.0195	23.5337	23.2131	24.3148	23.421	23.5396
Ahcy	21.8731	22.9497	22.1657	22.7782	22.7987	22.5917	22.4878	22.4226	22.5839	22.6438
Ahcyl1	24.3233	24.2185	24.0919	23.8644	23.5717	23.5482	23.3997	23.5779	23.2996	23.1337
Ahcyl2	21.6947	20.3322	20.7309	21.5109	20.2192	20.2248	20.2007	20.177	19.7528	20.15
Ahnak	16.39	19.6058	18.9879	21.4383	23.0702	16.3653	21.5014	18.9737	20.5092	21.4351
Aida	17.3168	17.6935	15.1635	18.8027	19.061	15.6036	17.6825	16.5247	18.2685	18.3734
Aifm1	16.8491	15.5398	15.9755	16.3913	15.6066	15.107	16.4718	15.5911	15.9101	16.3798
Aimp1	17.3429	14.8358	14.992	18.6378	19.9598	15.1108	19.2855	14.4513	19.4521	19.051
Aip	17.1364	17.0381	16.5379	16.7818	16.5211	16.6441	18.2285	17.4318	17.1994	18.3206
Aipl1	20.7698	20.5178	20.6551	20.6107	20.3787	19.5599	20.3507	20.5663	20.6871	19.6572
Ak1	18.3197	19.1044	20.3094	22.0528	21.8786	20.7399	21.8864	21.4835	21.7162	22.0559
Ak2	18.7362	18.7059	18.4419	17.4335	16.8704	17.9419	18.6678	17.25	18.0038	19.0572
Ak4	19.1907	14.5686	15.4233	15.5396	17.5084	18.1806	15.7076	17.4148	17.555	17.0346
Akap12	19.39	19.2664	20.624	19.5011	18.9536	20.2422	19.7799	19.657	18.9633	19.591
Akap7	20.1832	19.3028	19.5744	18.6721	18.7462	18.7888	18.1494	19.5954	18.0629	17.5246
Akr1a1	22.6545	22.6258	22.4231	22.7134	22.6987	23.3157	23.183	22.3571	22.7238	22.815
Akr1b1	18.8007	19.8235	19.4197	21.1677	21.0727	20.1299	20.9794	19.6847	20.8281	20.9532
Akr1b10	15.7985	17.3198	16.4717	17.345	16.4043	17.9483	17.112	18.0932	17.3872	19.1039
Akr1e2	20.343	19.9809	20.301	19.9611	20.4757	19.5712	20.0547	19.523	19.9892	20.3015
Akr7a2	17.1532	17.975	18.2968	19.5831	19.0214	17.4312	19.88	18.7636	19.8177	19.5885
Alad	19.2538	20.4886	19.8138	21.1142	21.1945	20.4577	20.8883	19.8893	20.7178	19.8929
Alb	23.139	22.5034	22.789	22.2225	22.6488	23.5399	23.0332	23.6543	22.64	23.5496
Aldh1a1	24.012	24.676	24.8469	24.8713	24.739	25.3325	25.2876	25.461	25.1838	25.3756
Aldh1a7	19.5807	20.5813	21.4701	22.3223	21.0559	22.6098	22.3364	21.2805	22.4739	21.4162
Aldh1l1	21.987	22.5503	22.0625	22.5658	22.4942	23.4796	23.083	23.5877	23.2619	23.5222
Aldh2	17.871	18.8915	17.5391	18.5191	18.2612	19.1459	19.4654	18.4536	19.0884	19.5436
Aldh3a1	20.153	19.6811	20.089	21.1923	20.4567	19.6965	20.2871	19.9767	19.6157	20.7766
Aldh3a2	19.8244	20.9617	21.1674	21.2562	20.5121	22.0126	21.2912	22.1965	21.2488	21.3101
Aldh3b1	16.6907	19.0857	17.8324	19.0302	19.3323	20.5247	19.733	20.5902	19.9277	20.6265
Aldh5a1	17.8288	19.4114	18.9293	19.9873	20.4602	18.5194	20.7484	17.487	20.6914	20.4458
Aldh7a1	22.1923	22.296	21.8387	21.3417	21.4669	21.6547	21.2572	21.5671	21.7342	21.8145
Aldh9a1	18.414	20.0233	20.4506	20.9134	20.4184	20.4255	20.413	20.8426	20.9521	20.9118
Aldoa	28.0553	27.5193	27.9545	27.8377	27.9686	26.7425	27.4313	26.8268	27.2848	27.0544
Aldoc	26.8455	26.3358	26.8412	26.7525	26.7317	26.227	26.5761	26.4413	26.5675	26.2543
Alg10b	16.5508	15.0268	16.7434	16.0522	15.3824	17.6525	17.4962	16.5827	17.9212	16.0751
Alpl	24.1962	22.8545	24.3426	23.2428	23.831	22.9809	24.0092	23.2447	22.588	22.4383
Als2	18.5121	17.7954	18.1803	16.6328	16.5724	16.46	17.3638	16.8823	17.1328	17.6486
Amdhd2	15.8999	16.3807	15.6966	16.1146	16.3307	16.8832	16.5097	16.4575	16.0893	16.4296
Amer2	17.4295	18.5716	19.6887	20.7241	21.2024	18.7471	20.3521	18.4207	19.9921	19.215
Ampd2	18.2441	18.5658	18.9659	18.4747	18.4378	17.7076	17.1848	18.0208	17.9556	17.8453
Amph	23.2152	23.2276	23.2848	23.0935	23.2631	22.8728	22.6875	23.1337	22.8194	22.8059
Ank1	16.4234	16.6899	16.9777	16.5895	16.2285	15.8095	15.5789	16.4962	15.7824	16.5204
Ank2	23.7338	23.7287	24.0803	23.9392	23.7212	23.5813	23.4481	23.5669	23.6292	23.6963
Ank2.1	15.8326	14.9748	14.933	15.452	16.6351	15.7769	16.6792	13.5826	14.059	15.0127
Ank3	16.1335	19.4697	17.2005	20.3494	19.6748	19.5436	20.5096	19.6937	20.7384	20.1898
Ano2	17.6886	17.0754	17.4443	14.5862	16.7777	16.2445	14.7844	17.1544	16.1442	15.3855
Ano6	20.2302	19.9727	20.2493	19.4058	19.6703	20.8665	20.0309	21.0206	19.9793	19.6829
Anp32a	23.7688	23.2657	23.1682	22.3113	22.494	21.6371	21.4548	21.7169	21.0786	21.0138
Anp32e	24.5545	23.5543	23.6826	22.3381	22.596	22.5042	21.517	21.7924	21.6747	21.2646
Anxa1	25.9468	25.6965	25.5207	24.9688	25.4553	25.7971	25.2009	25.9072	24.8023	25.4623
Anxa11	22.623	21.0108	21.2671	20.2121	20.8172	22.3498	20.8727	21.1305	19.3688	20.3379
Anxa2	26.3183	25.4466	25.5703	24.2955	25.1804	25.8422	24.2704	25.9765	23.386	24.7778
Anxa3	20.6958	20.0376	20.2141	18.5178	19.3046	20.0866	18.8423	20.0975	18.6026	19.4644
Anxa4	23.1219	22.9716	22.5688	21.1395	21.9811	23.2092	21.6932	23.2101	21.4471	21.9369
Anxa5	25.4054	25.0918	25.2306	24.8045	24.9663	25.6637	25.3089	25.7724	25.0093	25.5842
Anxa6	25.5877	25.2498	25.4707	24.1942	24.309	25.4609	24.2264	25.1941	24.0665	24.3599
Anxa7	21.3143	21.3633	21.4755	21.0278	20.9224	22.0246	21.5097	21.7325	21.2433	21.14
Ap1b1	21.7034	22.3367	21.3221	22.5221	22.2772	21.6526	21.9113	20.7478	22.126	21.897
Ap1g1	19.0265	18.9276	19.2585	18.0651	18.3458	18.4983	16.0573	17.8055	17.4921	17.5454
Ap1m1	16.9573	17.2947	16.4287	17.2246	16.9508	16.8977	17.4219	16.9838	16.8098	16.9786
Ap1s2	19.8628	14.3511	20.0115	14.7593	18.3284	16.2694	15.4889	15.7555	15.912	15.7095
Ap2a1	23.6948	23.5961	23.7025	23.4723	23.4713	23.3955	22.8696	23.2802	23.1124	22.42
Ap2a2	25.1444	25.121	24.9374	24.8618	24.515	24.6007	24.0725	24.4443	24.3391	23.7721
Ap2b1	23.559	23.9562	23.7071	23.8882	23.5508	24.1147	23.0111	23.4444	23.3795	23.332
Ap2m1	24.9914	24.3158	24.9652	23.9875	23.6492	23.863	23.1299	24.0582	23.559	23.1302
Ap2s1	22.496	22.1359	23.1167	22.0388	21.6663	21.9949	20.9124	22.1224	21.243	20.9329
Ap3b2	19.9812	20.1591	20.0116	20.0651	19.4148	20.0348	18.7061	19.7565	19.5083	19.3813
Ap3d1	19.5647	19.6106	20.2342	20.1076	20.0539	19.8004	19.5955	19.839	19.5525	19.4547
Ap3m2	19.904	19.9609	19.6373	20.0406	19.0381	19.685	19.263	19.4693	19.7957	19.3853
Apeh	20.0164	20.7528	20.9857	21.9308	21.5953	21.267	21.3984	21.0484	21.5132	21.7293
Apip	17.2481	15.3139	17.2277	17.8497	17.5984	18.2973	17.9455	16.814	18.1965	18.0288
Aplp2	15.7532	16.4819	17.0871	16.556	16.1483	18.2788	15.403	15.8611	15.9576	17.2884
Apmap	21.6361	21.8463	21.7055	20.6465	20.7994	22.2953	21.3948	22.3906	21.7475	21.3784
Apoe	20.265	20.3002	20.3568	20.421	20.7947	21.0256	20.2854	20.963	20.1609	20.5899
Apool	15.5919	15.5711	16.4508	15.811	15.9839	16.5711	15.8336	15.7444	16.0685	16.9972
App	19.7097	17.134	15.1382	15.2362	16.1805	16.7838	15.9712	16.7333	14.9034	15.4177
Appl1	21.0733	20.744	21.2357	20.7704	20.5227	20.7863	20.33	20.452	20.5673	20.2816
Aqp1	21.737	21.9582	21.9601	22.1416	22.0468	20.4098	20.2283	20.9814	20.6412	20.8585
Aqp4	21.5413	21.44	22.5139	22.0787	22.4276	21.8382	23.3516	23.1864	22.3608	23.4827
Aqp4.1	18.2117	17.0712	18.4927	18.7784	15.7213	15.7858	16.9779	14.3477	14.4425	16.5918
Araf	20.5739	20.642	21.1491	19.9155	20.3259	20.2363	18.8721	20.6507	19.5151	19.0963
Arf3	24.0155	24.0867	24.5034	23.9287	23.5916	24.169	23.2781	24.1831	23.2367	23.1767
Arf4	18.9264	20.0961	20.183	20.2292	19.6645	20.0844	19.2823	20.7577	19.8053	19.9266
Arf5	15.4682	17.4069	17.4491	17.9382	18.0258	17.9109	18.006	17.9945	17.9887	18.3953
Arf6	21.1136	21.8129	21.8844	21.4679	21.1335	21.929	21.0923	21.7843	21.689	21.5637
Arfgap2	17.2548	15.1353	15.9724	15.562	17.7119	16.4245	16.679	15.2594	15.7709	17.0798
Arhgap1	15.9396	20.0591	19.5226	21.0808	20.4993	19.9413	19.9371	19.5775	20.2871	20.6771
Arhgap26	17.4243	16.5292	17.6134	15.7536	15.5507	16.9074	16.0154	16.3216	15.98	15.9877
Arhgap32	18.0147	17.2726	16.6336	16.4575	15.7694	16.7545	16.252	17.1555	16.1137	15.719
Arhgdia	22.0355	23.9246	22.9223	25.1511	25.2674	23.7465	25.3916	23.9589	25.6519	23.2647
Arhgef12	16.5747	16.0884	16.3293	15.4918	16.8259	14.9592	15.9622	16.8688	15.5669	16.394
Arhgef37	18.7087	17.8063	17.1586	21.6321	21.5048	19.5433	21.6764	18.5876	20.9447	20.9148
Arhgef7	15.7483	14.9983	15.0932	15.787	15.4922	15.8216	15.2635	15.1275	16.0144	15.8798
Arhgef9	19.3483	19.0513	19.2982	18.0889	17.964	18.9295	16.2114	19.287	17.8788	18.9825
Arl2	18.5279	18.1351	18.3178	17.8434	17.8682	18.0151	17.5854	17.0245	17.3063	16.6811
Arl3	23.017	22.3238	22.7329	21.5447	21.3909	22.5585	21.0024	22.6048	21.6584	21.3825
Arl6	16.2664	18.9132	18.1821	18.4586	16.6004	17.9915	18.7686	18.0759	18.9244	19.5947
Arl6ip1	19.5687	19.3396	19.3894	18.0888	18.4077	18.3027	16.8104	18.5512	17.9582	18.0631
Arl6ip5	18.1429	18.3695	18.7004	17.7658	17.2546	17.7932	16.3196	17.5961	17.0253	16.7808
Arl8a	15.7251	18.809	18.7756	18.6714	18.4615	19.0752	19.4304	18.8164	18.9709	18.9411
Arl8b	22.8608	21.7263	21.992	21.5475	20.9483	21.6713	20.8918	21.9617	21.4238	20.9325
Arpc1a	21.175	21.9442	21.5017	21.5885	21.1353	21.5622	21.443	21.6908	21.6207	20.9505
Arpc2	22.6456	22.6606	22.7029	21.8346	21.3546	22.1033	20.5505	22.376	21.4299	21.266
Arpc3	18.6164	19.5643	19.6548	20.7818	20.5963	19.747	20.6735	19.7394	20.7733	20.4856
Arpc4	21.2337	21.7731	21.3881	22.5246	22.3989	20.6314	21.8556	21.5422	22.2032	22.0255
Arpc5	21.3946	21.5343	21.3411	20.5151	20.6353	21.18	19.9581	21.5293	20.5565	20.244
Arpc5l	21.6195	21.6354	22.2747	21.2778	21.1668	21.5719	20.5343	21.6641	20.5257	20.3823
Arrb1	16.812	19.1527	18.5375	19.9855	18.9788	19.0327	19.6602	19.672	19.8012	19.7544
Arvcf	20.6897	19.544	20.2148	19.8333	19.3307	19.1938	19.9992	21.2775	20.2796	19.7207
Arxes2	19.0654	18.5154	18.9439	17.2981	16.8329	18.6895	16.8283	19.4813	17.5013	17.0468
As3mt	17.4847	16.778	16.7773	17.5879	16.9599	17.0821	18.0132	16.48	17.3971	18.1516
Asap1	18.006	18.7299	19.2781	16.5066	16.6067	16.6975	14.6092	17.8972	16.172	15.1817
Asic2	16.9193	19.1328	19.036	20.3001	20.0576	19.4066	19.9857	19.3459	19.9951	16.6778
Asl	19.89	19.2644	19.6344	17.9374	19.2409	20.0486	18.6787	19.7452	19.1937	18.9903
Asph	17.473	16.8514	16.0106	14.7838	16.4967	17.2623	16.1173	15.9044	15.9432	16.6358
Asrgl1	23.3084	22.8655	23.555	22.4732	22.4205	22.7333	21.963	23.6102	22.1837	21.7625
Ass1	21.843	20.9812	21.3955	22.0495	21.9768	23.1591	21.9584	22.5872	22.0158	22.115
Atg3	15.202	16.458	16.5029	17.4589	17.8185	16.3637	16.4222	16.3187	17.6885	17.4737
Atic	19.4253	21.0877	20.7096	22.2203	22.0776	21.4465	22.5761	21.7296	22.6568	22.4449
Atox1	20.3045	20.5825	19.5984	20.079	20.0864	20.3044	20.2951	19.7078	20.2106	19.3916
Atp11a	16.4562	15.2541	14.4031	16.8955	16.6155	15.2838	17.1768	16.084	16.6176	17.5097
Atp1a1	27.865	28.221	28.0426	28.1252	28.2213	28.2095	28.3298	28.506	28.1538	28.4768
Atp1a2	23.5412	24.7734	24.1733	25.1188	25.1524	24.9104	25.2783	24.6708	25.4712	25.1545
Atp1a3	29.6973	29.5827	29.5475	30.1711	30.3885	29.1909	29.8835	29.4576	29.744	29.4073
Atp1a4	16.8335	17.7541	16.6438	19.9596	19.3629	19.0092	18.6266	18.4434	19.6037	19.9272
Atp1b1	29.5981	29.0856	29.752	28.7983	28.9375	28.8798	28.444	29.0929	28.5938	27.9429
Atp1b2	29.1727	28.9103	29.1325	28.6352	29.0637	27.914	28.1481	28.4167	28.0088	27.6544
Atp1b2.1	23.4274	23.3447	23.3648	19.2337	19.0529	21.9202	19.385	22.545	19.0762	16.0807
Atp1b3	26.0499	26.4624	26.2458	26.0229	26.1514	26.3609	26.2459	26.7155	26.1863	25.2149
Atp2a2	16.7327	17.9783	18.1961	16.6048	17.7239	18.3441	18.1694	18.1048	18.1075	18.2685
Atp2b1	23.7409	24.7037	24.5609	25.2157	25.3465	24.5578	25.2273	25.0963	25.0198	25.0874
Atp2b1.1	16.0554	15.7603	15.2743	16.0048	16.8231	16.9483	16.5742	15.9626	16.4985	16.1607
Atp2b2	24.2793	24.5403	24.8101	25.1396	25.1163	24.4022	25.0009	24.6297	25.0072	24.9469
Atp2b2.1	16.9745	17.1452	17.5063	18.011	17.9588	17.5773	17.6235	17.8957	17.353	17.9892
Atp2b3	18.9632	20.1423	19.7238	21.5931	21.7811	19.2158	21.657	20.3594	21.3623	20.9593
Atp2b4	22.031	22.6916	22.1261	23.3567	23.2618	22.6582	23.6317	22.9909	23.4485	23.4963
Atp2b4.1	16.3845	15.8995	16.0485	17.0489	16.4576	15.2321	18.0883	15.7092	18.1049	17.7462
Atp4a	18.1877	19.6947	17.2466	23.1421	23.3013	21.6911	23.7636	20.3821	23.4212	20.6598
Atp5c1	21.7923	22.3325	21.7002	21.7978	22.3713	22.1504	22.4809	22.0077	22.2373	22.587
Atp5f1a	22.9894	23.6106	22.1968	23.3322	23.0557	24.26	24.9794	22.5087	24.9596	25.5286
Atp5f1b	21.4234	22.664	21.3869	22.7096	22.6442	23.3182	24.5526	22.1829	24.4239	24.9859
Atp5f1d	15.9397	17.5792	17.1002	19.0806	19.2443	16.7297	20.8765	15.3549	20.8856	21.4632
Atp5f1e	19.7259	19.9811	18.6541	18.0939	17.7829	19.6975	18.8143	18.859	19.0991	19.4659
Atp5md	21.698	21.3096	21.4301	20.0311	19.3345	20.9099	19.1288	20.8492	19.1744	19.8317
Atp5me	22.4081	22.5648	22.224	25.2941	25.5894	22.7226	24.8121	23.6341	24.7561	24.9978
Atp5mf	23.7166	23.6251	23.9034	22.5245	22.5083	23.4138	22.4194	23.3352	22.3603	22.7273
Atp5mg	19.0069	21.0539	21.1804	21.3543	20.4996	22.0182	21.3941	21.5541	21.3764	21.809
Atp5mpl	18.6158	18.5093	19.8388	18.382	16.5931	19.2066	18.0252	19.2718	16.3611	18.5366
Atp5pb	21.981	22.3509	22.4767	21.8968	21.6432	22.6083	22.2711	22.2323	22.0281	22.5842
Atp5pd	20.8257	22.3302	22.2462	23.4352	23.5265	23.1429	23.5535	23.2345	23.3665	23.4659
Atp5pf	16.408	15.586	16.8999	16.2064	16.1667	16.7153	16.9958	14.0847	17.6363	18.263
Atp5po	21.0446	21.6002	20.2429	20.1602	19.1361	22.2497	21.6112	20.2534	21.4369	22.8112
Atp6ap1	21.8242	21.2764	22.3868	19.8201	17.4259	21.4105	18.8937	21.4641	18.7533	18.8192
Atp6v0a1	26.7555	26.6021	27.0145	26.4123	26.369	26.4205	25.7098	26.5426	25.8134	25.7086
Atp6v0c	21.579	22.8692	21.9783	21.6624	20.6708	22.4848	21.0384	22.04	21.0961	21.1997
Atp6v0d1	23.3761	24.2059	23.7936	25.3582	25.1321	24.2318	24.5927	24.3473	24.5657	23.9827
Atp6v1a	24.1882	24.0834	24.5237	25.3569	25.2011	23.9122	25.0292	23.9296	24.761	24.9937
Atp6v1b2	22.6493	22.9448	22.6732	25.0894	25.0483	23.2164	25.0643	23.1408	24.7182	24.3308
Atp6v1c1	22.8949	22.8438	23.3274	23.0375	22.8757	22.3947	22.584	22.7221	22.3513	22.6903
Atp6v1d	22.9174	22.5895	23.2399	22.1313	22.2197	22.292	21.9138	22.4578	21.7729	22.0192
Atp6v1e1	23.853	24.0727	24.4885	24.0006	24.2415	23.3835	23.8559	23.7738	23.5426	23.8796
Atp6v1f	16.3385	18.6481	17.3265	19.4837	19.5135	17.6739	19.1915	18.8744	18.7992	19.3659
Atp6v1g1	24.2222	23.0809	23.8511	22.9398	23.7769	22.7471	22.8978	22.8598	22.34	22.4365
Atp6v1g2	21.8253	21.6177	22.1357	22.271	22.7416	21.6177	22.5689	21.6252	21.908	22.2902
Atp6v1h	21.8999	21.7908	22.5152	22.8407	22.6644	21.898	22.4305	22.2097	22.2764	22.5235
Atp8a1	19.4785	19.3881	19.4172	19.7888	19.4263	19.3861	19.2739	19.6761	19.237	19.3799
Atp8a2	16.4282	16.4037	17.0359	17.2787	16.1379	15.7593	16.2328	16.0412	16.2079	17.269
Atp9a	15.4733	19.3657	19.1016	19.076	19.2408	19.3878	18.7363	19.774	18.9101	18.7648
Atrn	20.1532	19.8322	20.3965	19.8863	20.0042	19.4081	19.6504	19.722	19.6033	18.6955
Atrnl1	18.4833	19.2206	19.4298	16.6145	17.9186	17.3255	16.8093	19.4203	17.6192	16.957
Auh	16.8228	18.504	15.3962	15.0685	15.9597	17.6934	17.6839	16.3736	17.6377	19.0923
B2m	16.8542	17.4535	16.9441	17.0092	16.7581	19.9178	20.1587	20.2128	19.95	20.1639
B3gat3	16.9313	16.7048	15.2743	16.0102	15.4478	17.1981	18.0455	16.0905	18.5514	19.309
Bag5	18.162	18.0847	19.3937	17.1157	15.6667	17.1131	15.3462	18.4498	18.4302	17.6795
Baiap2	17.2773	16.952	15.553	14.8049	16.4122	15.8315	15.6134	15.4636	14.5783	14.7541
Basp1	27.9477	27.5173	27.9495	27.7626	28.4833	26.8124	27.4127	27.1868	27.3505	27.3421
Bbs2	18.2319	17.5958	17.8584	16.9749	17.2005	16.6613	15.3499	16.1923	17.0949	17.5443
Bcam	16.1865	15.7786	16.0602	16.1428	16.3832	17.0281	17.8032	16.9955	17.0567	17.4793
Bcat1	21.8124	22.4151	21.3653	22.5965	22.3491	22.2714	22.6934	22.2115	22.7677	22.8282
Bdh1	18.4275	18.8313	17.7961	18.4031	17.5519	20.1146	18.7812	19.5117	19.337	18.5403
Bdh2	16.3045	18.7513	17.1148	16.684	17.1254	20.3147	18.5259	19.9979	17.9529	18.9155
Bin1	23.6338	22.6578	23.1903	23.631	24.0118	22.6726	23.7023	22.8312	23.5652	23.6358
Bles03	20.2378	19.0898	19.6165	19.6783	18.4769	17.8888	18.4657	19.117	18.2556	17.7707
Blmh	22.8312	22.2719	22.9736	22.7138	22.2531	22.0036	21.9184	21.8606	21.5282	21.0879
Blvra	16.9158	17.9067	17.3742	19.4824	19.4051	18.0184	18.4587	18.7278	18.7187	18.5568
Blvrb	15.8205	14.9851	14.9558	16.0264	16.7364	15.6781	16.4593	16.694	17.0492	18.0534
Bmpr2	17.4393	16.3786	14.7852	15.4792	16.4286	15.7871	15.2447	14.3899	15.2428	15.8113
Bpnt1	20.6689	22.2308	21.2228	22.9307	23.2914	21.578	23.0067	21.5642	23.1975	22.7776
Bsg	24.8878	25.5963	25.8202	26.7241	27.2552	25.0638	26.2354	25.9511	26.1198	25.886
Bsn	14.4887	14.4968	16.325	17.5765	18.1187	14.757	16.9084	15.189	17.2894	17.3975
Btbd17	19.3816	16.9713	18.5487	18.854	18.5088	19.0197	17.603	18.5665	18.0809	15.9541
Btf3l4	16.1221	16.7142	14.9429	17.3688	17.3862	17.7643	17.4998	17.8307	16.8955	17.3469
Bzw1	16.9798	16.1043	15.7038	16.1849	16.0517	16.7674	16.6304	15.2357	16.4844	17.2742
C1qbp	20.8036	20.5253	20.3209	16.915	14.7979	19.7276	18.2545	18.6477	18.6965	19.3434
C2cd2l	16.5708	20.6913	20.5747	23.2354	23.7616	18.92	22.463	18.6272	22.4291	21.8152
C2cd5	20.7379	20.0134	19.0372	19.8182	19.4306	19.2104	18.4525	18.3236	18.8685	20.275
Ca14	18.9546	20.8453	20.5325	20.8858	20.7631	20.9141	19.8727	20.4567	20.8113	20.7419
Ca2	25.827	25.7341	26.1467	26.1912	26.0679	26.0389	26.4322	26.1226	26.3708	26.7266
Ca3	17.3866	16.5496	15.4606	14.9083	16.0694	14.2566	16.3429	16.2931	16.9081	16.9288
Cab39	18.4938	19.9504	19.9672	19.0401	17.4545	18.6189	17.6804	19.5296	17.9026	17.5591
Cacna2d1	19.8673	20.835	21.5561	21.1643	21.3657	21.5876	21.1665	21.8334	21.1659	20.4238
Cacna2d2	20.5393	21.4451	22.4724	21.9855	21.6451	21.4327	21.2931	22.3401	21.5295	20.6366
Cacnb3	17.8535	18.484	17.8581	18.2716	15.4351	17.8383	16.9133	17.7343	17.6125	18.2516
Cacng3	19.2462	19.3201	19.3303	18.5589	18.552	18.4635	17.982	18.5333	18.1615	17.399
Cacng4	18.4351	18.2459	17.8907	17.6821	17.8049	17.5929	17.1425	18.4996	17.1958	16.9957
Cacybp	20.0388	20.0422	19.2878	18.6859	18.9118	19.0591	18.5109	19.0933	18.5147	18.2535
Cadm1	20.0438	19.7432	20.8321	21.5286	21.3857	19.8179	20.7187	20.7956	20.5665	20.7455
Cadm2	19.5758	20.6417	19.7723	21.9741	21.7064	20.1739	21.522	20.4767	21.1426	22.2533
Cadm3	19.6626	21.322	20.9804	22.1843	22.3601	20.9936	22.0827	21.3756	22.0228	22.2448
Cadps	23.7499	24.0553	24.2827	23.9602	23.8135	23.8035	23.252	24.4413	23.5073	23.5597
Cadps.1	16.2084	16.1723	15.8405	18.1053	17.6578	14.5471	17.5578	15.7712	17.4374	17.9724
Calb1	24.9583	23.2064	24.7647	24.1323	24.0472	23.4296	22.7999	23.6326	22.8541	22.5743
Calb2	25.4965	25.0751	25.652	24.3473	24.2646	24.7591	23.8979	24.7448	24.0786	23.9813
Calcrl	17.1433	17.9274	14.6283	16.0442	15.3908	16.4502	17.1343	16.7815	17.4382	13.069
Calm2	26.1957	25.7694	26.4549	25.4369	25.5651	24.9958	24.0823	25.3763	24.2662	23.4034
Calr	25.0432	25.2646	24.2073	23.972	24.3076	25.6975	24.8736	24.9917	25.0026	25.2407
Calu	20.0911	21.0808	20.8542	21.936	21.3903	21.5251	21.8007	22.0398	21.6373	21.996
Camk2a	20.6275	19.9742	19.9094	20.28	20.7141	19.6757	20.0462	19.3493	19.9267	19.8922
Camk2b	22.7741	22.4835	22.3994	22.1858	22.2509	22.5173	21.9032	21.8981	21.961	22.1511
Camk2d	24.0591	24.0419	23.8453	23.8418	23.5559	23.5458	23.5933	23.2955	23.6332	23.4861
Camk2g	20.4281	19.8009	19.9232	19.3993	18.9942	19.6817	18.438	18.7464	18.0188	18.2458
Camkv	24.6398	24.4244	24.9184	24.6414	24.4884	23.916	23.5821	24.0706	24.1093	23.3363
Cand1	16.8122	20.1412	20.5871	21.7763	21.5859	20.8353	21.2029	21.2642	21.5003	21.2416
Canx	23.274	23.1427	22.2948	22.5617	22.708	23.7923	24.0506	22.5202	24.0531	24.3519
Cap1	22.9671	22.2642	23.5207	22.2593	21.7478	22.204	22.05	22.2836	22.3271	21.8049
Capn2	21.4377	21.196	20.8569	20.4285	20.0422	21.5568	20.8039	21.5843	20.8249	20.5964
Capn5	20.8011	21.6823	21.222	22.2559	22.0977	21.872	21.8465	21.557	21.8512	21.6277
Capns1	19.8558	19.832	19.8013	18.4365	18.705	19.2261	18.3889	19.9121	18.3471	18.6932
Caprin1	17.9306	17.7604	18.0272	16.3611	16.9134	17.4825	16.8607	17.9708	17.0907	17.2968
Capza1	20.1674	20.0802	19.925	20.3711	20.673	19.6492	20.2688	20.0379	20.0991	20.4439
Capza2	22.1588	22.756	22.7325	22.4604	22.5869	22.6337	23.0186	22.7438	22.5355	22.6827
Capzb	22.387	22.737	22.4123	22.7264	22.5825	22.946	22.9338	22.6169	23.1545	22.9484
Carhsp1	17.3891	15.2349	15.8516	16.9014	17.449	16.9322	17.4323	16.2437	17.3823	16.7335
Cask	21.8073	22.3237	22.2356	21.9422	21.6587	21.8377	21.1622	21.9869	21.7553	21.3839
Caskin1	19.8871	19.7425	19.5706	21.4632	21.7205	18.6663	21.2693	19.5066	21.3463	21.0639
Cav1	18.968	19.1357	19.0432	18.1002	18.914	19.8064	18.8574	20.2139	18.6822	19.0414
Cavin1	19.0102	18.817	16.2083	16.5006	15.6788	17.6419	19.0438	18.1046	18.1956	17.4031
Cbarp	16.1239	15.9314	16.4362	18.3613	19.0088	16.1347	18.7216	15.5314	17.893	18.2014
Cblb	17.0591	15.9531	18.3309	15.6036	16.118	16.7843	15.4423	17.8698	16.0181	16.2262
Cbr1	20.7446	21.4251	21.4519	22.271	22.1706	21.8737	22.18	21.9858	22.2091	22.4725
Cbr3	20.1527	20.0449	20.7525	20.2359	19.5897	20.0831	20.2862	20.4366	20.1406	20.2144
Cbx3	15.6429	16.5559	15.19	15.9757	15.4798	16.2982	15.0954	16.3726	14.4428	15.8771
Cc2d1a	16.0872	16.4537	16.8945	16.7443	17.4155	17.1517	16.4881	17.6	16.2867	16.856
Ccdc126	16.2946	16.8026	14.319	15.6206	16.0494	16.452	17.468	17.3153	17.0239	17.6543
Ccdc14	20.6521	19.1641	19.7507	18.5498	18.0256	18.0646	18.4933	18.9107	18.5443	19.108
Ccny	16.8818	17.1304	18.1639	18.7641	18.0564	17.175	16.7335	18.0099	18.2155	17.9261
Cct2	22.1015	21.9681	21.9683	22.3577	22.276	21.3809	22.079	21.8998	22.0596	21.8536
Cct3	19.8855	21.4357	20.6157	22.4194	21.8873	21.8196	22.0992	21.706	21.9475	21.7988
Cct4	21.0453	20.497	20.7922	21.0093	20.8593	19.7987	20.906	20.8894	20.8215	20.2863
Cct5	17.6271	18.6028	18.0272	19.6395	20.2544	19.5381	20.5789	19.3656	19.8486	19.9733
Cct6a	20.9635	20.4692	20.549	21.0403	20.3868	20.2289	20.8756	19.8327	20.7397	20.9133
Cct7	22.2396	22.0628	22.5253	21.9465	21.831	22.0295	21.6869	22.3396	21.7742	21.5575
Cct8	21.4221	22.2898	22.071	22.3386	22.3386	21.8991	22.0383	22.1758	22.0821	22.0332
Cd36	19.4356	19.2418	20.2859	18.1005	18.1167	20.2371	18.0968	20.7264	18.2444	17.3327
Cd44	21.0156	21.4361	21.8938	21.3386	21.9474	21.5074	21.8666	22.8499	21.8625	21.3181
Cd47	25.4095	24.9422	25.3927	24.5967	24.5952	24.3672	24.0487	25.0367	23.8755	23.8713
Cd59a	24.3834	23.5741	24.2146	23.1958	23.4949	23.2784	22.5768	23.4024	22.2941	20.3639
Cd63	20.0785	19.6594	19.9397	18.48	19.282	21.1127	18.3493	20.8289	18.7528	19.0448
Cd68	16.3647	14.6762	16.1915	15.9974	16.2523	17.8692	15.4439	17.6008	16.111	16.5169
Cd81	19.8813	19.4136	19.7093	18.7593	18.4358	21.5534	18.9393	20.2266	19.1862	19.2646
Cd82	21.7655	22.19	21.8269	21.5165	21.8742	22.159	21.3649	22.4381	21.6949	21.1718
Cd9	23.207	22.4561	23.6478	21.4347	21.7916	23.9053	22.1273	23.7776	21.8324	21.1154
Cdc37	21.1536	21.2128	21.569	20.6363	20.8175	20.1846	20.4974	20.8958	20.3138	20.646
Cdc42	20.8533	22.6566	22.1629	24.0016	23.8328	22.6096	23.8126	22.7257	23.8794	23.1445
Cdc42.1	30.3961	29.1991	30.0937	28.4079	28.2396	29.4696	26.8914	29.9009	27.3347	26.2723
Cdc42bpa	19.9028	19.6034	20.1938	19.0788	19.1948	18.6537	17.7582	18.3721	18.1838	18.5527
Cdc42bpb	21.7936	21.6941	21.2772	21.4318	21.496	21.3214	20.7113	21.1888	20.6457	20.7794
Cdc42ep4	17.6317	18.6189	19.5249	20.9316	21.6401	18.2772	20.5349	19.006	20.2338	20.2432
Cdh2	20.4312	20.8904	20.3829	21.0772	21.4476	20.7906	21.7899	19.8218	21.0588	21.7742
Cdhr1	18.3943	18.5139	17.2355	17.9176	16.811	15.8466	18.9261	15.2239	19.0962	17.6655
Cdipt	16.1299	16.0807	15.2821	15.5912	15.756	17.812	17.257	15.9398	17.0943	16.6545
Cdk5	19.3782	19.1852	19.5648	20.1736	20.0768	18.7605	19.5089	19.1653	19.5633	19.8805
Cdkn1b	16.4876	15.3826	16.7884	17.3133	17.7556	15.2969	17.8841	16.1831	17.6202	17.2592
Cds2	16.9182	16.7877	16.6228	16.644	14.9542	18.0676	16.1612	17.4268	15.6579	16.6281
Cdv3	18.7171	17.7624	18.7061	18.0811	18.7344	16.3394	18.377	17.3982	17.7664	18.0295
Cemip2	16.6106	18.3054	18.655	18.3382	15.9732	17.2741	16.5844	18.0829	16.7214	17.942
Cep162	19.293	15.6036	19.3112	15.661	15.6229	17.9989	17.9003	21.0392	14.3925	21.4903
Cep295	18.2776	14.6591	16.3875	20.9082	21.0697	15.0612	19.9162	15.5315	20.0382	18.9803
Cep95	20.773	21.5618	21.6969	21.4303	21.9279	21.0227	21.0565	21.8872	20.8783	20.9159
Cerk	16.1045	15.6154	15.581	16.8728	16.9311	14.5178	15.1987	15.1328	15.4201	15.7394
Cetn2	18.0079	18.0604	18.319	17.6895	16.9563	16.9007	16.5792	17.7822	16.4516	17.0734
Cfl1	23.698	24.0773	24.6339	24.7596	24.7591	24.5781	24.8544	24.7304	24.6104	24.3101
Cfl2	19.4166	20.1933	20.7916	20.5049	20.2357	20.8034	20.145	20.9163	20.259	19.8887
Chchd3	16.1245	16.7054	16.3722	16.6634	17.0224	16.4848	17.7704	14.7149	17.8794	17.2039
Chchd6	15.8355	16.3007	15.6786	15.714	15.2821	16.3739	16.9993	14.6418	16.9532	14.6787
Chmp1a	17.9904	17.8908	17.9474	16.8554	17.2981	17.7862	16.576	18.5143	16.1118	17.4727
Chmp2a	27.9838	25.7894	27.1326	26.5732	27.0023	25.7814	25.2007	26.2738	25.1563	25.1637
Chmp4b	22.2706	21.5463	22.0933	21.7709	21.8102	21.9197	22.0347	21.9294	21.3019	21.7489
Chmp5	18.6823	18.5293	19.1716	19.0772	18.4741	18.0859	18.5674	18.8157	18.9041	18.6926
Chmp6	17.2388	18.4999	15.7564	19.7823	20.4005	16.1953	19.8073	17.8364	19.5897	19.7719
Chordc1	16.0496	18.2814	18.2906	17.6997	17.8917	17.896	17.936	17.6103	17.8364	15.2619
Chp1	22.0381	21.9598	22.1563	20.7463	20.9941	22.164	21.1906	22.301	21.089	21.4647
Chrnb2	15.6262	15.9064	16.7913	16.3052	16.8959	17.2829	16.7175	16.2359	17.3572	16.6286
Cisd1	19.407	20.3676	20.6884	21.6531	21.0413	20.8663	21.4939	19.9921	21.6213	21.0682
Cisd2	18.9747	19.3653	18.7261	18.0082	18.3849	19.8479	19.8426	19.2332	19.6118	19.1437
Ckap4	18.3723	17.2767	15.4423	16.4951	15.695	18.394	18.3763	16.746	18.6019	19.2032
Ckap5	20.4779	19.6861	20.2388	19.1411	18.9176	19.8016	18.6474	19.7383	18.6102	18.8458
Ckb	26.8429	26.6741	26.9613	27.7444	28.0492	26.8632	27.8844	26.5044	27.6159	27.6618
Ckmt1	22.4467	21.7343	21.9922	20.2007	20.7279	20.8851	21.1705	20.039	21.2439	21.1044
Clasp2	17.0682	16.9214	16.1936	16.2842	20.1527	16.1011	16.6222	14.7375	16.6167	16.203
Cldnd1	20.2817	19.2271	20.6273	18.3675	18.6675	18.8449	17.2893	19.2121	17.5137	16.3563
Clec2l	17.9417	18.2058	17.828	18.9749	19.1415	17.8801	18.9273	17.444	18.6668	17.7549
Clec7a	15.8549	14.6908	14.8633	16.1011	15.3729	16.3426	14.6081	16.0655	15.1112	14.4342
Clic1	23.5584	24.071	24.2232	23.7495	23.4257	24.3378	24.1985	24.9858	24.0719	23.9826
Clic4	22.4597	23.037	23.3208	22.6379	21.9532	23.623	23.1981	24.0988	23.0374	22.8439
Clic6	21.2516	21.7189	22.3319	23.1349	23.0572	22.4694	23.1917	22.439	23.1046	23.0044
Clint1	17.1044	17.0147	17.734	16.0661	16.0952	16.6261	15.993	18.454	14.9383	15.6314
Clns1a	16.8592	19.3383	15.8862	20.3145	19.8082	18.6935	19.1206	18.6993	19.5358	19.6878
Clstn1	17.4993	16.7815	16.4172	16.0858	16.6568	17.4853	17.3921	15.8594	16.9531	17.8573
Clta	16.5097	17.5464	17.3561	17.069	18.1213	17.5234	17.7242	17.812	17.2482	17.5205
Clta.1	23.3493	23.0024	23.13	23.1613	23.8985	22.4072	23.008	22.3987	22.6177	22.6397
Cltb	23.0977	22.5583	23.0985	22.1312	22.8893	21.6899	21.9947	21.9696	22.0694	21.5346
Cltb.1	16.4324	16.3966	15.7919	16.4966	17.555	15.5246	17.937	15.4403	16.7262	17.867
Cltc	26.3776	26.6534	26.4145	27.0599	26.8064	26.2828	26.2859	26.029	26.4939	26.4196
Cltrn	20.6361	20.7505	21.5798	21.6589	21.2952	22.2064	21.2198	21.7817	21.2644	21.1959
Clu	19.7139	19.5974	19.184	15.4509	17.091	21.5885	20.3318	20.3598	19.8273	21.1853
Cmpk1	21.3758	21.175	21.877	21.0447	20.9841	21.3573	21.1008	21.4727	20.9381	21.2053
Cmpk2	16.4328	18.7976	17.0171	16.5755	16.8531	19.8793	19.2726	20.079	19.3363	18.8642
Cndp2	22.7108	22.6639	22.6535	22.9663	23.0827	22.7647	23.1419	22.8116	23.0374	23.227
Cnga1	16.3168	15.6757	17.2551	15.7382	16.1667	15.5422	16.6806	15.9812	16.6727	16.9421
Cnih4	16.4796	16.5288	19.849	15.3042	16.0951	19.5964	15.889	19.8279	15.9651	15.4183
Cnn3	16.8711	19.2479	19.0451	20.5969	20.5908	19.9579	21.4535	20.8484	21.2143	21.2296
Cnnm2	19.3009	19.1789	19.4306	18.9638	18.8392	18.2642	17.7829	19.2425	18.7811	17.8823
Cnnm3	17.3252	15.9999	15.9983	15.0814	16.1882	14.4789	16.2718	16.2619	16.3398	16.9696
Cnnm4	18.6932	18.1854	19.2402	17.3754	16.8966	17.7591	16.5385	18.4606	16.4945	14.5042
Cnp	23.9126	23.8377	23.7888	23.1804	23.22	24.0879	23.4939	24.3458	23.4916	23.7244
Cnpy2	22.2434	21.7762	22.4752	21.2782	21.2958	21.9183	21.2137	21.7119	21.3173	21.1085
Cnpy3	17.8567	18.4921	16.7911	15.7416	15.7278	19.5223	18.7307	16.6112	16.4633	16.1358
Cnrip1	21.0619	22.0542	21.341	22.495	22.3341	21.3736	21.4061	21.8656	21.8446	21.9138
Cntfr	18.7275	17.7954	18.9218	16.6324	17.5069	18.8627	17.8337	18.648	16.9502	15.3652
Cntn1	21.9581	21.9002	22.358	21.4676	21.1395	21.6972	21.2252	21.8714	21.381	21.2528
Cntnap1	23.8139	22.2738	22.6458	22.7068	22.2037	22.6587	22.3082	22.4914	22.1397	22.3359
Cntnap2	18.1426	16.8534	14.5126	17.34	15.266	16.0458	17.2104	15.7567	15.9133	17.1585
Col2a1	17.1554	17.2438	17.635	15.8226	16.9169	16.7	19.7293	18.6893	21.2724	17.9417
Col4a1	23.5471	22.3918	23.5313	20.4515	22.1552	24.0357	20.2846	23.4651	17.35	19.1775
Col4a2	24.3941	22.3124	23.8648	21.064	22.9464	23.592	20.793	23.5694	19.0951	21.0138
Col4a3	21.3445	20.4754	20.7118	18.3557	20.4077	21.6512	17.8846	21.2546	15.2297	15.2009
Col4a5	18.732	17.6191	18.3021	17.079	17.1212	18.4351	16.2791	17.8449	16.3859	13.8232
Col4a6	21.0941	19.134	19.6213	17.1546	17.9398	20.0135	16.779	21.308	16.6541	16.508
Col9a2	16.7033	16.2431	16.0181	16.093	15.9252	15.15	16.4093	15.9492	18.3197	15.3652
Copa	19.5305	19.2924	18.8523	19.1849	19.9532	19.5913	19.9791	19.9365	19.7257	20.2826
Copb2	16.5092	17.7994	15.7327	17.6708	16.8343	17.6334	17.8617	17.7016	17.9324	18.2421
Cope	21.5153	21.0395	21.5442	20.9404	21.0824	21.2127	20.1785	21.5236	20.4472	20.6637
Cops2	19.963	19.9102	19.9239	19.4406	19.5588	19.5497	19.2011	19.1535	18.9656	19.5367
Cops3	19.1655	18.9803	18.7041	18.4434	17.71	18.9754	18.1739	18.5234	18.4918	18.3271
Cops4	16.7355	16.2823	17.8826	19.7532	19.4799	16.7452	19.3042	14.525	19.5041	19.5963
Cops5	17.3129	18.1731	18.3356	18.3754	18.2666	17.1942	17.0677	17.4809	17.8341	17.8536
Cops6	17.2935	16.9383	15.1223	17.6376	16.1239	15.9788	16.8271	17.671	17.7829	17.9636
Cops7a	18.9078	18.8674	18.6318	18.5326	17.877	18.4992	18.1993	18.1172	18.3435	17.5578
Cops8	17.4675	19.0918	18.836	17.7324	19.5163	18.1581	18.6245	18.6826	17.2409	18.4483
Coro1a	15.4323	15.0541	15.8964	16.6698	16.4656	15.5642	16.1652	15.1393	17.0096	16.6975
Coro1b	19.0173	19.8783	19.8476	20.5772	20.669	19.8355	20.7904	20.0718	20.5527	20.3144
Coro1c	21.3913	22.4681	22.1636	22.6483	22.5359	22.6189	22.7607	22.4261	22.6454	22.3416
Cotl1	22.9856	23.1282	23.3969	22.8492	22.5156	23.1047	23.047	23.465	22.7604	22.9711
Cox4i1	23.7308	23.6573	23.6168	23.2181	23.737	23.4275	23.0162	23.4594	23.0345	23.2898
Cox5a	21.346	20.3985	20.4628	20.4483	20.0662	21.0753	20.7397	21.0879	19.9315	20.0379
Cox5b	18.6754	18.4086	18.426	20.3147	20.6163	18.4135	19.4921	18.2976	20.2651	19.9655
Cox6a1	17.2198	16.399	18.2964	16.6612	16.7847	18.5782	19.6815	15.0256	14.5939	15.3433
Cox6b1	23.0942	22.9765	22.4085	22.2687	22.3685	23.132	22.7184	22.3505	22.4342	19.6997
Cox6c	23.1755	23.3095	23.2283	22.5379	22.1657	22.9872	22.4523	22.9541	22.33	22.7009
Cp	20.4612	20.4821	21.0123	20.2543	20.1486	21.1639	20.7639	20.6614	20.7862	20.6628
Cpe	19.0857	19.3671	18.8897	18.1784	18.3628	19.5842	19.0362	18.7335	18.9878	18.5048
Cplx1	17.8479	17.6321	17.2964	16.7029	15.5701	17.1956	17.2932	16.8927	17.2166	15.0485
Cplx2	20.954	21.672	21.5397	22.6937	22.591	21.3735	22.2572	21.5799	22.4375	20.9049
Cplx3	19.663	21.1228	21.6879	22.5623	23.1561	21.0883	21.8576	21.3506	21.6662	21.9352
Cplx4	22.5924	21.9123	22.4346	23.0402	23.8069	20.6955	22.4705	20.861	21.5507	21.7932
Cpne1	17.5536	15.921	15.2881	16.6441	16.1965	15.6269	16.2115	16.2844	15.1226	16.9236
Cpne2	17.8426	17.9286	17.2808	16.1737	16.4029	17.4727	16.806	18.7082	17.1102	16.731
Cpne3	22.1882	22.0588	22.078	21.5349	21.2829	22.0509	21.3455	22.2456	21.2581	21.2458
Cpne4	19.3608	18.3725	18.8558	18.2364	18.2672	18.2354	17.714	18.0625	17.8026	17.8593
Cpne5	22.9773	22.28	22.7876	22.6387	22.1612	22.2926	21.1973	22.1578	21.7141	21.7626
Cpne6	21.6593	22.1762	22.1866	22.1599	22.1613	21.7674	22.1943	21.4817	21.8377	21.7253
Cpne9	18.2546	17.4044	18.1284	16.7926	16.5482	17.0894	15.3822	17.1204	15.9027	16.1575
Cpt2	18.9451	17.5607	18.511	16.3502	15.7181	17.4702	15.8975	17.3696	15.4746	14.0575
Cr1l	16.1976	18.0124	18.082	16.8852	18.5549	18.9722	18.3882	18.8355	17.9155	17.0596
Crabp1	20.1228	20.1611	19.723	19.7323	19.763	19.3603	19.0408	19.5857	19.3336	19.6067
Crip2	16.2366	18.0614	17.3703	19.9366	20.4333	18.5527	21.329	18.9498	20.7988	20.5195
Crk	17.6591	17.7379	14.445	18.3509	19.1557	16.3232	18.521	15.4663	18.1743	19.3515
Crmp1	24.5076	22.5224	24.444	23.662	24.0159	23.3729	23.2114	23.3177	22.8834	22.7437
Crmp1.1	18.328	19.0862	19.0737	20.7755	21.0694	19.3007	21.1355	20.2332	20.7312	21.2074
Crot	19.3217	19.0978	19.2121	19.0257	18.6188	20.4368	19.9289	20.6261	19.5395	20.0734
Cryaa	29.9827	28.1789	29.0716	27.6076	28.8023	27.8751	26.7735	28.3965	26.1852	27.1051
Cryab	27.8655	26.2233	27.4945	25.85	27.2581	26.1855	25.5616	26.596	24.6554	25.8138
Cryba1	27.0027	26.3776	26.1746	25.1845	26.7403	25.9588	24.575	25.9289	24.1495	24.9167
Cryba2	25.5004	25.0323	24.4323	24.1385	25.6125	24.1606	23.7168	24.3689	23.0467	23.7765
Cryba4	24.8477	24.315	24.3623	23.2062	24.6221	23.9841	23.3827	23.9738	22.8214	23.202
Crybb1	27.5488	26.1794	26.4	23.701	25.0723	25.736	22.8796	25.3742	22.8994	22.9981
Crybb2	27.9811	27.6142	27.5906	27.3924	29.0739	27.362	27.4472	27.472	26.4692	27.7234
Crybb3	26.5868	25.9986	26.1815	24.4943	25.6428	25.8021	24.4572	25.684	24.0915	24.5464
Crybg2	21.0083	17.5098	20.8417	19.8266	21.0487	20.8749	19.6556	20.1253	18.9824	16.448
Crygb	25.3753	24.9567	24.0777	22.154	24.5261	23.7033	23.4071	23.5932	22.892	23.0179
Crygc	23.3458	23.5593	22.195	19.9207	22.7671	21.824	21.3114	22.0485	21.1413	21.4367
Crygd	24.4832	24.6396	23.3288	21.0461	23.7137	23.0653	22.4788	23.0189	22.1784	22.7364
Cryge	20.1085	19.7398	17.6101	16.2626	17.9843	16.3696	15.1529	15.1636	15.5688	14.6511
Crygn	24.037	23.2732	23.1833	20.6	21.9199	22.4844	20.1146	22.4322	20.1774	19.4212
Crygs	27.2104	25.9147	25.9503	24.1327	25.5798	25.5156	24.2162	25.2224	23.2124	24.3755
Crym	16.4344	20.2971	19.3454	22.2549	22.3483	21.452	23.3389	22.4333	23.2447	23.464
Cryz	19.5153	20.2897	19.7141	20.6511	20.793	20.1825	20.7862	20.3679	20.9666	20.5642
Cs	22.7564	23.5341	22.9515	22.708	22.6839	23.3107	22.8372	23.3277	22.9218	23.1585
Csad	19.0496	19.4968	19.144	18.9772	18.8787	19.4896	17.7164	19.7123	19.2643	18.0805
Csnk1g1	18.2125	16.3977	17.3749	17.1023	16.3337	16.6526	16.5199	16.4076	16.0383	16.8695
Csnk1g3	20.462	20.2663	20.764	19.8313	19.7355	19.6662	17.9326	19.5343	18.2983	18.9564
Csnk2a1	22.1475	22.0779	22.8449	21.6074	21.4264	22.3446	21.423	22.1294	21.5307	21.7082
Csnk2a2	18.3853	17.6457	18.4292	16.7814	15.5076	16.8157	15.6842	17.747	16.234	16.3107
Csnk2b	21.6545	21.1122	21.6761	20.8598	21.0224	21.2728	21.0516	21.3027	20.8706	19.9879
Cspg5	23.1321	22.7826	22.7568	23.587	23.7713	23.411	24.1691	23.371	23.6925	23.0295
Cspg5.1	15.9255	14.6175	15.26	18.0919	17.5851	17.1718	18.4639	17.4815	18.4391	18.3262
Csrp1	22.0251	22.7794	21.7369	21.1753	22.25	22.1223	21.7756	22.3897	21.427	21.1794
Cst3	15.747	17.149	17.2527	17.7408	17.8065	17.3224	17.5771	17.6501	17.6841	17.95
Cstb	20.8631	20.9267	20.9479	21.4756	21.8397	21.3645	22.0312	21.2191	21.9768	21.8958
Ctbp1	16.8953	15.7742	16.1054	17.6347	17.5167	15.2084	17.388	15.3462	17.3706	17.8035
Ctbp2	18.1737	18.6666	18.1834	19.3452	19.2801	18.9569	19.6255	18.4904	19.5293	19.6994
Ctdsp1	17.1867	16.7874	16.4047	17.0463	16.9167	16.4638	15.0315	16.8836	18.6129	16.6076
Cth	16.0914	15.3569	15.9476	16.6486	16.8868	16.0351	16.2464	15.0343	16.8231	17.0812
Ctnna1	23.9759	24.0772	23.7689	23.6371	24.1278	24.0056	24.3452	24.3949	24.0099	24.237
Ctnna2	24.1893	23.1771	24.2774	22.6064	22.9002	23.6254	22.6448	24.2242	22.1812	22.6507
Ctnnb1	23.2808	23.0437	22.7079	23.4578	23.7902	22.947	23.3016	23.231	23.3722	23.3527
Ctnnd1	16.9908	19.3114	19.9881	20.1548	20.1716	20.4891	21.0709	21.0931	20.9032	21.2316
Ctnnd2	19.6011	19.4581	18.6973	19.7508	18.982	19.1975	19.1159	19.7408	19.6832	19.4874
Ctsb	17.3327	18.7514	15.7156	16.0764	14.969	18.7932	16.6509	18.2342	14.4516	14.7981
Ctsd	19.9837	21.0956	20.6798	20.6417	19.507	22.3407	21.081	21.5781	20.948	20.3924
Cttn	16.2619	15.455	15.1625	18.549	18.6144	16.9551	18.4361	17.4891	18.4093	18.0324
Cul1	16.2949	17.4613	16.7169	16.2353	17.4145	17.2025	15.6132	17.9841	16.7435	16.653
Cul3	19.6962	20.3307	21.0236	20.2781	19.9226	19.9211	19.5308	20.4743	20.0318	20.0367
Cul5	20.1348	21.0796	21.3147	21.033	20.6465	21.5354	20.8254	22.0518	20.2977	21.5311
Cxadr	22.8369	23.054	23.1224	22.1502	22.9146	23.2172	22.7356	23.467	22.2712	21.5552
Cyb5b	17.1459	17.7539	19.0461	18.8936	19.3089	18.5981	18.7981	18.1043	18.7437	18.7913
Cyb5r1	18.5772	19.0296	19.2825	17.8857	16.896	18.4619	17.7163	18.6944	18.2032	18.4021
Cyb5r3	19.9945	20.6625	20.7373	20.0918	19.8272	20.9543	20.4209	21.1783	20.655	20.9035
Cyc1	21.6585	21.3555	21.6274	21.851	22.375	21.4448	21.457	21.7101	21.5674	21.8666
Cycs	23.2493	22.7597	21.5373	20.2302	20.4099	22.7378	21.8474	20.4926	21.8205	22.34
Cyfip1	21.3474	21.868	21.3993	22.2708	22.0898	21.4838	21.5122	21.7127	21.8153	22.0238
Cyfip2	21.611	20.9578	21.987	22.3133	22.1364	21.4636	21.8427	21.0292	21.5972	20.6692
Cyria	17.7946	16.1563	15.9367	18.4108	18.1866	17.2628	18.7267	18.8478	18.8173	18.7665
Cyrib	16.796	18.34	18.6559	20.5739	20.6	18.7251	20.3785	19.8375	20.355	20.5884
Cyth2	17.9399	18.4327	18.5643	17.8028	17.6499	17.8036	16.9991	17.5305	16.9831	17.529
Czib	19.2419	19.2116	19.3415	17.5119	18.8702	19.1544	17.3722	19.1367	18.4639	18.7629
D430041D05Rik	15.5294	15.2845	15.8941	20.1745	20.3968	15.6621	19.7196	15.5136	19.4412	19.3759
Daam1	15.1619	17.4524	16.7907	16.1266	16.9909	16.74	17.508	16.294	16.6328	18.2984
Dad1	16.9641	18.0032	15.9605	15.2924	15.5942	17.9315	15.4945	17.8889	15.0722	19.8207
Dag1	18.4473	20.0939	19.8643	19.3361	19.9362	20.1205	20.1373	20.4516	19.2761	19.9999
Dars1	16.7335	18.371	17.9203	17.5281	15.9414	17.6328	17.0888	18.4636	17.8629	17.1736
Dbi	26.8001	26.5423	26.5545	26.0142	26.5831	27.3303	26.877	27.2501	26.4348	27.1345
Dbn1	17.2222	19.0695	18.0867	17.3733	18.2877	18.7508	19.1104	18.762	19.3883	19.0093
Dbnl	18.1059	19.1339	18.022	19.0647	19.5393	19.0065	20.0033	18.8538	19.8262	19.4198
Dcaf7	16.0721	15.202	16.6501	15.8927	16.427	17.1038	16.5082	14.4591	16.0816	16.9036
Dclk1	20.0781	20.5207	20.2976	20.5475	20.8469	20.456	20.7661	20.5257	20.4481	20.8251
Dclk2	16.95	17.0654	17.1653	17.2128	15.7236	17.5021	16.1468	17.2166	16.0019	17.2271
Dcps	16.6251	17.2555	16.4562	18.4604	18.3179	17.565	18.3226	17.7067	18.2462	19.1492
Dctn1	23.8066	23.3055	23.2238	22.18	22.5376	22.9305	22.4312	22.8892	22.3913	22.1907
Dctn2	17.4813	18.1356	18.4546	21.7413	21.4416	18.4984	21.4402	19.6422	21.5685	21.3892
Dctn4	16.799	16.7527	16.3682	18.7169	18.4009	15.3053	18.2461	15.2845	18.5475	18.3836
Dctn6	16.5093	14.1472	15.7882	17.4035	17.7303	15.876	17.3935	16.0798	16.9722	17.2026
Dcun1d1	16.3358	16.8762	15.9024	18.2692	15.6505	17.0104	15.4197	15.648	17.3786	15.9837
Ddah1	25.8784	25.8143	25.5435	25.9747	26.1378	26.1791	26.4019	26.0565	26.2806	26.3259
Ddah2	25.0323	25.1395	24.6737	25.8561	26.4453	24.3008	25.9211	24.5086	25.6545	25.558
Ddb1	21.8845	22.0454	21.9208	21.7397	20.9823	21.7028	21.0155	22.0575	21.325	21.1934
Ddost	19.7722	20.8341	19.1532	19.6985	19.6087	21.6728	20.8867	20.515	21.5649	21.6953
Ddt	22.8177	22.427	22.6884	22.265	22.022	22.6188	21.9515	22.7898	22.1526	22.3055
Ddx1	19.5861	20.6394	17.8377	17.5226	20.6439	19.3656	19.8692	18.8237	18.4304	19.6047
Ddx3x	15.726	18.8538	18.3925	19.4252	19.1225	19.2105	19.7473	19.3609	19.6889	20.0135
Ddx5	15.3643	18.1712	18.4714	19.2792	19.037	19.1532	18.7821	18.2496	18.5633	18.3658
Ddx6	18.8346	18.9114	18.7002	18.806	18.0843	19.1058	18.3001	18.7359	18.1987	18.4813
Decr1	18.2668	18.867	17.4295	16.8927	15.3033	18.714	17.5571	18.2911	17.6389	17.519
Denr	15.5967	17.4431	17.2367	16.5557	17.7939	17.347	17.4547	17.7673	17.3241	16.1737
Dgkb	18.385	18.4836	18.645	18.3882	18.1537	17.6586	18.6141	18.1806	18.3239	17.2751
Dgke	18.8686	19.7897	16.7702	17.1883	16.5375	16.1024	17.2742	15.4508	16.9326	17.3689
Dhdh	17.648	18.0544	17.3756	18.5598	17.9465	17.7321	18.7104	17.39	18.6608	18.9281
Dhrs7b	19.631	18.3486	19.032	16.4775	17.5382	17.5437	18.2621	17.6021	18.765	18.1916
Dip2b	20.5072	19.811	18.9874	20.2885	18.9278	18.6149	19.6663	19.1002	19.7679	19.9305
Dip2c	18.7906	20.5669	19.7723	20.259	20.0287	20.3214	19.9391	19.4276	19.901	20.2917
Diras1	18.4203	17.585	17.6589	16.7054	15.9325	16.5162	15.268	16.9604	16.0406	15.958
Diras2	20.9947	21.8703	21.9025	21.9467	22.0249	21.5313	21.4719	21.3312	21.2728	21.3843
Dkk3	18.3818	19.9379	16.2351	17.091	16.4628	20.3797	18.5118	19.1389	18.5403	15.2242
Dlat	20.5518	21.598	21.6848	21.3694	21.1851	21.5886	21.3739	21.1256	21.3367	21.6866
Dld	23.4501	23.277	22.7049	23.1391	22.4403	22.7331	22.3578	22.243	22.9511	22.9779
Dlg1	22.212	22.3012	21.9036	21.9759	22.2059	21.9702	22.4472	22.0729	22.2787	22.5456
Dlg2	22.9928	22.7342	22.8316	22.4611	22.666	22.6622	23.0266	22.3746	22.6626	22.6149
Dlg3	20.9924	21.1296	20.8859	20.495	20.5862	20.2655	20.7091	20.1692	20.7205	20.8648
Dlg4	23.551	22.8601	22.6813	22.5034	21.8605	22.1684	21.7155	21.4137	21.9444	21.9571
Dlgap4	20.4405	20.43	21.351	20.9896	20.2305	20.4019	19.988	20.9129	20.2895	20.6401
Dlst	20.2919	20.0607	20.8091	21.1688	21.1657	20.1464	20.4588	20.3451	20.5441	20.787
Dmd	20.0646	20.9296	20.8646	21.4803	22.8784	20.1602	21.203	20.8047	20.9981	19.6924
Dmxl2	16.6487	15.8257	15.7955	16.9719	17.1507	16.3164	16.3439	15.5632	16.7534	17.059
Dnaja1	22.2858	21.7631	22.1297	20.9941	21.0224	21.928	21.281	21.8692	21.2372	21.4487
Dnaja2	21.2298	20.8851	20.822	20.1367	20.6611	20.7364	20.4814	20.8485	20.4973	19.9898
Dnaja4	21.5235	18.596	16.1975	14.9315	16.1276	19.8133	17.6532	18.2126	14.5599	18.2022
Dnajb1	17.5644	17.3132	17.1697	15.0252	14.6095	16.2311	15.7741	16.9034	16.1014	16.8301
Dnajb11	20.7148	20.3338	19.7206	14.9558	16.5147	20.2077	18.6707	18.0474	18.8347	19.4725
Dnajb2	17.9056	17.9915	18.4906	19.2938	19.199	17.2129	19.0116	17.3941	18.688	18.8486
Dnajb6	18.496	18.6051	18.4571	17.8738	18.2043	18.009	18.1314	17.9332	17.755	17.8997
Dnajc5	25.6642	25.1898	25.8007	24.1381	23.6167	24.1893	21.9138	24.7751	22.4435	22.1266
Dnajc6	20.9394	21.5695	21.6617	21.7839	21.2053	21.3834	20.5682	21.1031	20.9945	20.8264
Dnm1	24.7382	24.9276	25.6195	25.9696	25.6597	24.9724	25.1898	25.1126	25.26	25.3399
Dnm1.1	16.6831	16.6651	16.7838	18.4857	17.8871	24.5646	17.6305	16.694	17.5675	18.2138
Dnm1l	18.4705	18.755	18.6135	19.1934	18.805	18.5273	19.1992	18.5902	19.4641	19.5442
Dnm3	23.5612	22.9239	23.5877	23.2339	22.9631	22.7318	22.7712	22.7637	22.7324	22.4963
Dnpep	22.6343	22.4724	22.4958	24.0595	23.9956	22.3237	23.5932	23.0518	23.753	22.8491
Dpm1	16.5245	18.4897	17.3517	19.6143	19.3228	19.3195	19.7656	19.5115	19.7862	20.1516
Dpm3	17.2222	17.31	14.9891	17.2731	17.2778	17.3686	17.4267	17.27	17.4755	16.6467
Dpp10	16.0594	15.9614	15.7052	16.2813	15.8029	16.2608	16.0567	16.3025	15.7513	16.3431
Dpp3	19.3601	18.0456	19.7801	18.0456	17.349	18.9563	18.3748	18.5375	18.2535	18.6058
Dpp4	20	20.4382	20.4439	19.053	19.7376	21.1834	19.9415	20.9755	19.8755	20.1891
Dpp6	24.576	24.4615	24.7254	23.822	23.4996	24.0244	23.4222	24.0263	23.4833	23.727
Dpysl2	26.7163	26.8503	26.8364	27.0902	27.2241	26.6206	26.9057	26.3258	26.7319	26.9399
Dpysl3	22.9896	23.1234	22.7269	23.8198	24.1413	22.3756	23.4936	22.3669	23.2538	23.1638
Dpysl4	21.4823	22.2787	22.4427	23.7374	23.7281	22.6411	23.8063	22.6568	23.6177	23.7715
Dpysl5	19.95	20.539	20.3277	21.2992	21.7654	19.9577	21.1918	20.3878	21.1836	21.7069
Drg2	16.3207	14.8045	15.3754	16.8049	16.893	16.1665	16.5478	15.3433	16.7847	17.9143
Dsp	27.1095	22.7695	26.4339	24.8485	24.9174	24.7089	24.3421	24.3168	23.2816	22.6836
Dstn	23.4194	23.4772	23.691	23.0491	23.1291	22.9218	22.8914	23.0581	22.651	21.4793
Dtd1	19.6185	18.8737	19.3805	18.3068	18.6711	18.8106	18.1022	18.5322	18.2817	18.2129
Dtna	18.2728	16.7292	16.7814	19.7479	20.0531	16.6939	19.5453	17.7655	19.3394	18.954
Dusp15	19.0198	17.8882	19.3149	16.667	16.8972	18.0712	16.8576	18.115	16.8315	15.7646
Dusp3	17.1094	18.6156	19.9058	20.0692	18.9782	19.9927	19.1935	19.2026	19.5615	19.6391
Dync1h1	24.048	24.1773	24.2151	24.5824	24.3679	23.6839	24.1355	24.0499	24.2259	24.4053
Dync1i1	16.363	15.377	16.9266	17.7923	17.3561	15.2719	17.2829	14.3789	17.4133	17.9042
Dync1i2	22.5216	21.2565	20.8612	21.1401	21.7612	20.9309	21.3375	20.7381	21.1408	21.3628
Dync1li1	19.9475	20.1543	19.9283	19.2658	19.7855	18.6066	19.0183	18.9478	19.2201	19.0203
Dync1li2	20.6356	20.139	20.2156	18.7657	19.1028	19.6709	19.1045	19.3627	18.9644	18.9657
Dynll1	16.3098	18.8621	16.9371	19.9578	19.1108	18.8132	19.3453	16.4371	19.5126	17.7344
Dynll2	23.4449	23.6824	23.3495	23.6617	23.409	23.4917	23.4398	23.2754	23.5572	22.3259
Dynlrb1	17.0219	15.3025	17.0378	19.8402	18.9917	17.57	19.7447	15.0664	19.5747	19.7843
Ebp	17.8945	18.1893	16.8009	16.8329	16.5224	18.405	18.4382	18.2268	18.4616	18.84
Echs1	16.7954	17.7718	17.7456	15.6274	16.2886	18.1767	18.4897	16.9554	17.6028	18.0999
Eci1	16.0326	16.5622	15.2147	15.0444	17.5384	16.4642	18.6083	15.4524	18.6609	18.9399
Edil3	16.3453	18.3399	18.473	17.2876	17.1756	18.0767	18.1883	18.6024	17.9994	17.7941
Eef1a1	23.7451	23.3991	24.1433	24.6493	24.4972	24.1899	24.8561	24.2849	24.6504	24.532
Eef1a2	17.6602	18.0001	19.1075	20.4926	20.5473	18.2203	20.9214	18.4664	20.5495	19.6364
Eef1b2	19.1918	17.213	15.1455	18.1915	18.6435	17.8965	18.7761	17.4652	18.4904	19.0367
Eef1d	15.4477	15.3821	16.0267	15.6464	16.3223	15.9484	16.2752	16.3556	16.2636	16.5958
Eef1g	21.7718	21.3034	21.3922	20.9021	20.8877	22.1056	21.654	22.0849	21.3673	21.9117
Eef2	24.4089	24.3643	24.4756	23.8333	23.8519	24.5307	24.1705	24.4688	23.9714	23.9292
Efhd2	22.4634	23.4609	22.6688	23.1404	23.1196	23.5963	23.5709	23.8265	23.4258	23.7761
Efnb1	16.8018	15.2502	15.7764	18.5791	19.0581	14.7483	19.0169	14.0519	18.645	19.0596
Efr3a	19.2108	20.3301	19.9162	20.9315	20.7157	19.4327	20.4804	20.0585	20.573	20.5398
Efr3b	16.0894	17.0891	17.1521	18.0562	18.3338	15.5716	18.0807	15.7957	17.7126	17.9586
Egfr	16.6607	18.3553	17.8067	18.9345	19.0003	18.776	18.9197	19.7269	19.1593	19.4404
Ehd1	21.9859	20.5062	21.7805	20.1921	20.4571	20.6755	20.3022	21.0933	20.0502	20.2513
Ehd3	22.52	22.0669	23.0575	22.3185	22.4975	22.3481	22.5822	22.502	22.2941	22.5268
Ehd4	20.7756	20.6175	21.1252	21.0124	21.0546	20.0315	19.9931	19.9217	20.1168	20.3148
Eif1ax	19.2221	18.3556	18.8677	17.2889	17.2349	18.2034	17.5852	18.0078	17.4875	17.4938
Eif2s1	19.1796	18.206	18.929	18.8476	18.8442	18.5958	18.9997	18.6102	18.6677	18.8295
Eif2s2	18.4594	15.7858	18.5379	16.1639	15.8617	14.4607	15.4291	16.2643	15.4679	15.8394
Eif2s3x	20.6175	20.1452	21.1221	20.6846	19.7806	20.2432	19.6779	20.5937	20.3869	20.4793
Eif3b	16.3936	14.7753	15.2435	14.1863	14.5176	15.271	17.0429	15.6605	16.5098	16.9692
Eif3c	17.118	16.3429	16.1205	14.3459	15.4501	16.3272	15.5447	16.3993	15.2939	16.2308
Eif3d	17.4198	18.7268	18.6984	19.5193	19.7205	19.6925	19.7382	18.9872	19.5518	20.1476
Eif3g	17.0201	16.4127	16.9915	16.064	16.1803	16.7739	14.2267	16.8883	17.6501	14.5895
Eif3j2	18.921	17.8017	18.2249	16.3323	16.3003	17.2883	16.2119	17.3045	16.1717	16.1148
Eif4a1	17.4895	14.3521	16.299	17.1966	16.5047	16.8217	16.5617	15.2892	17.028	17.4466
Eif4a2	22.5939	22.238	21.7656	22.5142	22.6143	21.9927	22.235	21.7914	22.2305	22.5117
Eif4b	17.7889	15.4235	16.6232	17.21	17.0785	14.8627	17.3627	15.6056	16.53	16.1277
Eif4e	18.6707	17.9941	16.933	18.4136	18.1067	18.4175	18.5473	18.1451	18.2033	18.2328
Eif4g3	16.8839	15.3493	16.249	15.5165	16.8984	17.0008	16.3652	16.6641	16.8099	15.8943
Eif4h	19.8309	19.048	20.032	15.2453	17.0414	18.8973	16.5488	18.5967	15.8738	15.4469
Eif5	14.8677	14.7765	15.5224	16.2076	16.3064	16.158	16.7902	16.5619	16.169	16.76
Eif5a	18.4661	20.1081	19.7312	20.4777	20.0005	19.8146	20.1656	20.1678	20.1691	19.2193
Elapor2	17.9185	17.5909	17.0332	14.6884	15.4751	17.7034	16.6381	17.8163	16.655	15.7794
Elfn2	16.5571	15.7389	16.074	16.8406	17.6329	15.4824	17.4049	15.758	16.9134	16.9847
Elmo2	18.5869	18.8007	18.873	18.6939	18.6169	19.5149	18.9089	18.5725	18.0735	18.3337
Elmod2	21.3499	19.8555	20.9144	18.467	18.2302	20.6438	18.4248	20.6653	18.8493	18.291
Elob	18.0847	17.8671	18.0574	18.2635	17.8758	16.36	18.9968	16.8972	18.6037	16.3993
Eloc	20.0979	20.3684	20.0128	19.5332	20.2807	19.279	19.5014	19.6851	19.4267	19.217
Elovl4	18.1166	18.3263	18.3299	17.0917	16.6122	19.2317	18.1898	19.3846	19.0205	19.7116
Elp1	16.9341	15.4766	15.7845	16.4712	15.7924	15.9481	16.5585	14.6652	16.614	16.4677
Elp4	16.3778	15.915	16.1806	16.5737	17.4076	15.0135	16.3509	15.1513	16.3889	17.0706
Emb	24.0261	23.7311	24.4682	22.8738	23.5425	23.8757	23.3296	24.331	22.9952	22.5837
Emc1	16.8645	17.4532	15.6638	15.2959	14.805	18.3547	15.9323	17.3933	17.0017	15.676
Emc2	19.1596	19.3427	18.8027	18.732	18.9824	19.2941	18.8181	19.5291	18.8853	18.1469
Eml2	15.7339	18.0722	16.1127	17.5208	16.6758	18.5305	20.7972	17.0152	18.8598	19.1094
Enah	16.2153	15.6518	16.4085	16.5615	18.7713	15.3097	18.7722	16.2307	18.8175	17.9718
Endod1	16.8311	18.5751	17.4968	17.7961	18.8135	18.4499	19.4979	17.2506	19.1707	19.2308
Eno1	27.3356	27.6301	27.7755	28.9839	28.9559	27.564	29.1594	28.3154	28.9778	29.1056
Eno2	25.6378	25.0329	25.0348	25.8042	25.9854	24.6907	25.429	25.9192	25.2287	25.5398
Eno3	20.5087	21.0591	20.9324	21.6216	21.2731	20.3789	20.5479	20.6909	21.1257	20.964
Enoph1	18.9825	19.6897	19.6458	19.9873	19.6027	19.1092	17.8416	18.5696	19.2739	19.3791
Enpep	18.113	18.4578	19.0238	17.5547	18.8131	19.6386	17.0512	18.7648	17.1285	17.9643
Ensa	16.5027	18.3891	18.8792	18.3865	18.4925	18.2215	18.3317	18.8719	18.4957	18.3363
Entpd2	21.9944	22.4339	22.345	21.5636	21.2705	22.9499	21.238	22.7484	21.4041	20.9925
Entpd3	19.9143	19.7334	19.9356	18.3785	18.299	19.4083	18.7333	19.5971	18.805	19.1927
Epb41	19.4657	19.291	20.2979	18.385	17.418	15.3971	17.0623	17.0883	17.54	14.8287
Epb41.1	25.4255	25.0021	25.5672	26.0237	26.0763	24.2583	25.0295	24.4402	24.9816	24.9283
Epb41l1	21.0713	20.8152	21.2186	21.031	20.3569	20.7769	20.0386	20.4952	20.3809	19.9355
Epb41l2	28.2716	27.8967	28.2278	28.4819	28.6931	26.9865	28.0129	27.5033	27.9352	27.9085
Epb41l2.1	23.9069	23.8515	24.1312	23.6953	24.1487	22.5729	23.8265	23.0772	23.3415	23.6486
Epb41l3	24.3054	24.4	24.8044	25.2615	25.141	24.1882	24.5282	24.285	24.7414	24.3637
Epb41l3.2	18.3694	18.6785	18.5877	19.1535	19.8417	18.0227	18.3445	18.211	18.6729	18.3535
Epb41l3.3	17.4208	16.8505	16.1992	16.9765	17.6279	16.2005	14.6998	15.3269	17.3508	14.3453
Epb41l5	19.2415	19.9002	19.4127	20.4672	20.2626	19.0329	18.8518	18.9802	19.7034	19.4504
Epha2	17.0945	16.213	16.4802	15.7027	16.2522	16.9315	15.4044	17.0303	15.8483	15.9218
Epha4	19.88	21.4149	21.1069	20.6372	20.7954	20.6844	20.5954	21.0736	20.5946	20.3096
Epha5	19.1872	19.9538	18.9726	18.6133	18.8415	19.4589	18.8874	19.9685	18.8191	18.1799
Ephb2	23.632	23.3861	23.7849	23.1626	24.0896	23.1471	22.6221	23.0788	22.6159	22.8031
Ephx1	23.0716	21.6272	22.2828	18.8479	19.3672	22.1026	19.6775	22.1319	19.7885	20.4488
Ephx2	17.2534	17.0636	15.0249	18.6836	18.9734	18.1026	19.6063	18.7134	19.3285	19.8926
Epn1	17.6224	18.4113	18.9567	18.7366	18.154	18.3934	18.2022	18.4656	18.4562	18.3044
Eprs1	16.6001	15.5947	16.1583	17.4434	16.8871	14.1388	16.5998	17.6396	16.2353	16.6527
Eps15l1	17.7216	17.8389	16.403	18.4309	16.4661	17.5899	18.1311	17.6696	16.08	18.0842
Erap1	16.9219	16.348	15.7449	16.8622	16.8374	17.7852	15.547	16.0355	16.8037	16.8442
Erbin	15.5001	16.365	15.557	15.866	16.5161	17.1867	16.6147	16.1028	17.8003	18.1246
Erc1	20.0062	19.3599	19.406	18.0811	18.5554	19.39	17.7005	18.7114	17.7552	18.2359
Erc2	18.4981	16.3243	17.7978	16.7805	16.122	16.3651	17.3742	15.7612	16.5182	17.5677
Ergic1	23.5699	22.1917	21.3029	21.4608	22.943	21.7675	21.0473	21.7848	21.6811	21.9143
Ergic2	16.3871	17.1812	16.3917	15.4872	16.0165	18.0973	15.4338	15.927	15.8271	15.8842
Ergic3	17.823	18.6762	14.9264	14.8177	16.9041	18.6976	17.0428	16.5728	17.504	17.9735
Erh	16.6649	17.4568	15.309	17.6185	17.415	17.9655	17.6095	17.6769	17.3801	17.7525
Erich5	16.6156	16.7077	16.1924	20.6988	22.308	15.9826	19.3746	15.6372	17.8582	18.8378
Erlin2	21.7329	22.7333	22.1513	22.9199	23.1498	23.4136	23.4157	23.7293	23.411	23.4905
Ermn	20.4333	20.4492	21.0156	20.6803	20.8704	20.7609	21.307	20.7881	21.2541	21.1138
Ermp1	16.9747	16.9159	16.8378	15.5964	16.1905	17.4927	15.8953	17.8479	16.6609	16.5262
Erp29	19.5934	20.5603	19.924	19.5071	19.7944	20.9386	20.7252	20.15	20.6112	20.9523
Erp44	21.1276	21.5281	19.9178	19.5505	19.473	22.0779	20.8721	20.5444	21.0216	20.8376
Esd	21.4729	21.9862	21.5322	21.6143	21.7143	21.5041	21.5104	21.7233	21.596	20.685
Espn	22.1144	22.282	23.0272	22.0933	22.1914	21.6383	22.497	22.7865	22.0114	22.3679
Etf1	17.811	17.2994	19.2558	18.0813	17.6044	19.0848	18.0027	18.7104	18.0437	19.019
Etfa	16.4713	17.2406	16.4346	17.5834	17.5689	17.5315	18.9692	16.5143	19.1582	18.8345
Etfb	16.8976	19.6559	17.0616	18.4576	18.2145	19.9873	20.5676	18.6069	19.6188	20.5052
Ewsr1	15.3177	18.5677	18.0596	17.6537	17.4769	19.1669	18.2071	18.728	17.8852	18.561
Exoc1	17.8603	16.8507	15.6111	17.9581	17.773	16.2493	17.4236	15.8224	17.6099	17.3631
Exoc2	16.9664	17.4571	17.943	18.6477	17.5984	18.0477	18.0759	17.5184	18.6135	19.0563
Exoc5	21.3318	20.6529	20.2066	19.3204	20.4002	19.9504	19.3252	19.7136	19.4152	19.2771
Exoc7	16.4531	17.6932	17.786	18.0224	17.9133	16.9804	18.2835	17.9535	18.0585	18.4634
Ezr	24.4489	24.4662	24.815	24.1717	24.3008	25.1503	24.4538	25.0734	24.1644	24.2982
F11r	18.923	18.9678	18.9343	19.2854	19.6029	19.2635	19.2348	20.0525	19.7216	17.7835
F3	19.6827	19.6577	19.8495	18.6624	18.7205	19.851	19.1963	19.9658	19.2788	19.8542
Fabp3	20.7009	20.8454	20.4633	21.145	21.2853	20.7782	20.9206	20.6991	20.834	21.2321
Fabp5	19.9587	20.5312	19.3372	20.8657	22.1872	20.497	20.6921	20.5315	20.9532	20.7701
Fah	17.7134	16.8883	16.3102	16.2672	16.9695	17.101	17.7123	16.8555	17.7262	17.6195
Fahd2a	17.1845	17.0678	16.6786	16.0096	16.1931	16.4744	17.6222	16.4562	17.2304	17.9439
Faim	20.1897	19.3875	19.4121	17.1499	17.2727	16.8412	15.4268	17.2783	16.9175	16.8089
Fam114a2	17.3757	14.5799	16.0791	16.7905	17.2484	15.5976	17.0622	15.0477	15.7306	15.8731
Fam126b	21.8601	21.3516	21.4661	21.1698	21.2634	20.6179	20.8836	20.4556	21.0792	20.4618
Fam162a	17.5276	18.5012	16.3239	15.883	15.792	18.8927	17.7823	15.8287	17.7611	18.3161
Fam234a	18.3133	18.2009	19.8105	18.5356	18.9059	19.8177	17.5953	20.5243	17.9494	17.6614
Fam234b	18.4288	18.534	18.5399	16.0979	17.1965	17.8705	16.8341	18.2654	16.6325	17.351
Farp1	17.8366	15.2205	15.7906	18.2929	19.0107	16.1588	18.9677	15.0756	18.8342	18.9447
Fasn	20.9569	21.8068	21.3559	23.2079	22.8386	21.7154	22.9016	22.0185	23.1252	23.0585
Fbn1	17.6027	18.4554	16.2779	16.8581	17.1816	19.6486	14.493	19.1163	15.3234	15.6465
Fbxo2	20.5593	20.4923	20.4667	19.7738	19.7044	20.6232	19.8247	20.6339	19.9845	19.7654
Fbxo6	18.1139	17.9124	17.9913	17.9894	15.1832	17.1799	17.3731	18.0296	17.5725	17.7545
Fcgbp	24.9118	22.8163	22.6214	23.2215	21.6693	21.3384	21.7707	22.7241	21.6126	19.4205
Fdps	20.0121	19.9731	20.1085	20.3721	19.7898	19.8927	19.6619	20.1254	20.0988	20.3033
Fermt2	16.3471	17.5664	16.8275	16.0406	15.4596	17.4503	17.2395	17.7593	17.2609	14.8354
Fh	19.2628	18.9048	17.5367	19.4504	18.8291	20.6903	21.2135	17.8679	21.1238	21.565
Fhl1	20.9969	21.6712	21.009	20.2201	20.1308	21.3284	20.4816	21.6415	20.5815	20.1358
Fibp	19.989	20.5807	20.8248	20.9419	20.7591	20.4525	20.7158	20.2742	20.6089	20.8659
Fis1	18.778	18.1407	18.4525	18.5955	18.1459	18.313	18.0996	17.8078	16.5259	16.8055
Fkbp1a	21.0779	21.2927	20.5879	21.3101	21.5726	21.0921	21.834	20.7702	21.5546	21.6183
Fkbp2	16.4842	18.9965	15.5422	18.5309	18.8446	20.1386	19.933	18.9585	19.7929	19.9873
Fkbp3	19.6393	20.1299	20.1385	18.9421	18.7291	19.3355	19.5203	20.2988	19.4653	19.6396
Fkbp4	22.8112	22.6613	22.9253	22.2602	22.3557	22.5799	22.1441	22.4695	22.1958	22.126
Flna	20.339	20.6002	20.2084	21.0219	21.8311	22.2514	23.26	22.3877	23.0457	23.3974
Flnb	16.9616	18.1539	19.2806	18.7831	18.6139	18.9823	19.5636	19.1835	19.7208	20.4151
Flot1	16.0291	17.0405	15.9344	20.0747	19.8659	17.8934	20.9671	19.1238	20.5974	20.8931
Flot2	21.4904	21.118	21.2154	21.3937	21.3436	20.9191	21.441	21.4045	21.395	21.1267
Fmn2	19.8123	18.9356	19.3685	18.935	18.7583	17.1719	15.3097	17.1605	16.8494	16.3746
Fn3krp	19.9918	21.1876	20.7948	20.6071	20.7141	21.1972	20.6817	21.2587	20.7537	20.9616
Fnbp1	17.4778	18.5829	19.0022	17.7206	17.3447	17.8552	16.9676	18.1881	17.8857	17.2014
Fnta	17.8159	16.7627	17.1518	16.7639	15.3285	16.8967	17.0674	17.0916	16.5245	15.6569
Folh1	23.8254	23.8948	23.6132	22.6172	22.4929	24.3775	23.3383	24.6295	23.4287	23.8424
Folr1	26.0275	25.5186	25.5727	23.9437	24.7857	25.4002	24.2161	25.527	23.7144	22.2364
Frmd5	17.9426	18.7349	18.3025	19.0558	18.5311	18.3829	19.446	18.967	19.29	18.8647
Fscn1	23.6959	24.9521	24.8017	24.8378	23.9228	24.5435	24.8665	25.0463	24.8588	24.2045
Fscn1.1	16.536	15.5279	15.3121	21.4488	22.0147	14.6292	21.0089	14.9359	20.9173	20.3848
Fth1	24.9333	23.5027	24.7108	23.3849	23.9987	23.6905	23.5092	23.8692	23.0531	22.5759
Ftl1	23.9701	22.8383	23.7827	22.6156	23.5918	23.4277	23.0432	23.6405	22.5779	22.5112
Fxyd1	21.2419	22.9007	23.457	22.67	23.0654	22.7093	23.0284	23.8269	22.884	23.292
Fxyd6	17.5326	18.2236	18.3699	19.2815	18.7522	17.888	18.1809	18.2143	18.0143	18.1875
Fyn	19.765	19.3565	19.9321	19.1264	19.2265	19.5421	19.4011	19.3675	18.9002	20.0922
Fzd7	15.9238	18.2621	19.4916	18.9217	17.8722	19.5362	19.0421	19.8535	19.0992	18.1981
G6pdx	19.6994	19.4771	19.3625	21.4732	21.1596	19.3921	20.7309	19.9299	21.1041	20.774
Gabarapl1	18.1732	17.97	18.1585	16.233	16.0949	17.6512	16.6112	17.1293	15.418	15.8418
Gabarapl2	17.5376	18.8258	19.2066	18.3422	18.3328	18.6745	17.3472	18.2484	18.0803	18.3181
Gabbr2	15.8881	17.7887	17.2781	16.947	15.3849	17.7757	17.794	17.7901	18.5964	18.3406
Gabra1	24.249	23.324	24.4053	22.6661	22.0506	23.3668	22.062	23.6191	22.2141	22.1754
Gabra2	16.4389	19.4309	19.9534	18.6205	18.3313	18.8624	17.5634	19.542	18.5262	18.7396
Gabra3	21.9038	21.9739	21.6044	21.9474	21.5813	21.4783	20.9411	21.1904	20.9315	21.2348
Gabrb2	22.5651	22.6222	23.1948	21.6013	20.4348	22.4419	20.6651	22.5762	21.0557	21.355
Gabrb3	19.3679	19.3885	19.7158	19.9759	19.4519	20.3997	19.068	19.7593	19.2216	19.6154
Gabrg2	20.3915	19.7681	20.9949	19.7241	19.0029	20.047	18.749	20.2542	19.1328	19.0541
Gad1	20.8823	21.5296	21.7952	21.4348	21.3354	20.9008	20.4102	20.7456	20.7183	20.6302
Gad2	17.786	15.7263	17.3953	17.8546	18.1234	16.724	17.1381	16.6256	17.3517	16.4749
Galm	18.8602	20.1197	19.3186	18.8065	19.0488	19.3751	18.7079	20.1413	18.7365	19.6705
Ganab	23.0002	23.5389	22.0214	22.6284	22.3939	23.7683	23.8676	23.1103	23.9113	24.2471
Gap43	20.3294	20.8182	21.1422	22.7085	22.7841	20.994	22.143	21.5765	23.2982	22.2144
Gapdh	27.6022	27.3697	27.4903	28.5544	28.6308	27.5337	28.5271	27.575	28.4338	28.3979
Gapdh.1	22.6758	23.0829	22.2355	20.6743	20.1017	22.4782	19.8587	22.8276	20.1543	20.7555
Gars1	18.6371	18.0205	17.5234	20.3169	19.7058	16.6969	20.143	18.6314	20.0021	20.2842
Gart	15.292	16.2733	16.9009	15.6018	15.5653	15.9446	15.7871	15.4087	15.8361	16.1292
Gas7	20.3539	20.1253	20.0108	19.2792	19.3073	19.1729	18.8604	19.488	18.6526	18.8303
Gatd3a	17.0602	16.5439	15.9758	17.7758	16.3152	16.8759	18.8719	16.2651	19.4709	19.4449
Gbe1	19.3722	21.3306	20.5041	20.8376	21.1294	21.133	21.4537	21.4799	21.8173	22.1908
Gbp2	18.5565	16.6976	17.1349	16.568	18.7732	21.2211	19.482	21.6482	19.6998	20.2587
Gclc	15.7668	16.3351	17.559	16.8222	16.468	17.1153	17.5791	16.6357	17.0734	17.7731
Gde1	24.7927	24.6029	24.6526	23.5975	23.8825	23.5923	23.1192	24.0256	23.4479	23.2606
Gdi1	24.5984	24.8375	24.7891	24.7141	24.5491	24.5744	24.3875	24.5415	24.5447	24.0809
Gdi2	25.3515	25.4099	25.6616	25.1976	24.9461	25.5575	25.3331	25.6287	25.2886	25.3015
Gdpd1	20.9598	21.9491	22.4746	21.0452	21.2785	22.0346	20.9184	22.3377	20.9551	20.3234
Gdpd5	16.3222	17.806	17.2134	18.5801	18.4637	18.3771	18.3991	18.7936	17.8947	18.2451
Get3	18.9251	18.7741	19.4111	19.389	19.7232	18.398	19.1883	18.7919	19.4542	18.7485
Gfap	16.6908	15.513	16.1514	16.241	15.5881	17.307	16.4594	14.5711	16.2633	16.7399
Gfer	16.7086	16.5334	16.4456	15.1494	15.2357	16.5595	15.6456	15.569	15.3069	15.6528
Gfus	16.7223	17.8081	16.3325	19.0359	18.5927	17.4249	18.4582	17.9394	18.0842	19.4733
Ggps1	22.2571	21.6293	22.5004	21.7558	21.5657	21.221	20.5811	21.7887	20.89	20.7295
Ggt1	21.9233	21.9692	22.3328	21.796	22.0662	22.0987	21.599	22.1967	21.5364	21.6702
Ggt7	21.4469	21.1769	21.7874	20.5588	20.8355	20.892	20.3511	21.4729	20.4761	20.5922
Git1	18.1868	15.5648	15.8985	16.2274	16.7088	14.7714	15.654	16.2001	14.0586	16.3629
Glg1	22.237	21.9501	21.8366	20.5336	19.9906	22.6426	21.0116	21.9105	21.0899	21.0439
Glipr2	17.4843	17.4062	16.0402	18.3722	19.1928	20.2082	20.039	20.6348	19.7053	20.2713
Glmn	16.0832	16.0157	16.8285	16.7796	16.4544	15.2927	17.2558	16.2465	16.9078	16.2068
Glo1	25.299	24.7519	25.4257	24.1088	24.2045	24.2658	24.0374	24.6546	23.8407	23.9864
Glod4	17.6778	20.5534	18.8551	22.0946	21.8997	20.4495	22.1304	20.2777	22.0136	22.109
Glra3	16.7999	18.8413	18.2132	19.0296	18.22	18.9053	18.0987	17.57	18.108	18.5381
Glrb	21.8562	22.0017	22.2252	21.7702	21.2552	21.4964	20.8775	21.8511	21.0499	20.7251
Glrx	18.4369	18.4066	18.2453	18.624	15.7764	18.2126	16.6498	18.2539	17.4606	19.1838
Glrx3	18.6645	17.957	18.9095	18.4146	17.6733	18.6797	18.3862	19.0276	18.409	18.2178
Gls	20.5307	19.5111	21.5928	20.2447	20.1592	20.7976	20.6617	19.7524	20.3467	20.3133
Gltp	16.3487	16.3693	16.9353	16.688	16.9196	17.1068	17.5238	15.6597	16.8749	17.5568
Glud1	21.6251	22.4514	20.7989	21.9645	21.8788	22.6391	22.7152	20.5157	22.5029	22.7682
Glul	27.1804	28.0538	27.6378	28.3309	28.3676	27.5481	28.48	27.7789	28.4818	27.5808
Gm10358	18.9601	19.2639	19.5527	15.2082	17.0549	18.9958	15.9604	19.044	15.2741	16.0347
Gm15013	16.4523	16.2539	15.7583	17.7577	17.9896	15.9158	16.3255	14.3051	16.4703	16.6464
Gm20390	23.1153	23.4089	23.5274	23.337	23.3392	23.4471	23.2785	23.7191	23.217	23.0927
Gm27029	19.0451	18.5806	19.1367	18.299	18.4936	17.3216	17.9492	17.9004	18.1754	18.3815
Gm29427	18.3192	17.5053	18.2372	16.5326	16.3659	15.9991	14.453	16.3967	15.9033	16.0761
Gm49804	18.7232	14.5498	18.628	16.2639	17.0154	17.7661	17.26	15.0594	16.2273	17.7696
Gm5478	24.3262	20.9803	24.2086	23.6507	19.6911	19.2856	20.7545	22.7002	20.541	17.556
Gmfb	18.8149	19.0515	19.9577	19.6029	20.0779	18.885	19.587	19.7549	19.7146	20.166
Gna11	25.0859	24.8332	25.1703	24.5518	24.4182	24.4383	23.7251	24.7286	23.9138	24.0546
Gna13	23.127	23.1485	23.2905	23.211	23.0532	23.4502	23.1443	23.8154	23.097	23.7021
Gna14	19.2036	19.6218	19.1659	20.1664	20.205	20.7257	20.3108	21.0106	20.254	20.4942
Gnai1	23.9807	23.7605	23.629	23.0331	22.4199	22.804	22.1179	22.8313	22.3711	22.0679
Gnai2	26.5502	26.7694	26.4271	26.4119	26.2488	26.7223	26.2419	26.7588	26.2807	26.1436
Gnai3	22.5586	22.1757	22.1823	21.9037	21.8284	21.9407	21.3967	22.1758	21.6002	21.0727
Gnao1	20.4301	19.1511	20.973	20.2846	19.3898	18.6377	18.0482	19.6092	18.4085	16.8019
Gnao1.1	28.9621	28.8532	28.8426	28.3985	28.4729	28.2996	27.8623	28.3419	27.9539	27.9224
Gnaq	23.1006	23.9363	23.2889	24.0575	24.1662	23.7187	23.7787	23.8036	23.7858	23.7539
Gnas	25.2813	25.2009	25.1005	25.1463	25.3864	24.8371	24.7037	24.9271	24.5761	24.6482
Gnat1	28.3039	27.6419	27.6287	27.4922	28.0296	27.025	27.259	27.1888	27.2541	27.149
Gnat2	17.9493	18.7098	18.8329	18.1071	18.2961	16.3586	17.501	17.3916	16.4007	17.3843
Gnaz	24.7015	24.3343	24.5068	24.4747	24.4397	23.3228	23.3929	23.1875	23.4528	23.292
Gnb1	25.3212	26.1842	24.991	28.0911	28.4156	26.153	28.3626	25.6634	28.2307	27.8553
Gnb2	26.3577	26.736	26.2463	27.4192	27.3714	26.4615	27.3075	26.3121	27.1481	26.3896
Gnb3	23.1186	24.1412	23.2974	25.0933	25.1676	23.6759	24.8342	23.689	24.6387	24.3541
Gnb5	24.3753	24.2775	24.2432	23.7008	23.8861	23.6004	23.327	23.8666	23.6287	23.087
Gng11	17.6624	15.74	16.8304	18.5948	17.7003	17.1421	18.9899	18.1615	18.4604	18.7675
Gng12	17.3105	18.2734	18.2049	19.9067	18.9361	17.5563	19.4775	18.5435	19.6122	18.8381
Gng13	20.1391	19.0572	20.3762	19.2121	18.0568	18.4569	17.3947	19.2115	17.1957	16.739
Gng2	17.8184	17.9115	17.7128	18.1769	17.5427	17.1198	15.4432	17.4	16.5456	14.2327
Gng3	18.7137	18.6157	18.9806	18.5577	18.7634	17.5958	17.7412	17.7798	17.8313	14.437
Gngt1	24.4617	23.4225	23.7935	24.6861	23.7785	22.8203	23.8312	23.1548	23.5684	22.6267
Gngt2	19.1925	17.8005	18.7086	19.6523	18.2159	17.4169	19.2423	18.2097	18.7468	18.919
Gnl1	15.657	16.6981	15.3391	15.4053	16.4744	15.419	16.5147	16.5514	16.8059	16.538
Gnpda1	18.0775	18.425	18.8537	19.0489	18.3641	17.3138	18.7686	18.6174	18.926	18.7401
Gnpda2	17.8701	16.6239	17.6617	16.8314	17.5236	16.8479	16.5946	17.0633	16.3899	15.5191
Gns	18.6778	17.6591	17.7028	16.5306	16.9813	17.3194	16.2566	17.1807	16.0854	16.5018
Golga3	16.4762	17.2208	17.0491	16.891	16.936	16.5403	16.877	17.0074	16.5985	17.1977
Golga7	25.0313	23.2557	24.0315	23.3057	22.407	22.0339	21.4074	23.4377	22.1831	20.1699
Gorasp2	18.4517	18.6668	17.9752	18.1782	16.3049	18.3121	17.9417	18.0811	17.7939	18.1528
Got1	26.0553	26.095	25.7268	26.2198	26.0761	25.3289	25.653	24.9077	25.6806	25.7264
Got2	25.2881	25.5043	25.2727	24.3324	24.1555	25.4483	24.5794	24.8644	24.7994	24.8009
Gpaa1	17.0557	16.5574	17.6676	15.8939	17.1779	18.3636	17.6431	17.8441	17.1785	17.1951
Gpatch8	24.2907	21.7021	22.1663	22.077	20.3058	21.7482	21.358	22.3166	22.1358	18.6819
Gpd1l	16.2135	16.3504	16.0468	19.4678	19.334	17.2793	19.0602	18.2318	19.621	19.241
Gpd2	16.7061	16.5558	16.9286	16.6274	17.5293	15.3516	16.5292	16.7796	16.6119	17.3608
Gphn	21.8022	22.6671	22.0714	22.8218	22.9234	22.1082	23.0258	21.3031	22.931	22.8618
Gpi	26.846	26.6551	26.8908	26.5497	26.2532	26.2721	26.3218	26.244	26.049	26.3746
Gpm6a	26.8313	27.2516	27.2732	26.3542	26.0825	26.7979	25.9764	27.087	26.154	24.5615
Gpm6b	24.2544	24.635	24.6287	24.6569	24.1955	24.4828	24.6315	24.8564	24.6078	23.9886
Gpnmb	16.3922	18.3593	18.6043	19.4205	20.3691	21.1247	19.1103	20.2437	18.3376	18.0943
Gpr37	21.4064	22.5795	22.1899	22.3843	21.9147	22.194	22.3818	22.6665	22.5486	21.4269
Gprin1	16.3241	14.3608	17.758	23.1897	23.7397	17.1894	22.8522	18.3415	22.6231	22.3606
Gprin3	16.387	15.9427	15.6239	16.7413	16.1208	15.9106	17.7201	17.5243	19.2807	16.049
Gps1	16.6079	18.7718	18.5274	19.6434	18.0756	18.5173	18.3684	18.2282	18.809	19.2191
Gpx1	17.3919	19.0759	18.7992	18.3933	18.3863	19.5125	18.8983	19.3609	18.655	19.0028
Gpx4	24.9174	24.4055	25.5323	24.9916	25.3371	24.3365	24.341	25.3271	24.4107	24.3133
Grb2	21.1505	20.7898	20.7714	19.8592	19.768	20.3776	19.435	20.6121	19.7055	19.8476
Grhpr	17.5598	19.0421	17.3352	21.0106	20.9112	18.3468	20.9817	18.3063	20.8226	20.3476
Gria2	20.5499	21.2164	22.2551	20.1405	20.1982	20.4726	19.4501	21.5416	19.6289	19.4658
Gria3	23.1089	23.308	23.6506	22.3989	21.9628	22.9371	21.3649	23.2701	22.3843	22.0301
Gria3.1	19.7883	19.5406	19.8466	18.5096	18.2899	18.716	16.8208	18.7977	17.9212	17.1223
Gria4	19.5609	19.6273	19.6782	22.8191	23.6018	19.4097	21.8432	19.1928	22.1064	21.8126
Grip1	20.5281	19.6956	20.0781	19.8831	19.4815	19.2665	18.9767	19.3729	18.9583	18.7359
Grip2	16.4954	16.5844	16.9207	16.038	16.5422	16.5693	16.3461	16.5203	16.0998	16.6524
Gripap1	16.6613	17.1374	15.8585	15.5107	17.6057	17.6768	18.4844	17.0861	17.6401	18.0449
Grk1	20.5113	20.0307	20.2022	19.6849	20.1694	25.3568	21.4708	19.9586	21.4955	21.1375
Grm1	19.1565	19.259	20.0267	19.0789	19.4072	19.734	18.461	19.7343	18.7527	18.416
Grm2	22.3852	21.9994	22.1953	21.6628	21.6638	22.0094	21.1639	21.9738	21.4401	21.7179
Grm7	21.791	20.4435	20.7808	19.7174	19.4915	20.2352	19.4982	20.6114	19.4645	19.3037
Grm8	18.5945	18.7767	19.4659	18.5393	18.3493	18.6131	18.2274	18.9582	18.5475	18.4046
Grpel1	17.386	15.6997	16.1618	16.6984	15.9132	16.0166	17.3984	15.7433	17.5968	17.7227
Grtp1	18.0138	19.5085	19.1522	19.6223	19.5295	18.159	17.5952	18.4667	18.1478	17.5834
Gsn	19.2621	18.7012	19.0998	19.0196	19.8019	18.9253	19.4176	19.0495	18.9286	19.3028
Gspt1	16.814	15.6391	16.9172	16.694	15.4152	16.7974	16.1757	16.2768	15.3993	16.8504
Gsr	17.6578	18.912	17.3999	19.2773	19.7575	18.3221	19.3106	17.7317	19.4501	18.4917
Gss	16.6856	15.2288	16.2124	17.6506	18.5526	15.2791	17.6241	13.5298	17.6492	18.1505
Gsta3	15.6459	15.2163	15.4111	15.3576	16.2217	16.1963	16.619	14.8891	16.0569	16.9745
Gsta4	20.9702	22.3632	21.7941	22.7086	22.3012	22.1703	22.4851	22.5005	22.7086	23.038
Gstm1	23.6506	23.7188	23.8783	23.1592	23.3113	23.9654	22.9963	24.2031	23.3352	23.8724
Gstm1.1	16.8548	17.0507	17.8193	17.2334	16.5253	18.0242	17.2115	18.1894	17.1634	16.6571
Gstm5	21.267	21.1385	21.9616	21.8293	20.8174	20.9449	20.5119	21.8926	21.2453	19.9027
Gsto1	22.0008	21.0707	21.7952	21.1432	21.2102	21.0337	20.9804	21.1226	20.6473	21.0562
Gstp1	23.3318	23.9345	23.6415	24.2628	24.3228	24.3921	24.5799	23.8534	24.3059	24.6702
Gstt1	20.4566	20.5254	21.1966	20.3193	20.0407	20.4367	20.7241	20.6892	20.8682	20.4098
Gstt3	17.0614	18.7378	17.7599	16.896	16.7361	18.179	19.3652	18.3263	18.8197	18.4836
Gtpbp1	17.8678	17.6406	17.7103	16.7141	16.3016	17.0714	15.4957	16.7316	16.204	15.9247
Guca1a	16.8224	16.0856	14.9172	16.4467	16.4785	15.422	17.4753	14.9836	17.7593	17.1444
Guca1b	20.369	18.9213	20.011	17.8606	17.0606	19.5834	16.5067	14.5813	15.4453	14.7582
Gucy1a2	16.2945	18.4217	16.5934	19.5932	18.7891	18.0815	18.7974	18.4148	19.329	18.6498
Gucy1b1	17.9955	20.4454	20.28	20.5215	19.1163	19.9926	18.056	20.2204	19.5064	18.8788
Gucy2e	17.4515	18.616	18.9945	18.8039	18.1542	18.1257	19.1062	18.3503	19.8347	19.1834
Guk1	16.4058	15.5911	15.2804	15.3361	14.9412	16.1283	17.2171	16.2446	16.8915	16.8975
Guk1.1	19.7625	19.9255	19.7485	20.3287	20.988	19.5117	20.8816	19.372	20.675	20.082
Gulp1	21.006	21.1734	21.1717	20.3886	21.2902	20.5814	20.424	20.8426	20.2966	20.3968
Gyg1	20.1959	21.0646	20.2025	21.133	22.0491	20.8396	20.0595	20.7454	20.7483	20.7542
H1-2	22.8909	21.8531	23.1557	22.9701	23.7775	22.0114	22.034	22.9628	22.0864	21.5672
H1-4	17.3869	16.9536	17.0796	21.28	21.6302	14.2514	20.7989	16.4057	20.0809	19.8734
H1-5	16.2516	16.3928	18.1177	17.5181	18.7625	16.8886	16.4837	17.635	16.631	15.7273
H2-D1	21.391	21.9226	21.474	20.0186	20.0749	22.8083	21.1136	23.0513	20.9989	21.1804
H2-K1	17.9797	19.2981	19.4789	19.263	19.6904	21.8412	20.3505	21.8999	20.2275	20.2255
H2ac20	17.4442	16.0187	16.6158	17.8489	17.784	14.5323	20.8526	19.5397	18.8578	20.3254
H2aw	21.7022	21.9794	22.3384	22.1638	22.2585	22.2291	24.3379	26.048	23.0753	24.4524
H2bc21	20.5159	20.8348	19.8035	19.8192	19.7689	20.1168	20.2523	20.5217	19.9223	19.8249
H2bc3	23.4546	23.3178	23.8219	22.1756	22.6085	23.6306	24.3755	27.0705	22.9745	24.6265
H3-3a	16.4921	15.5754	17.4317	14.2604	15.8437	17.361	17.6658	19.6448	14.8987	16.4373
H3c2	22.8917	22.7594	22.2878	21.6008	21.311	23.6241	25.0294	24.7331	22.8457	25.0366
H4c1	27.3838	27.4376	27.5299	24.7682	24.1102	27.6075	27.731	29.4948	25.9862	28.0731
Hacd3	18.4256	19.472	18.6572	19.1698	18.267	19.7863	18.6863	19.6712	19.3221	19.2777
Hadh	17.7138	18.0802	18.1235	16.9006	16.4393	18.2559	17.2073	16.8606	17.625	16.6447
Hagh	20.0175	20.084	19.7748	19.6667	19.7607	19.5024	19.4558	19.458	19.2855	19.0403
Hars1	21.1491	20.2071	21.2656	19.6921	20.2645	19.8454	20.0615	21.175	20.0086	20.1879
Hba-a1	19.5053	19.7006	19.7763	20.1116	20.9826	20.8722	20.6173	19.4306	20.3577	19.9279
Hbb-bs	19.5157	20.254	20.7563	20.4745	21.5536	21.5713	20.4992	20.4469	20.7469	20.2586
Hcn1	19.1994	17.8124	18.7823	19.2707	17.5152	18.1568	18.617	18.5153	18.704	18.8754
Hdac11	17.1472	19.4225	17.9567	20.0305	19.9394	18.8189	19.231	19.8148	19.4571	19.7961
Hdgf	16.0734	16.9375	16.5615	16.5459	18.6661	17.0076	18.2802	17.0547	16.6613	15.7224
Hdhd2	17.5478	18.5628	18.2981	20.6406	19.1702	19.2668	19.8462	18.77	19.6296	20.8816
Heg1	20.9949	17.781	16.1789	20.114	17.8312	17.7762	16.6938	17.2105	18.2074	18.5822
Hepacam	19.5198	19.6081	19.7635	18.1511	18.4125	19.4583	19.7283	20.4256	19.3544	18.7342
Hgs	20.8149	20.6339	20.5826	19.6037	20.1976	20.1434	20.0917	20.0323	20.1674	19.9486
Hibadh	20.7478	20.2576	19.6765	19.99	19.8867	20.4532	21.0191	19.3108	21.2895	20.9773
Hint1	21.1152	21.8324	21.6194	22.4491	22.5062	21.9155	22.8479	22.0296	22.4247	22.2149
Hint2	15.9827	15.3246	17.0969	15.7622	15.6438	15.5131	16.1725	16.8651	16.0411	16.7792
Hint3	18.2019	18.5772	18.3911	17.7653	18.698	18.8509	18.6425	19.3343	18.7656	18.7801
Hk1	23.8822	23.8906	24.1314	23.5783	23.3903	23.529	22.9552	23.5288	23.065	22.8447
Hk2	20.3969	19.4973	19.9977	20.0843	20.3795	17.9019	17.8253	16.6854	17.0494	17.0185
Hmgb1	23.268	22.7869	22.9912	21.1649	21.8021	22.197	21.1715	22.0486	20.5745	20.6761
Hmgb2	21.3098	20.374	20.9282	18.8995	19.4929	18.3186	18.0608	18.1244	17.3277	17.4424
Hmgcs1	17.2984	18.5341	18.0296	15.87	17.6118	17.8576	16.8281	18.0468	17.2991	16.8612
Hmgcs2	15.984	16.6244	16.9203	18.0666	18.0589	17.4768	17.0959	17.4076	17.4316	17.6638
Hmgn2	17.6567	13.3082	14.0382	12.7716	16.2936	13.9335	16.4332	14.9475	15.3314	15.7256
Hnrnpa1	18.7275	17.9151	18.8718	16.2242	16.7613	18.5797	17.9566	18.6309	17.3098	18.5231
Hnrnpa2b1	18.327	18.8629	18.4028	15.5211	16.6029	19.4769	19.2736	18.805	18.7571	18.6721
Hnrnpa3	15.4375	15.405	18.3967	16.2643	16.1237	18.9866	16.5831	15.6016	17.3551	15.0447
Hnrnpd	18.4766	19.4933	17.6648	16.3789	18.6248	19.2579	18.7391	18.3447	19.0168	19.1155
Hnrnpf	16.8492	15.8038	15.3138	16.8192	17.34	17.9793	16.5173	17.7229	16.4644	17.3114
Hnrnph1	15.699	15.9296	16.2847	15.5341	16.4334	17.5782	15.4877	16.8965	16.278	15.5508
Hnrnpk	21.4561	21.5232	21.0076	20.3876	21.0561	21.6748	20.5132	21.2897	20.4935	20.7164
Hnrnpl	16.102	15.9344	17.6854	16.8664	18.0365	18.3408	16.9341	18.1914	17.1224	17.7279
Hnrnpr	16.3888	18.2236	17.0456	18.5867	18.7841	17.6231	18.7424	16.84	18.7485	19.0223
Homer1	16.9378	16.1801	15.8591	17.2985	15.9939	16.0467	17.2298	15.9987	17.2614	17.3962
Hpca	28.1652	27.1778	28.1365	27.5903	28.3747	27.4916	26.6116	27.7238	26.4636	22.5827
Hpcal1	22.3822	21.8116	22.5595	20.7836	20.7548	21.103	19.8678	21.3227	20.0851	20.0426
Hpcal4	22.5947	22.2029	22.2833	21.4235	21.4433	20.7676	19.6891	20.9396	20.3373	19.841
Hprt1	24.3219	23.567	24.3477	23.0561	22.9087	23.3288	22.1952	22.9651	22.4087	22.0031
Hras	22.3155	22.2916	22.2431	23.6863	23.7431	22.7329	23.8162	22.4864	23.5472	23.7938
Hsd17b12	16.7304	19.2371	19.5162	19.5807	17.4304	17.2331	17.7076	19.0788	19.4712	18.107
Hsd17b4	15.7904	17.8955	17.9024	15.9923	15.9904	18.2526	15.3817	17.7199	17.1913	16.2983
Hsp90aa1	28.2505	27.5607	27.9154	27.0468	26.907	27.1568	26.6027	26.934	26.7603	26.8672
Hsp90ab1	25.9313	25.5399	25.8172	25.1126	24.9906	25.4097	25.0848	25.5936	24.854	25.2515
Hsp90b1	24.9873	24.2969	24.1967	23.0797	22.8188	24.6212	23.5415	23.5797	23.5287	24.0983
Hspa12a	15.8696	19.2205	16.1439	20.1884	20.1563	19.3036	19.5171	18.983	19.6225	19.7775
Hspa1a	22.9864	22.6178	22.564	22.8337	22.6698	21.325	22.4428	21.2367	22.3905	22.4368
Hspa1l	22.1698	20.537	15.8797	21.6146	21.2972	15.4962	20.7411	19.9476	20.6872	21.0209
Hspa4	24.9286	24.5353	24.7325	24.422	24.6263	24.1933	23.8855	24.0621	24.0676	23.7118
Hspa4l	24.3516	24.1011	25.8377	24.2129	24.2029	24.2949	23.4063	23.3797	23.4652	23.2576
Hspa5	25.4266	25.2193	24.0091	24.0204	24.4795	25.7547	25.2487	24.7225	25.2292	25.6222
Hspa8	27.2326	26.8107	27.0347	27.0562	27.0976	26.5402	26.924	26.6711	26.9028	27.0511
Hspa9	22.7158	23.0814	22.0674	22.0039	22.3681	23.1031	23.1164	22.0118	23.0491	23.4545
Hspd1	19.1201	20.1135	19.256	17.8302	18.1077	20.7758	21.8565	19.091	21.7524	22.4024
Hspe1	20.2311	20.53	19.9439	21.8438	21.9395	21.0729	22.7219	20.5507	22.3596	22.8116
Hspg2	19.7943	18.9668	18.4764	17.3039	18.2158	19.6155	18.1486	19.1431	16.075	18.4371
Hsph1	20.0224	19.4764	19.9519	19.1374	19.1052	19.4084	18.5465	19.4698	19.3326	18.9054
Hyou1	19.8749	20.5531	18.5787	18.9847	18.7406	20.5305	19.9989	19.3959	20.2553	20.697
Iars2	17.5573	18.9991	18.4998	18.6068	18.2507	18.8218	18.9482	17.8225	19.1124	19.0451
Icam1	16.5314	15.3816	15.7718	15.7683	15.5801	19.3273	17.1908	19.5806	16.9891	17.404
Ide	17.694	17.1436	16.6024	16.4751	15.9267	16.4182	15.16	16.7479	15.3744	16.1821
Idh1	21.6356	21.6327	22.4118	22.2998	22.2771	21.7871	22.2664	22.2651	22.3487	22.4859
Idh2	18.1022	18.0872	16.2292	16.0779	18.4944	18.7335	18.5273	18.3924	18.6339	18.4093
Idh3a	20.2948	21.5193	19.7229	20.7889	20.8148	21.4073	22.0333	19.5131	22.2594	22.3119
Idh3b	21.4645	21.3462	18.9542	18.3317	18.1315	21.2394	20.0347	19.0068	20.3074	20.8465
Idh3g	21.5532	21.1472	20.9674	21.0696	20.2236	22.062	21.2541	21.2108	21.5322	20.431
Idi1	18.9564	17.2205	17.581	18.979	19.246	16.7926	17.6392	16.4579	18.3279	17.6203
Ifit3b	16.141	15.1173	15.6525	16.6082	16.1943	18.6137	18.4631	19.5497	18.2044	16.7632
Igf1r	18.6766	22.2775	19.6427	20.6095	22.8103	21.5295	22.0863	22.7235	21.7025	21.9383
Iglon5	21.1968	21.7136	22.0676	22.6144	23.198	20.9206	22.4625	21.6634	22.3729	22.2047
Igsf3	19.1573	19.1348	19.3007	18.6209	19.203	18.2521	18.5946	19.1356	19.0163	19.4935
Igsf8	15.5929	17.299	18.3271	15.6506	16.0854	17.2775	18.7062	19.1055	14.4907	15.0729
Il6st	17.471	17.069	17.8033	18.7341	17.0042	18.4343	18.8091	16.6937	18.9432	20.6447
Ilvbl	16.0617	15.111	15.8795	15.4363	16.1686	17.7652	16.9318	17.2728	17.2148	16.4454
Immt	22.9349	22.2043	21.9099	21.6537	21.8902	22.0446	22.0157	21.0441	22.2921	22.4991
Impa1	21.0267	21.7305	20.8557	21.6756	21.6876	21.12	21.366	21.1605	21.5428	21.2875
Impact	15.8489	15.5801	14.8473	17.9898	18.3426	15.7577	17.4725	15.6718	17.3656	17.6613
Impdh1	21.9247	21.4749	21.367	22.301	22.6549	19.4041	22.0605	19.2029	22.0961	21.8084
Impdh1.1	16.7851	15.4719	15.8247	16.0091	16.1862	15.471	17.1209	14.3761	16.6387	16.314
Impdh2	19.4906	19.1544	19.0979	19.6761	19.8397	18.2388	19.3583	17.9635	19.2516	19.6778
Impg1	17.7627	17.3201	17.6225	17.1366	16.9974	18.1908	17.2835	17.6453	17.6457	17.62
Impg2	17.2609	17.9233	17.3467	16.6549	17.3717	17.7281	17.9583	17.1924	17.7775	17.953
Inpp1	21.981	23.133	21.9549	23.3466	23.1838	22.7381	22.4354	23.3989	22.9141	22.6036
Inpp4b	16.9175	15.4011	15.1908	17.7051	16.6864	16.6946	17.304	16.4177	17.0323	17.5897
Inpp5a	23.5725	23.1896	23.6719	22.913	22.7931	22.875	22.1362	23.2196	22.2456	22.138
Insr	15.7037	18.6446	18.9724	19.2572	19.1015	19.0243	19.2298	19.3572	19.3159	18.9468
Ipo5	16.6088	16.2258	19.3536	17.7198	18.2808	18.0989	17.8531	16.7721	17.5117	16.9343
Ipo7	16.01	15.959	16.7086	18.0464	17.9774	16.0639	17.7335	16.2453	17.4262	15.9871
Iqgap1	16.9763	17.8806	16.9251	17.8698	18.4189	18.5757	19.5713	18.649	19.2845	19.2704
Iqgap2	16.5996	16.534	17.033	14.4472	15.8248	17.0399	16.3994	16.4099	15.1687	15.2172
Iqsec1	17.5828	19.6181	19.9341	19.9439	19.4499	19.4561	19.5319	19.1939	19.6404	19.6008
Iqsec2	16.31	18.0986	18.6106	16.619	15.8902	15.0966	16.0437	17.2853	16.028	15.1466
Iqsec3	21.3878	21.3135	21.6328	21.3603	21.5359	21.2375	21.0812	21.5207	21.0941	20.9463
Isca2	17.6884	18.809	17.5789	17.6601	17.2474	18.1584	18.6245	16.9901	17.469	18.9612
Isg15	16.5517	15.5089	14.7993	16.0852	14.2892	20.0315	19.5764	19.2216	17.4024	18.7707
Isoc1	16.8204	18.6774	14.481	19.762	19.007	16.9093	19.4457	18.7237	19.7066	20.2209
Ist1	19.927	19.0019	19.6939	18.622	18.9908	19.4919	19.3289	19.7794	18.67	18.9605
Isyna1	16.744	17.1768	16.38	17.7415	17.9094	16.689	17.4935	16.7559	17.3623	17.4072
Itga2	17.2215	18.1109	16.1496	18.7161	17.8886	19.1626	19.1874	19.1757	18.876	19.2414
Itga3	21.3389	21.6343	21.818	21.5041	21.0764	22.1672	21.6927	22.5383	21.6137	21.9332
Itga6	21.3091	20.6728	21.5261	19.7691	19.9532	21.1169	19.3816	21.4919	17.7627	19.9747
Itga9	19.2697	18.1609	18.4444	15.8873	16.3927	19.0754	17.683	19.3284	17.6376	17.4482
Itga9.1	15.6531	17.5584	16.5258	15.7345	16.2164	18.3647	15.7492	18.8651	15.9163	15.4355
Itgam	18.8659	18.7032	19.9582	19.0962	19.627	21.0734	20.3817	21.4423	19.857	20.1848
Itgav	23.8561	22.7884	23.9741	21.315	21.5575	23.2489	21.6273	23.8498	21.6405	21.1705
Itgb1	24.5146	24.3337	24.6839	22.8413	23.8676	24.7446	23.5805	25.0513	23.2244	23.4089
Itgb2	18.7381	19.0402	20.0979	17.3197	18.5888	21.8901	20.2147	22.486	19.3205	19.8426
Itgb5	16.4563	19.6439	19.1295	20.1328	20.4777	20.2939	20.3277	21.2868	20.3916	19.1786
Itgb8	16.471	18.5099	18.7807	18.747	15.9603	19.0933	17.939	19.5664	18.3335	17.6267
Itm2c	14.908	16.0169	16.5439	15.6095	15.1126	17.5008	16.4636	16.0917	16.3972	17.4328
Itpa	17.121	16.118	16.6468	18.9238	19.0052	16.2569	19.213	15.2756	18.9306	18.9195
Itsn1	18.7203	19.8184	18.8215	17.8251	18.8956	19.4742	18.6098	18.8457	18.6722	19.2359
Jak1	15.5593	15.7404	15.9316	16.0733	16.8243	16.3314	17.8768	16.4993	17.6454	17.9973
Jam3	23.1568	23.0507	23.2903	22.4496	23.0776	22.7084	23.1019	23.5095	22.6243	22.4497
Jup	21.6123	20.7918	20.3611	20.167	18.7239	20.7094	19.327	21.2394	19.7921	19.7789
Kars1	18.8402	18.4986	18.6995	17.9321	17.457	19.2002	18.2404	18.9876	18.0026	18.773
Kbtbd11	16.8449	17.0566	16.6722	18.3327	17.5756	15.6409	18.9506	15.6202	19.4679	19.296
Kcna10	19.8195	18.7802	19.5428	18.8371	18.7752	17.4849	16.777	18.4117	17.2373	16.6521
Kcna2	18.339	18.4608	19.1369	17.9454	17.6977	19.3065	18.7727	18.9531	18.2015	19.1405
Kcna5	15.8875	15.1465	15.2603	15.5742	15.0877	15.8924	15.1406	15.4284	15.8908	15.9976
Kcnab1	17.1905	14.908	16.6272	15.4512	15.1415	15.1136	15.0831	15.4062	15.137	15.9404
Kcnab2	21.6117	21.8346	21.635	20.1602	19.5663	20.7731	19.5092	20.2672	19.573	19.6528
Kcnb1	20.0849	19.5747	19.6466	18.5047	19.0794	19.3705	17.6782	18.9858	18.2172	16.8225
Kcnd3	20.6653	18.8086	17.9823	19.9528	19.2703	17.9671	19.0053	18.0386	19.5296	18.7346
Kcnip4	19.0251	18.8792	19.1468	19.2455	19.8945	18.7032	19.0578	18.6765	18.923	19.176
Kcnj10	17.0245	15.2873	13.9929	18.2475	16.4134	17.1046	18.9464	16.2816	19.1402	19.2127
Kcnj13	17.7027	18.3015	18.6226	20.3186	20.1513	19.2297	20.5087	19.1286	20.5794	20.1944
Kcnk1	17.4501	17.2358	18.8847	16.6882	16.6829	18.2124	16.563	18.3166	16.8126	15.6037
Kctd12	16.7531	18.3643	18.208	16.5011	14.8928	18.2375	16.6908	18.6487	17.4266	17.693
Kctd16	18.2371	20.2589	19.4294	19.4482	19.0576	19.6803	18.9466	19.6594	19.0701	19.1716
Kctd8	20.5684	21.2362	21.1922	20.9502	20.3023	20.5557	19.9883	20.7003	20.3012	20.6806
Kidins220	19.0646	17.5174	17.5191	19.3439	19.6885	16.7565	19.0916	16.6583	18.8973	19.4531
Kif2a	17.4578	18.2526	19.0694	17.9745	17.6455	17.985	16.243	17.6375	17.5672	17.9766
Kif5b	21.613	22.0185	21.9839	22.2731	22.4971	21.6424	21.9496	21.9229	22.1958	22.275
Kif5c	19.2478	18.5882	19.0267	18.8319	18.8734	18.759	18.8908	18.6909	18.9182	19.2535
Klc1	18.0912	17.1808	18.1176	16.9984	17.4203	17.4776	18.0506	17.9699	18.5502	18.1544
Klhl6	22.3313	21.0835	21.9999	21.2838	21.4801	21.5089	20.6536	20.968	20.991	19.9635
Klk4	23.554	15.3926	19.168	18.1961	18.1459	17.3139	20.214	16.397	16.5858	19.9135
Kpna4	17.0179	15.8391	15.2409	16.8138	16.3298	16.4425	18.0963	15.6248	17.7995	16.5865
Kpnb1	19.4805	19.8747	19.1896	20.4336	20.9225	19.6426	20.746	20.3758	20.3638	20.3504
Kras	24.6748	23.886	24.163	22.9158	23.1687	23.4366	23.0484	23.5372	22.76	23.0845
Krt1	27.0371	24.7437	25.3441	25.1127	23.7689	23.7627	23.2576	24.9743	24.1287	21.472
Krt10	27.4985	25.1855	26.5046	26.4391	24.4797	23.7101	23.7607	25.5032	23.9322	22.8547
Krt14	24.7653	22.3232	23.3704	23.4698	21.4534	20.9535	21.522	23.1533	21.7833	19.6344
Krt15	21.897	17.113	19.3999	20.0436	18.3329	18.2743	19.8963	20.2492	19.4173	18.0209
Krt16	22.0436	18.8504	20.8427	19.9969	18.1159	18.4001	19.6171	21.9608	19.9765	15.6591
Krt17	26.5711	24.1395	25.2526	25.3101	23.8682	23.3112	23.73	25.0446	23.8331	22.3823
Krt19	20.8922	15.869	18.2821	18.4378	16.0992	18.7198	18.507	18.0412	16.2994	16.4213
Krt2	25.4383	23.5999	24.8326	24.5941	22.3618	22.4989	22.0104	23.8673	22.7928	19.8367
Krt28	24.4733	22.0372	23.2208	23.3702	21.1793	20.7468	21.0444	22.5983	21.2934	19.8325
Krt31	20.0891	18.3855	16.7831	17.0985	16.6139	17.9714	15.1882	21.729	15.3359	14.5627
Krt42	23.8483	22.0775	22.4794	23.1271	23.0342	21.6147	22.4415	22.8072	22.3718	22.6943
Krt5	24.821	22.9731	23.8117	23.0419	21.5192	22.0942	21.1857	23.5046	21.7793	19.2755
Krt6a	27.1096	24.7238	25.6953	25.0653	23.3682	23.8992	24.0332	25.1607	23.987	22.0879
Krt73	21.6629	18.6918	18.8903	19.5229	17.4022	21.9205	19.5017	19.7471	16.983	16.1143
Krt74	19.8177	19.9291	18.6252	18.6297	18.0305	19.3636	18.3473	19.532	18.3018	18.6811
Krt75	19.4506	18.313	18.6098	18.5238	17.1269	17.7152	16.6264	18.4907	17.7121	14.765
Krt76	24.7111	22.4597	22.9174	22.8278	20.8723	21.3981	21.1108	22.643	21.8143	19.2293
Krt77	27.0686	24.9812	26.0579	25.5829	23.3651	24.2837	23.3396	25.0757	24.6011	21.4743
Krt78	26.0764	23.7522	24.5736	24.6879	22.3858	22.9826	23.0687	24.1021	23.735	21.0486
Krt79	24.7891	22.261	24.2476	23.3004	21.0604	21.0288	21.6876	22.8236	21.0541	19.4932
Krt82	23.59	21.1788	23.0396	22.8625	20.268	20.1103	20.5779	22.2681	20.55	16.8305
Krt86	17.4258	16.699	17.0955	16.1472	15.2315	17.8682	15.1185	21.6947	15.2548	15.0507
Krt90	26.8791	24.3315	25.1471	24.7026	22.8534	23.7202	23.509	24.2721	23.5236	20.9184
Kyat1	16.1154	16.6397	16.8061	16.1576	16.2664	16.173	15.5957	15.2831	15.9299	16.386
Lama5	17.5551	17.8934	17.8196	18.0127	18.4063	18.4559	16.4881	18.5796	17.1436	17.641
Lamb1	20.297	18.6418	19.8601	17.6915	17.7503	19.7405	15.5923	19.6286	16.1963	15.4705
Lamc1	21.6712	21.0479	21.1572	19.3808	19.9174	21.8337	19.3196	21.3561	19.1478	19.3742
Lamp1	20.4953	20.1191	20.89	20.3912	21.7363	20.2364	19.4497	20.8763	20.0213	18.7316
Lamp2	24.1709	23.8432	24.1848	23.4158	23.4567	23.7981	23.0448	23.6479	23.0021	23.1752
Lamp5	21.2571	21.7113	22.0833	20.7016	20.7969	21.0639	19.7811	21.6539	19.9941	19.9581
Lamtor1	18.6682	15.5348	17.9233	17.2841	15.8989	15.748	16.1935	15.6556	15.6602	15.6544
Lancl1	19.621	20.1268	19.8429	19.529	19.053	19.7512	18.975	19.5632	19.3845	19.3763
Lancl2	21.7056	21.5784	21.5984	21.848	20.9116	21.1741	20.8042	21.2636	20.8492	20.1044
Lap3	20.8913	20.9886	21.4798	21.013	21.135	21.3957	21.6903	21.6432	21.5711	21.4402
Lasp1	19.6746	20.5853	20.3397	21.8175	22.1123	20.6417	22.4294	20.944	22.0308	21.9084
Ldha	25.6881	25.5691	25.6262	26.2364	25.9905	24.5793	25.4236	24.6282	25.4687	24.8858
Ldhb	20.7472	21.9178	21.8068	23.6453	23.7181	21.8761	23.4388	22.3171	23.5752	23.3534
Lgals1	17.9847	18.0343	15.1215	19.9709	19.8006	19.1257	20.1677	19.4119	20.0928	18.1533
Lgals3	19.5235	18.914	18.651	19.3417	19.5054	20.0451	19.8466	20.9452	18.7354	20.2605
Lgalsl	16.9591	18.8086	17.6446	18.6956	18.7738	17.9682	18.6633	17.5628	18.6393	17.9201
Lhpp	17.0745	15.221	14.2629	15.3935	18.5638	18.8464	19.6022	16.4441	18.9029	19.0574
Lifr	16.6919	16.0859	14.8619	16.317	16.5655	16.5589	17.069	16.5799	16.4204	16.0936
Lim2	21.354	21.2023	21.502	20.3839	20.8673	20.6478	19.2157	21.0023	19.4293	18.9564
Lin7a	24.3298	24.1565	24.2125	24.4238	24.7027	23.4374	24.4918	23.9103	24.1597	24.3199
Lin7c	22.9699	23.0086	22.7824	23.4673	24.0784	22.4818	23.5323	22.612	23.2878	23.5267
Llgl1	21.1103	20.5636	17.1406	21.1756	20.7487	19.7415	21.4334	21.0968	21.3563	21.6931
Llgl2	21.0936	21.1398	20.5193	21.7296	21.2762	19.8146	20.4725	19.1406	20.5304	20.5247
Lman1	23.0406	23.5099	22.4692	23.1861	22.7272	24.0189	24.1671	22.831	23.9703	24.0018
Lman2	23.7021	23.8132	21.6434	20.8025	19.8608	23.9984	22.0329	22.6673	22.237	22.3289
Lman2l	21.0286	20.7381	18.6969	17.5106	16.0098	20.6368	18.69	19.8926	18.9988	18.994
Lnpep	19.4335	20.551	17.4514	23.0922	23.9924	20.1483	22.1095	19.2912	22.7152	22.0375
Lrp1	22.5776	22.3624	22.0514	21.2894	21.5641	22.4673	21.7282	22.2432	21.8846	21.7447
Lrpap1	18.1681	20.1519	18.4891	18.1735	17.6438	20.2392	19.1074	19.1209	19.0845	19.93
Lrpprc	14.4466	18.4298	14.1883	16.0624	14.9395	19.1473	17.1309	16.521	17.1047	18.2504
Lrrc1	16.1796	15.8963	15.074	19.4293	18.6829	15.926	18.0938	17.2893	18.6014	18.6796
Lrrc47	17.4489	16.6324	17.1324	16.8854	17.0832	15.8138	17.2401	16.1938	17.1895	17.1961
Lrrc57	20.5709	21.2928	21.0246	21.1688	21.1763	20.5808	21.0667	20.9374	20.9612	20.9967
Lrrc59	17.4571	16.0773	15.3734	14.6162	17.6105	17.9851	17.4199	16.2967	17.4142	17.4876
Lrrc8a	15.5359	17.6113	15.8915	18.3285	17.7684	17.8289	18.6743	17.874	18.6086	19.395
Lrrc8c	16.933	17.9727	17.2771	19.2215	16.3813	18.6348	18.2552	19.5838	18.5116	18.7358
Lsm4	16.5366	16.5811	16.3675	15.9701	14.5533	15.8916	15.7592	16.217	14.7715	15.3097
Lta4h	21.1995	21.1953	21.0412	21.7303	21.7003	21.1651	21.2477	21.9203	21.3575	21.6767
Lypla1	17.7688	16.3553	17.29	18.693	18.4361	15.8865	18.1195	16.6376	18.2845	18.0467
Lyz1	19.9607	16.6493	19.214	19.0845	16.8473	18.7295	18.1782	18.5481	17.6972	15.218
Lztfl1	15.9985	17.2731	16.6141	17.6304	18.3642	16.7253	18.7855	16.6187	18.3207	18.3479
M6pr	21.9004	21.8213	22.3817	20.7601	21.1196	22.1384	21.1574	22.3454	20.5814	20.2237
Macrod1	16.2895	17.0049	15.0276	14.2784	14.9068	16.3632	17.3562	15.6699	16.5066	14.9153
Macroh2a1	20.2824	19.8208	19.6372	16.9839	16.7433	19.5907	20.135	21.5502	18.3789	19.6978
Madd	15.7623	15.4425	14.6223	17.5008	16.7934	15.5418	17.4597	15.779	17.3012	17.71
Mafb	22.0353	22.5825	21.8973	19.8717	20.2672	20.3795	20.7975	21.5916	20.1622	21.0907
Magi1	20.0828	18.1497	19.588	20.1594	19.1398	16.881	19.1559	17.6836	19.5469	19.5726
Man2c1	17.739	19.1532	19.4604	20.1864	20.3812	19.2148	19.7054	19.4681	19.8627	18.8903
Manf	24.5593	24.2966	23.7857	23.609	23.3539	24.7145	23.056	24.1636	23.9041	23.5003
Maoa	16.5795	19.1279	18.3796	18.545	18.5121	19.0511	18.3576	18.8925	18.3303	18.6991
Map1a	17.319	18.1545	17.482	18.189	17.9895	17.2818	17.7733	16.5668	17.8816	18.4477
Map1b	23.2711	23.6131	23.6619	24.3197	24.5977	22.9499	23.8471	23.03	23.6414	23.5201
Map1lc3a	20.0917	19.2019	19.9943	17.857	16.9847	18.5962	16.8137	19.0698	17.1939	17.835
Map1lc3b	22.2156	21.457	21.9162	19.7603	20.2897	20.3865	19.3896	20.4903	19.6086	19.3083
Map2	19.2048	20.4906	21.1506	22.0376	22.6866	20.2117	21.8078	20.7988	21.6257	21.6091
Map2k1	18.5672	18.2525	19.4357	19.4749	19.359	18.1648	19.0315	18.7771	19.2809	19.2381
Map2k4	16.7961	16.0459	16.2297	16.3451	16.0117	15.8275	16.771	15.0833	15.6018	15.706
Map4	15.8902	18.5131	18.6562	21.1646	21.6708	18.6488	21.3155	19.272	20.8736	20.82
Map4k4	18.1875	18.3855	18.3139	18.3004	18.4331	18.0476	18.0269	18.3359	17.9115	18.1164
Map6	16.6139	17.7152	15.5179	19.8774	20.1289	18.0113	20.4699	18.7056	20.5307	19.6512
Mapk1	21.464	21.8208	21.9365	21.9392	22.0108	22.0154	21.8386	21.8714	21.9559	22.357
Mapk3	22.4908	22.9329	23.3791	22.0222	22.3958	22.8084	22.2998	22.846	22.21	22.0622
Mapre1	21.142	21.3039	21.1851	21.6211	21.5301	21.5998	22.03	21.3497	21.7466	22.5855
Mapre2	17.8475	16.4999	17.2719	18.7067	18.7128	17.0683	18.2125	17.7026	17.8243	17.3063
Mapre3	20.6609	20.7463	21.2579	22.0415	22.3241	19.339	20.5159	19.775	20.3549	19.7361
Mapre3.1	17.6688	16.0279	16.3444	17.9342	18.6623	14.672	16.6361	16.4415	16.6296	16.4165
Mapt	20.1287	21.5619	22.2942	23.0012	23.4223	21.8158	23.0906	22.1199	22.8324	23.0644
Marcks	24.0975	24.5736	25.2269	24.7744	25.5519	24.166	24.9271	25.2596	24.9029	24.7573
Marcksl1	18.0929	18.3366	18.9452	19.1085	19.7788	18.2704	19.5931	19.8193	19.4892	19.1103
Mark2	16.6155	17.2933	17.4882	16.8397	17.1673	16.243	16.6371	16.638	16.3281	16.8301
Mark3	16.5097	15.9085	15.5474	14.7144	15.3726	14.5736	15.1158	15.5182	15.0099	15.5715
Mat2a	16.9771	16.4501	15.2279	16.3553	16.7724	15.7025	15.938	16.0366	16.1534	16.6977
Mat2b	16.6831	16.2286	16.5771	16.2733	16.976	15.4924	16.4886	16.0198	16.2509	16.6928
Mblac2	20.6578	20.6671	21.12	21.0094	20.7913	20.5826	20.2852	20.4157	20.7596	20.3133
Mcu	17.4624	17.3744	16.7949	16.6451	15.1607	17.5393	17.9124	15.9586	18.5238	18.4572
Mdh1	26.2555	26.0435	26.1263	26.0107	26.1375	25.7202	25.9343	25.6159	25.8233	25.6702
Mdh2	25.1006	25.544	24.538	25.3645	25.107	25.5771	25.649	24.759	25.7554	25.5453
Mdp1	16.5532	16.3603	15.5616	16.0278	15.3834	15.0779	16.3998	15.5875	16.5359	17.0947
Me1	21.2978	21.127	21.0214	21.705	21.2696	20.7201	20.8541	20.565	20.9895	20.9925
Mesd	17.8478	18.1779	16.6726	15.821	15.8498	18.8976	17.011	16.8916	17.618	18.2393
Metap2	17.4951	18.2274	17.1573	17.1971	16.8302	18.2849	17.3948	18.3188	17.7794	16.8112
Mfap3l	15.6387	16.2842	16.677	17.0263	14.9108	15.5149	17.8164	17.1643	17.4617	17.6563
Mfge8	23.2209	23.6169	23.8013	22.2065	21.5876	23.0487	22.1683	23.496	22.5516	22.6073
Mgll	18.0672	18.5751	18.1871	20.8548	20.7406	19.9354	21.2772	19.5967	20.7083	20.0177
Mif	21.5419	21.9831	21.4356	22.9987	23.2758	22.3185	23.285	21.5619	23.0941	22.5495
Mindy1	16.4856	17.4163	14.9919	15.8642	17.0429	15.2764	17.5396	15.0132	16.6492	16.7132
Mip	25.4682	25.3134	24.8537	25.4952	26.386	25.4174	24.4327	25.444	23.9417	25.3469
Mlec	17.4353	17.3665	15.8223	15.4295	16.2398	17.2579	17.6581	17.1854	17.5997	18.6552
Mlst8	20.118	17.7385	16.8395	18.0967	18.1074	16.2571	16.2611	17.0966	16.1796	17.3491
Mmab	14.9195	14.891	14.2415	15.3479	17.0178	15.4918	15.6622	15.6154	15.5039	16.1537
Mme	21.2628	20.1919	21.68	19.8565	19.143	19.1915	19.1818	20.9642	17.7848	16.0394
Mn1	16.7582	14.7933	16.0259	17.4699	17.7101	16.0505	16.756	15.6332	16.6363	16.7713
Mob1b	16.6749	16.632	15.8569	17.3898	16.1877	16.4561	15.9819	16.7691	16.0197	16.5618
Mob4	19.0449	19.8926	19.5382	19.6683	18.8625	18.3821	17.0023	18.1375	19.0924	18.2092
Mogs	19.4275	18.2063	18.6566	18.0671	17.4853	18.763	19.6314	18.9152	19.6529	19.8461
Mpc2	15.9591	18.9516	18.2908	19.2178	16.9018	19.3754	18.1465	18.8432	18.7904	19.1136
Mpdu1	18.1019	19.0252	18.8079	17.5835	17.4182	18.7374	17.4227	19.5385	17.9676	17.9256
Mpdz	20.0962	21.9888	21.5968	21.7081	21.83	21.4568	21.5329	21.7664	21.6155	21.7112
Mpi	19.8949	15.9278	16.7356	16.5122	16.5689	15.856	18.0512	14.6263	16.3388	15.3026
Mpp1	16.3707	17.7835	18.4052	20.0386	20.0182	17.9485	19.3151	18.1769	19.3305	19.7246
Mpp2	23.9572	24.5952	23.4122	24.9323	24.5849	23.8039	24.7654	24.0756	24.5619	24.7329
Mpp3	17.9561	17.8961	15.5182	19.2652	18.0454	17.9319	19.1334	17.7306	17.2586	19.4632
Mpp5	19.9479	21.007	21.1977	20.5934	20.7777	21.2429	21.4826	21.6565	20.7479	20.8424
Mpp6	22.7407	23.2548	23.098	23.3116	23.105	22.2985	22.4783	22.5055	22.6237	22.6909
Mpst	15.1854	15.5697	15.5451	15.5109	16.2982	15.849	15.1076	15.8533	15.1608	15.2907
Mras	21.4455	21.5967	21.2935	21.6876	21.6324	21.8869	22.0863	22.0443	21.3111	21.8966
Mrps36	17.0281	14.5517	15.4922	14.3564	15.4403	15.732	16.3174	13.8147	16.0827	16.5853
Msn	26.8066	27.0142	27.2297	26.5854	26.2119	27.4638	26.947	27.8021	26.8492	27.1063
Msra	17.0752	15.3315	17.2212	16.6652	17.961	15.0212	18.7951	16.1768	18.4325	17.8579
Mtap	16.9565	16.3373	15.6249	16.4437	17.8338	17.1217	18.3765	16.4355	17.7726	18.2709
Mtch1	22.8915	21.455	22.7781	21.9924	20.0749	20.3623	20.0932	21.7017	20.0912	19.4126
Mtch2	20.1883	21.1997	20.6919	19.5131	21.1919	21.2719	21.2065	20.7616	20.2361	20.1316
Mtco2	21.5208	22.2667	21.6776	22.4176	22.0591	22.2679	22.005	21.9749	21.9877	22.1955
Mtfp1	16.6589	16.0284	14.5299	16.2952	16.4655	16.3291	16.7003	15.6339	15.9452	16.956
Mthfd1	16.2586	15.083	15.8199	17.4446	17.8155	16.2641	18.2051	16.9109	18.1017	18.2214
Mtss2	15.4757	14.9908	14.957	16.9019	17.5564	14.4497	16.5269	15.0202	16.363	17.2311
Muc4	21.4109	19.957	21.0707	20.9847	20.9887	20.6782	19.9653	20.053	19.2373	20.2157
Mvb12b	19.0413	18.0138	18.5099	16.7033	17.6147	17.2711	16.3103	17.37	16.0292	15.1355
Mvp	15.6508	15.5033	17.3694	16.6529	16.6788	19.5131	18.576	19.8421	18.3197	19.6158
Myadm	19.4597	17.9995	19.9799	18.5071	16.6803	19.3932	18.8347	18.2906	18.4228	17.7936
Mycbpap	20.5066	19.8861	20.6633	19.7434	19.5978	19.0825	15.8444	18.89	14.5253	15.616
Mydgf	19.1249	19.1089	19.6908	14.6249	15.4732	19.2339	18.4513	18.0224	18.5383	18.8686
Myg1	16.3723	15.2858	14.7435	16.4291	18.0135	16.4752	18.2907	16.647	18.4792	18.5278
Myh10	26.2725	25.1571	25.7593	24.9995	25.008	25.5786	24.3147	25.3843	24.2499	24.1233
Myh14	20.7034	20.8806	20.9401	19.9857	20.4005	21.8698	21.2465	21.7453	21.0215	21.1934
Myh9	22.4364	22.1218	22.3097	21.4951	21.7111	22.4278	21.7758	22.5247	21.6486	21.76
Myl12b	19.69	19.5468	20.3259	20.6423	20.4144	20.3374	19.9186	21.1699	20.6161	19.9622
Myl6	19.3091	21.1589	21.0874	21.5655	22.0606	21.6703	21.503	21.3972	21.3564	20.643
Myo18a	19.6393	19.4339	20.0469	18.6237	19.3421	19.4691	18.4555	19.0953	18.4907	18.6903
Myo1a	20.3807	20.0092	20.8967	19.398	16.6933	20.7128	19.1814	21.3077	19.2849	18.4446
Myo1b	21.0262	21.9375	21.7322	22.3889	22.2456	21.2469	20.8436	21.657	21.5473	21.4221
Myo1c	17.8938	19.0198	18.0947	18.6569	18.9585	17.5959	18.695	17.9518	18.6263	18.9561
Myo1d	17.6743	14.7288	18.5194	18.7324	16.904	18.2783	18.2416	18.9201	18.7564	18.7345
Myo5a	21.725	22.3058	22.8444	22.3282	22.1715	22.2685	21.8659	21.8686	22.0895	21.9323
Myo6	23.1412	23.5861	23.9086	22.81	22.6122	23.3477	22.9579	23.761	23.0006	22.9875
Myo6.1	16.97	15.6131	16.0245	16.7791	17.3998	16.1731	16.9493	15.1295	16.8864	17.0178
Myo9b	16.3929	15.3724	15.2701	17.0907	17.0497	15.484	14.6085	14.748	17.5037	16.7752
Myof	23.434	23.2753	23.591	22.9521	22.9623	24.109	23.6163	24.4028	23.5394	23.9474
Myof.1	17.9826	15.7485	16.1209	17.0795	16.9756	15.9838	17.8747	14.5135	17.3277	17.8577
Nadk2	18.0554	16.6759	15.592	15.3781	18.078	17.6732	18.1627	15.2354	17.6689	18.3671
Nans	16.1242	17.7119	17.1634	17.3959	17.1453	17.7249	17.8789	17.2915	18.4582	18.8455
Nap1l1	24.8469	24.1604	25.3983	24.6892	24.9311	24.1455	23.5399	25.1507	23.6262	23.4492
Nap1l4	21.5787	21.4982	21.1784	21.4696	21.6987	20.8974	20.8326	21.5329	21.066	20.8845
Napa	24.829	24.5891	25.2314	24.7144	24.7607	24.262	24.0127	24.526	23.7624	23.4331
Napb	25.4433	24.1431	25.0008	24.4359	24.4556	24.2083	23.9505	24.1022	23.822	23.4516
Napg	21.0805	22.0473	22.6783	23.624	24.0159	22.6957	23.4231	22.8602	23.2121	23.32
NARS1	21.9406	20.9326	21.2612	21.3192	20.3954	20.8275	20.4531	20.8014	20.9221	19.8536
Nat14	17.0464	15.3392	15.7273	17.263	16.3895	15.4792	16.7762	17.2675	18.1108	18.2968
Naxd	17.8188	17.9933	18.2526	18.926	19.1756	18.2917	19.3759	18.3332	19.8619	19.2119
Naxe	18.7679	18.0132	17.8098	17.8481	16.5565	18.1747	16.7476	18.3794	17.6182	17.8036
Ncald	23.9821	23.5707	23.8484	22.4286	22.6304	23.0179	21.8706	23.3101	21.9282	22.218
Ncam1	24.5948	25.276	24.863	25.5376	25.7418	25.0268	25.5407	25.4745	25.5005	25.4859
Ncam1.1	19.1527	21.9541	21.3174	21.1023	21.8966	21.1598	21.7315	22.1982	21.9443	21.4068
Ncam2	18.1925	17.3593	15.1723	19.8691	20.4392	17.1197	19.3568	14.083	19.4551	19.9449
Nceh1	20.3746	20.6609	20.0372	20.6049	20.048	21.4827	21.6352	21.4689	21.9557	22.0845
Nckap1	19.981	22.074	20.8454	22.066	21.8392	21.6408	21.3087	21.6424	22.0032	22.0465
Ncln	16.3739	15.0916	16.4188	16.2558	15.9319	15.8555	16.3901	15.6837	15.8641	16.4693
Ncs1	22.1132	21.6701	21.6303	20.3298	20.5531	20.9563	19.9017	20.8788	19.9541	20.0279
Ncstn	22.3802	22.3386	22.7428	21.4362	21.3968	22.3243	21.0845	22.9077	21.0581	21.2734
Ndrg1	24.4379	22.6903	23.8261	24.7347	24.6083	23.235	23.9387	23.5318	23.296	23.5794
Ndrg2	22.0379	23.2222	23.0692	24.5895	24.5705	24.0262	25.3277	23.9933	24.8847	24.5721
Ndrg2.1	17.2001	13.9373	15.7913	18.9194	17.5399	16.4449	20.7445	15.4382	20.1857	20.3713
Ndrg3	17.8297	16.9285	16.426	20.1031	19.9788	18.5138	20.2774	18.8319	19.5101	19.4122
Ndrg4	16.3068	15.7348	15.3923	16.5444	18.7027	15.8995	18.5772	16.5454	18.016	18.4667
Ndufa1	17.4456	17.6989	17.1571	18.2449	16.5119	17.6557	16.7513	16.997	17.1273	17.6971
Ndufa10	19.4599	19.1927	19.5012	20.0687	19.8354	19.12	20.0335	19.1768	20.0569	20.0007
Ndufa11	19.6458	19.8556	19.4067	18.9116	15.9836	19.7148	16.5563	19.1438	18.8347	15.4385
Ndufa12	16.0848	20.1104	19.0888	19.6107	19.391	19.7984	19.7122	19.0447	19.5442	20.0358
Ndufa13	20.2654	20.588	20.2386	20.0253	19.391	20.4953	19.0201	20.4993	19.482	19.7135
Ndufa2	20.5646	20.5918	20.6143	20.0917	20.2261	20.545	19.8707	20.2645	19.4774	19.6068
Ndufa3	16.7695	13.9473	16.623	15.903	17.2536	15.2691	17.6312	15.9573	15.825	17.6412
Ndufa4	16.5695	15.9465	15.536	15.2302	16.6764	17.6399	16.2041	15.9608	15.6748	19.1214
Ndufa5	17.0084	18.945	17.121	20.2137	19.6428	19.185	20.0266	18.8681	19.9321	19.3132
Ndufa6	20.2651	20.639	20.8833	20.0026	19.8179	21.3096	20.0048	19.8254	20.1377	20.2483
Ndufa7	16.7074	18.4752	18.4805	20.1645	20.0306	18.7605	20.0157	18.6598	20.0826	19.525
Ndufa8	22.7815	22.5486	22.8725	21.66	21.8818	22.5705	21.8257	22.3148	21.6702	21.3787
Ndufa9	21.2654	21.6374	21.5276	21.8019	22.3758	22.0634	20.3922	21.4317	20.598	20.9748
Ndufb10	19.9197	20.9171	20.0343	19.4261	19.7897	20.9079	19.9224	18.6213	19.5273	19.7754
Ndufb11	16.5657	16.1267	15.1191	18.1297	17.0351	16.7386	18.6101	14.3502	18.6575	19.1317
Ndufb3	21.5767	20.8728	21.2809	19.2833	19.8087	20.1855	19.4381	20.4573	19.2891	19.539
Ndufb4	22.2641	22.5157	22.7871	22.0025	22.1333	22.314	21.7067	22.6673	21.7556	22.1883
Ndufb5	20.435	20.2073	20.1459	19.8673	19.5974	20.3802	19.7349	20.162	19.4422	19.8829
Ndufb6	19.0233	19.315	19.4385	19.4435	18.8759	18.9442	20.0407	19.1245	19.1312	20.0041
Ndufb7	21.2919	21.0937	21.2354	18.979	19.7132	20.5171	19.1467	20.6934	19.2894	18.2913
Ndufb9	20.0521	20.3208	20.02	20.7012	20.7134	20.7444	20.1346	20.2838	20.6215	20.7685
Ndufc2	16.7721	17.603	16.4823	17.7972	17.6393	17.8033	17.5061	17.3733	17.4233	18.1765
Ndufs1	20.0085	21.2199	20.0922	21.9134	21.8037	21.0046	21.802	20.9154	21.9375	22.2996
Ndufs2	21.2665	21.2118	20.8392	21.4952	21.0469	20.9406	20.7876	20.7981	20.8658	20.8317
Ndufs3	20.6934	20.2069	20.1253	20.5858	20.3805	19.6731	20.154	19.8013	20.3034	20.3346
Ndufs4	18.6687	20.0771	19.4154	18.4993	19.8313	18.9679	19.1096	19.4703	19.2664	19.1005
Ndufs5	21.5874	20.8701	21.6422	18.7117	18.5884	20.8832	19.2937	21.1726	18.8781	17.4603
Ndufs6	16.3222	19.3663	15.1271	20.5246	21.2014	19.699	20.7939	19.2749	20.621	20.196
Ndufs7	17.159	19.4584	18.781	19.8875	19.8252	18.8836	19.3426	19.1356	19.8238	19.5692
Ndufs8	17.5292	19.5502	15.9768	19.7633	19.5719	20.2033	18.8536	18.9107	19.4597	18.6841
Ndufv1	22.3396	22.5651	22.7641	21.7418	21.5372	22.1902	21.5333	22.112	21.6315	21.0799
Ndufv2	17.4157	18.2644	17.8881	19.9872	19.7296	18.6324	20.035	16.9921	20.1904	17.9888
Nebl	18.4035	17.7399	15.7032	19.2944	19.5151	17.0841	18.8376	15.1651	18.8327	18.6955
Necab2	17.711	18.8329	18.2308	18.4164	18.0254	17.9426	18.4041	17.7829	18.4127	18.5248
Necap1	20.5139	20.2587	20.5861	19.412	19.4404	18.968	19.434	19.1061	19.1323	19.7862
Nectin1	16.1208	16.3639	16.144	19.7647	20.1204	15.7041	19.9157	16.7931	19.0147	19.3451
Nedd4	19.5932	20.5365	20.1851	20.0197	19.4296	20.5636	19.7252	20.1858	19.8711	20.3369
Nedd8	21.1188	20.2337	20.7565	20.4653	20.3277	20.1788	20.3576	20.3518	19.8971	20.0722
Neo1	16.9438	15.3544	15.6382	17.1593	18.2811	15.0052	17.3642	14.0031	18.3048	18.6729
Nfasc	16.3028	15.5101	16.0535	15.879	18.3443	15.5278	18.9002	15.6817	18.3403	18.972
Ngfr	17.8724	15.5906	15.6567	19.0248	19.0259	15.4606	19.7704	17.5651	18.8852	17.6731
Niban1	16.1591	15.1765	15.6072	15.6114	16.3117	15.617	17.5109	14.9166	16.658	16.0833
Niban2	17.0358	18.3693	18.4637	19.6258	19.3946	19.4329	20.5318	19.879	20.0292	20.5898
Nid1	20.4827	20.6923	20.3703	18.4114	19.8058	21.0186	18.4396	20.7306	18.784	18.6819
Nif3l1	18.7227	19.5476	18.2165	19.9763	19.5837	18.3079	19.066	17.9631	19.4844	18.941
Nipsnap1	20.8988	20.8015	20.7188	19.539	19.3373	21.007	19.3888	20.5243	19.2819	19.7271
Nipsnap2	21.0788	21.4682	21.1871	20.7115	20.5406	21.1032	21.1739	20.5252	21.3609	21.043
Nme1	17.805	17.0784	17.7076	19.53	19.3797	19.5263	20.4979	18.7996	19.4608	19.9832
Nomo1	15.7597	15.4502	15.8829	16.0979	14.6219	15.7126	17.9667	15.0025	18.7721	18.222
Npepps	24.1072	24.0909	24.1735	24.3575	24.1727	24.5535	24.0962	24.3801	24.3768	24.601
Npl	16.0861	17.9096	16.6239	18.3782	17.8482	18.4382	18.8208	18.2498	18.3023	18.8336
Nploc4	16.9604	15.6028	15.5391	16.8499	16.5558	18.3103	15.4052	13.8933	16.4245	17.4643
Npm1	20.1546	19.3947	20.7305	16.0959	17.1715	20.542	20.2282	19.4531	19.5376	20.1529
Npr2	17.21	19.0458	19.3534	17.8873	17.4595	18.5249	17.4699	19.3828	17.6796	17.1594
Nptn	27.2132	27.0119	27.5496	26.4221	26.7558	26.7659	26.5308	27.0601	26.2044	25.0318
Nptn.1	18.7079	18.8206	18.859	17.8806	18.0199	17.9011	17.0213	18.1851	17.2281	17.5552
Nqo1	16.5282	17.7158	15.1222	18.6791	17.2898	18.3614	18.7995	18.0847	18.7621	19.1547
Nras	16.8143	17.3871	16.7403	17.3486	17.6099	17.6935	19.2258	18.2322	19.2304	18.2648
Nrcam	15.5949	15.0146	16.1887	15.1333	15.8973	15.62	16.9713	14.3329	16.2242	16.6697
Nrn1	20.1458	20.8557	20.9416	18.4879	18.1355	18.8786	18.1354	19.6131	17.7661	15.0675
Nrxn3	16.439	17.8157	15.8866	15.1911	16.0366	17.6194	16.5389	15.59	16.4052	16.3145
Nsf	25.7071	25.6587	26.0654	26.2901	26.3621	25.1575	25.9048	25.3616	25.7007	25.5884
Nsfl1c	19.9669	20.2271	20.6636	20.8499	21.3705	19.9775	21.1456	20.6309	20.8944	20.9284
Nt5c	17.3007	17.2216	16.0721	14.5715	16.92	17.2685	18.1274	17.5378	17.8876	18.1108
Nt5c2	16.4316	16.6512	18.1079	16.7774	16.7237	17.6926	18.2352	18.2902	17.8896	16.9333
Nt5e	25.3177	24.8566	25.4198	25.2062	25.318	23.5485	23.9003	23.759	23.8701	23.9097
Nucb1	20.7768	20.2866	17.6174	18.5897	18.9837	21.0233	21.7055	18.987	21.4165	21.949
Nucb2	16.7152	17.6646	16.3388	15.6196	16.308	18.7884	19.023	14.0072	18.7473	19.2805
Nudc	21.6121	21.1024	21.1987	20.1197	19.442	20.7435	20.4138	20.6067	20.2096	20.6354
Nutf2	20.0284	20.4929	20.2402	19.563	19.9773	20.2914	19.6743	20.4604	20.0825	19.2044
Oat	20.2394	20.9815	21.2323	20.4692	20.4039	21.4671	21.1427	21.2054	20.7126	21.0294
Obp1a	19.8265	19.7904	20.2167	18.7024	18.908	19.5002	18.4267	18.6675	17.8181	18.8537
Oga	19.4919	17.8863	16.3946	19.3675	18.1694	18.4129	19.0264	17.7402	18.4793	18.5003
Ogdh	23.1167	22.9457	24.1302	22.4729	22.3187	22.6168	22.259	22.6839	22.4201	22.259
Ogdhl	22.1159	21.688	22.0218	22.399	23.0864	21.8608	21.8234	21.6636	21.756	21.6967
Ogfrl1	16.4406	16.6762	16.969	15.7036	16.7248	16.2164	17.2303	17.6652	17.5951	17.2854
Ola1	20.7009	20.9341	21.4269	20.061	20.4795	20.2638	19.4545	20.9145	19.5766	20.0339
Opa1	17.1005	17.8624	16.6101	16.6049	16.709	18.4089	15.9879	14.4005	17.9228	18.2152
Opa3	15.954	17.0172	15.8809	15.9966	15.849	15.4779	16.0094	15.2071	17.7504	17.8437
Opcml	20.4496	20.7568	20.6966	20.4451	20.8202	20.441	20.5092	20.7558	20.672	20.5391
Oplah	16.7883	19.3256	18.458	20.2692	22.1761	19.9874	20.971	19.7875	20.8412	21.4991
Opn1sw	21.3194	21.4635	21.914	21.7752	20.6647	20.3895	19.5287	20.1209	19.3704	18.6253
Osbp	19.3191	19.8866	20.2788	19.7144	20.1923	19.937	20.2949	19.4967	19.9558	20.0453
Ostf1	16.866	15.3524	15.7044	15.0924	15.5312	16.1233	17.3423	14.9828	16.3967	18.0142
Otub1	21.7755	21.3067	21.8252	21.0332	20.5593	21.7524	20.9878	21.3996	20.617	20.7344
Oxct1	17.6097	16.9945	16.2169	16.4919	16.1106	14.6132	17.7126	16.702	16.286	17.1326
Oxr1	19.9703	20.9383	20.6532	21.3169	21.3619	20.3436	21.0045	20.5327	21.2194	21.2442
P4hb	24.5384	24.5324	23.3785	23.5411	23.6514	24.927	24.592	23.8718	24.5696	24.791
Pa2g4	21.6215	21.0389	20.8025	20.7375	20.6987	20.9113	20.0055	21.0343	20.229	19.9981
Pabpc1	22.9291	22.2344	22.3824	22.2161	22.0113	22.1308	21.6814	21.8473	21.4983	21.7007
Pacs1	18.695	17.3387	15.5222	19.2094	18.9018	15.4463	18.774	18.3952	18.9189	18.817
Pacsin1	26.1769	25.8073	26.4438	25.8691	25.616	25.559	25.2766	25.591	25.3387	25.1485
Pacsin2	24.8416	23.9074	24.3409	23.3955	23.4077	22.5792	22.2012	22.8377	22.201	22.0369
Pacsin2.1	15.0349	16.6962	16.9206	19.2853	19.7493	17.727	19.4993	16.027	18.2991	18.5746
Pacsin3	23.1541	23.3926	23.4555	22.6836	22.4991	23.2457	22.9656	23.5516	22.9369	22.8487
Padi2	18.3822	19.6506	19.5534	20.144	19.9163	19.8571	19.7028	20.4159	20.3636	20.7098
Pafah1b1	23.101	22.9346	23.0373	22.3155	21.9269	22.5392	22.0859	22.6351	22.2288	21.836
Pafah1b2	20.6283	20.7805	21.1219	21.1144	20.8309	20.9917	20.9071	20.6602	20.7458	20.9268
Pafah1b3	18.4284	19.8578	19.4945	20.2896	20.5187	19.674	20.117	19.6684	19.991	20.1811
Pag1	16.6358	16.0937	14.3457	17.8571	17.3795	16.1548	17.7845	17.0157	18.0123	18.1196
Paics	19.6185	20.0989	20.6495	20.1349	20.3941	19.8281	19.982	20.8128	20.3303	20.3204
Paip1	19.4323	19.7901	19.2684	16.7254	18.0041	18.634	16.4901	19.2077	17.3061	16.8846
Pak2	20.2462	20.0653	20.7217	20.8702	20.6679	20.3691	21.2976	20.639	20.9964	21.0785
Pak3	18.2891	16.3095	15.287	17.5528	18.36	15.9802	18.1666	16.894	17.9084	17.6692
Palm	20.1844	20.4104	20.9201	22.5159	23.2011	20.6048	21.9931	20.6974	21.929	22.1216
Palm2	16.3699	15.6568	15.5679	19.2756	20.7441	20.336	18.5119	18.9815	18.0481	18.4696
Pappa2	18.6378	16.8963	16.7165	17.036	17.7184	18.1281	17.1924	17.1552	17.1504	16.7505
Paqr4	20.7724	19.7085	20.4434	18.5521	18.5301	18.2378	18.2926	18.9932	18.4175	18.1451
Park7	17.5718	20.4274	18.8957	23.05	23.4472	19.3493	23.0871	20.3181	22.8563	22.0943
Pbdc1	16.5137	14.9481	16.4644	15.9442	17.0889	16.5624	15.7491	15.1609	15.5005	15.8517
Pcbd1	18.1868	18.5153	18.557	19.5312	19.1264	18.9295	19.1376	19.1358	18.9079	19.0262
Pcbp1	22.057	21.3817	22.1179	21.9736	22.0693	21.2612	21.5598	21.5066	21.4435	20.7704
Pcbp2	19.6323	20.1581	19.7901	19.954	20.6007	20.1716	19.9552	19.8559	19.9153	18.6828
Pcbp3	19.3232	19.0089	19.0002	18.8589	18.8034	18.5301	18.3388	18.5046	17.9419	17.7536
Pcdhgb6	16.9328	15.455	15.0557	17.907	18.0633	15.3158	18.0694	16.263	17.8368	18.0088
Pcmt1	16.1384	17.8864	16.9126	19.599	19.8368	18.1656	19.5355	18.3908	19.5543	19.95
Pcp4	20.0031	21.0902	21.6046	22.2841	22.9848	21.6076	21.9015	21.7188	21.7071	21.8262
Pcx	16.9753	17.4907	17.743	18.2201	17.6726	17.6668	17.6664	17.9889	17.5358	18.8422
Pcyox1	22.1265	21.8289	21.4934	19.8519	19.2161	22.5204	20.7049	22.2919	20.9007	21.0741
Pcyox1l	19.3484	19.3566	19.5693	17.2688	15.5689	19.8535	17.7719	19.4391	18.2868	18.7486
Pdap1	16.2793	18.7975	19.5178	18.4593	18.6262	17.6525	18.491	19.0734	18.306	18.0728
Pdc	23.7928	23.1508	23.2267	23.6892	23.9343	22.0651	23.8368	21.8469	23.5029	22.8855
Pdcd10	16.1075	19.0527	17.9505	18.5795	17.6991	18.2171	17.5948	18.4234	17.599	18.0961
Pdcd4	16.4171	17.0997	17.5835	16.2342	14.4909	16.9342	15.5376	17.3787	16.0135	16.6964
Pdcd5	16.3354	18.3697	18.9569	19.3799	19.7265	18.8353	19.0511	19.5577	19.1692	19.5125
Pdcd6	20.7287	21.2155	20.945	20.5859	21.1444	20.711	19.3922	21.0763	19.4207	20.4606
Pdcd6ip	19.5047	20.5422	20.4198	21.2384	21.4524	21.2537	21.3435	21.4389	21.1888	21.5127
Pde1b	17.0054	18.5063	17.9119	19.0263	18.073	18.8364	18.6709	18.9302	18.5547	18.6754
Pde6a	18.2132	17.9889	18.0847	18.3326	18.5437	17.744	18.9775	17.3554	19.2483	18.5764
Pde6b	15.4562	16.5264	16.4957	15.6876	15.4214	16.1667	16.4556	16.2192	17.9223	16.4784
Pde6d	21.6034	20.0804	21.0922	19.2326	19.3544	19.1742	18.6925	19.9159	18.7257	20.074
Pdha1	24.1253	22.6376	22.9749	22.9376	22.9114	23.0076	21.8021	22.4519	22.2278	21.8933
Pdhb	19.9436	20.9922	19.3405	20.4481	20.4844	20.461	21.2891	19.9837	21.4254	21.4429
Pdhx	17.7668	18.2229	17.017	17.0323	17.4172	17.985	17.9164	16.5431	17.8141	18.2587
Pdia3	25.211	25.4616	24.1386	23.971	24.3425	25.7822	25.3998	24.8867	25.2623	25.8178
Pdia4	22.2705	22.7015	21.494	21.0346	21.1043	22.9755	22.5572	22.3031	22.4525	22.9918
Pdia6	21.3643	21.5572	19.493	19.0151	19.1361	21.7871	21.7837	20.6401	21.322	22.6296
Pdlim3	16.8635	15.7286	15.375	19.6471	20.0718	15.8773	19.3329	14.7908	19.1034	18.9338
Pdlim5	19.1158	19.9963	19.7594	20.3401	20.005	20.0743	20.9667	20.3069	20.3387	20.1966
Pdxk	20.6244	21.16	21.0546	22.0833	22.2682	20.887	21.8729	20.9693	22.0906	21.9388
Pdxp	22.3487	22.1903	22.1295	22.2593	21.6529	21.6777	21.9344	21.8553	21.9412	21.727
Pdzd11	16.9298	15.7197	15.5761	15.8022	16.1579	17.0617	16.9851	15.4596	16.9988	17.2929
Pdzph1	19.5012	19.0433	17.9992	17.6687	16.6284	14.5711	16.438	15.3121	16.1456	16.4494
Pea15	19.9283	20.6394	21.9974	21.7711	21.9856	21.2553	21.7433	21.784	21.3573	21.397
Pebp1	21.0236	22.3429	22.0149	24.4646	24.7088	22.1836	24.5126	22.4065	24.4533	24.3481
Pepd	18.1905	18.2093	15.6152	18.9355	18.7803	18.8935	18.4577	18.7959	18.6985	18.7756
Pex5l	18.2317	17.6418	18.6347	17.0163	17.5121	18.6746	18.8889	17.9724	19.2122	18.9878
Pfas	15.9396	15.3596	14.6851	15.7541	15.5074	14.5383	15.4106	15.2083	15.4195	16.2325
Pfdn2	20.3324	20.1926	19.3449	19.8462	20.2805	19.2169	19.8467	19.8757	19.4163	19.5335
Pfdn4	18.9491	18.5436	18.1952	17.4125	17.7475	17.8272	18.4192	16.8584	16.7646	19.196
Pfdn6	17.275	15.6118	17.5141	17.9058	17.8954	15.6741	17.2237	17.7695	17.4437	17.4162
Pfkl	23.5952	23.6269	23.3033	23.5722	23.3089	23.178	24.0207	23.024	24.2491	23.9445
Pfkm	18.1712	21.5	21.2395	22.4724	21.9284	21.5955	22.0493	21.9057	22.3131	21.8919
Pfkp	22.5384	22.7246	22.326	22.8015	22.375	22.6172	23.4433	22.3953	23.6925	23.1859
Pfn1	23.2725	22.9541	23.2009	22.4164	22.5778	22.9379	22.7735	23.1678	22.6454	22.8983
Pfn2	23.7241	24.152	24.0252	23.7572	23.9638	23.9587	23.9057	24.1066	23.9146	24.1383
Pgam1	26.636	26.3509	26.5067	26.6225	26.7073	25.7634	26.5299	25.8168	26.3796	26.3888
Pgam5	15.8704	16.6573	16.2368	15.3896	15.6557	16.7693	15.6294	15.4192	16.1027	16.8023
Pgap1	16.3266	15.0334	14.4646	16.8975	16.8855	16.3305	16.8187	17.5817	16.3445	15.9481
Pgd	22.6254	22.4291	22.71	21.474	21.1693	21.6319	21.2298	21.799	21.3839	21.7061
Pgk1	26.1349	25.9749	26.1044	26.8576	26.8678	25.5925	26.6678	25.833	26.486	26.8919
Pgls	17.3399	15.3461	16.479	16.0873	16.0179	15.1513	17.1684	15.0501	16.9883	16.9218
Pgm1	22.9278	23.4199	23.2365	23.5075	23.5763	22.9235	22.8759	23.158	23.208	23.4114
Pgm2	18.6783	18.1858	18.5643	17.6588	16.6743	16.4495	16.0459	16.5633	16.4059	18.8463
Pgm2l1	16.7765	19.4044	19.2299	19.9735	19.3203	19.3288	18.8428	18.044	19.3492	19.1952
Pgm3	21.5984	18.3762	18.8169	19.2898	18.7607	17.2617	18.0902	18.5506	18.4435	17.7846
Pgp	16.8067	14.5501	14.2691	18.5282	18.1172	14.1796	18.6777	14.0442	17.6321	17.6621
Pgrmc1	22.3437	22.1558	23.3704	22.5463	22.808	22.2577	21.4109	23.4688	21.8427	21.0276
Pgrmc2	17.3626	16.8612	16.9789	16.5988	17.0517	16.1659	16.5229	16.3736	16.228	16.0807
Phactr4	17.3883	17.8111	17.9364	17.6932	18.0675	17.8045	18.5014	18.0649	17.9297	18.0605
Phb	19.8765	19.9287	16.7917	20.1382	20.1589	19.7602	20.3525	19.5234	20.82	21.0848
Phb2	17.4247	19.9859	18.6611	20.5124	20.7673	20.2316	20.7942	18.7626	21.0877	21.6266
Phf24	20.4362	20.8274	20.3941	20.7614	20.9921	20.4396	20.6594	20.2153	21.0596	20.3875
Phgdh	21.1585	21.1413	21.9204	22.0621	21.8974	21.0333	21.8363	21.3662	21.5879	22.0933
Phpt1	20.9955	21.7378	21.4171	21.2177	21.4182	21.4404	21.6863	21.6162	21.4799	21.0269
Phyhip	18.0418	17.4404	17.6461	16.4106	16.8857	16.8338	16.2315	16.6882	16.1793	18.9968
Phyhipl	22.9613	22.5694	23.0257	21.4709	21.8335	21.9629	21.2833	21.7637	21.2935	20.9993
Pi4ka	21.5435	21.3325	21.4813	21.8398	21.816	21.501	21.3994	21.6617	21.2985	21.3965
Picalm	20.8137	20.2622	20.5179	19.4792	19.6416	19.8011	18.9409	19.713	19.5123	19.3107
Pigb	19.0295	19.4785	17.1248	18.9636	19.1118	19.1879	18.6856	19.3673	19.3497	18.8789
Pigg	16.0509	18.2425	15.0685	15.0693	15.7896	18.0351	17.4664	17.3176	18.0474	18.3235
Pigk	16.5133	15.3878	15.6019	16.4418	15.542	14.8131	16.1351	14.9816	16.3905	16.131
Pigs	15.4589	15.8115	15.4535	15.9388	15.2666	17.4303	16.2436	16.9127	18.0487	18.0057
Pigt	15.3743	17.1005	17.3141	15.0665	15.2911	17.7304	15.8463	18.5005	16.79	16.3446
Pin1	20.0902	19.6985	20.4862	19.8793	19.7199	19.19	19.9066	19.5299	19.6008	19.3417
Pip4k2a	20.1592	19.5581	20.3978	19.8172	20.1756	20.2301	19.5533	19.6173	19.6823	19.776
Pip4k2b	23.2064	22.7651	23.3259	22.8538	22.7222	22.3265	22.3585	22.5906	22.523	22.4967
Pip4k2c	20.1102	20.0774	20.4756	20.7839	20.3236	19.9933	19.6637	19.6604	20.0725	20.2537
Pip4p1	17.102	17.0144	16.9059	14.8558	16.778	17.3004	16.9569	17.1189	16.1739	16.5711
Pip5k1a	17.1642	18.6031	18.61	19.1973	19.1511	18.8515	17.7883	19.5876	18.8783	17.9313
Pip5k1c	20.1832	21.1386	21.3888	21.2963	20.8418	20.76	20.1345	21.072	20.6127	20.4215
Pithd1	17.597	17.9459	18.2823	17.3783	17.0913	18.5991	17.7425	17.9066	17.7731	17.96
Pitpna	24.1939	24.4754	24.8565	23.8439	24.0404	24.1809	23.679	24.6573	23.7414	23.6321
Pitpnb	20.8262	21.1615	21.4527	20.6453	19.8262	20.8249	20.5517	21.4118	20.6009	20.744
Pitpnc1	18.8479	16.7267	16.6269	16.6398	17.1805	16.991	16.4749	15.2082	16.5512	16.1089
Pitpnm1	19.0374	19.927	19.2766	20.3064	20.3	17.2979	19.3185	19.2785	19.2666	19.5207
Pkm	26.8675	26.9409	27.175	27.8777	27.9142	26.6545	27.7844	26.7825	27.655	27.2403
Pkm.1	19.7664	20.9971	20.1736	23.5374	22.3067	21.1862	22.2478	21.0064	22.3732	22.6695
Pkp4	18.9503	17.8293	19.4978	17.6065	16.9363	18.574	17.2372	18.4377	17.2005	17.408
Plaat3	15.9601	17.136	16.8874	16.8709	17.7952	16.642	18.1618	18.5125	17.9849	17.8283
Plcb1	22.0362	22.0169	22.2961	21.8745	21.5918	21.5676	21.6472	21.2638	21.5764	21.2791
Plcb3	19.4244	20.6834	20.1968	20.3009	20.2817	20.6261	21.0241	21.5411	20.8398	21.3666
Plcb4	26.82	26.2724	27.0053	25.9767	26.3396	26.3049	25.4191	26.6366	25.4468	23.1037
Plcb4.1	16.6916	15.0887	16.1151	18.7228	19.3007	14.8924	18.5016	13.585	18.6789	16.8025
Plcd1	19.7398	20.5707	20.7348	20.2366	20.0915	20.6704	20.9011	21.3655	21.105	21.0693
Plcd3	21.8642	20.4996	21.0376	22.0823	21.7759	19.2158	20.131	18.9508	20.1002	19.8791
Plch2	22.6271	22.0035	22.3424	22.1396	22.4609	21.0119	21.0061	21.1625	21.2545	21.1691
Plcxd2	18.901	20.2539	19.6441	21.1077	22.4123	19.444	20.2067	20.0856	20.9101	20.169
Plec	16.3436	16.5864	16.8024	15.6659	15.4998	17.4027	17.9045	17.5935	16.9993	18.0839
Plekho2	21.4117	21.3789	21.5916	21.3325	21.4586	21.3228	21.8511	21.6326	21.6257	21.9148
Plin3	15.8347	15.0891	15.1975	14.6356	15.4988	16.6724	15.0411	16.629	15.093	15.5574
Plpbp	16.5756	15.3443	16.3162	16.9417	16.9125	16.9615	17.8509	16.6585	17.9744	18.3819
Plpp2	19.154	18.1636	18.5635	17.0931	16.9616	15.6085	14.9713	15.9646	15.0324	15.1008
Plpp3	22.0966	21.9193	22.4293	21.6255	21.4264	22.581	22.2249	22.9625	21.83	21.9252
Plppr2	17.3281	16.7133	15.2529	17.8023	17.8423	16.6661	16.7348	15.1199	17.1531	14.9204
Plppr3	16.4631	15.7691	15.3015	15.9241	16.4197	14.9289	16.7266	15.1709	15.9937	16.7892
Plppr4	16.5419	16.2982	16.97	19.3017	19.8678	17.1948	19.7085	17.7178	19.5229	19.5153
Pls1	16.8116	16.7644	16.3971	16.9763	17.0872	16.7644	17.5684	16.7728	17.2016	15.7771
Pls3	22.7369	22.6227	22.8978	23.2266	22.9348	22.3621	23.0483	23.0919	23.1798	22.8613
Plscr1	20.378	20.4198	20.7983	19.742	19.4267	20.1509	18.9991	21.229	19.3822	19.7267
Plscr3	21.2404	21.0937	21.4294	20.3762	19.7386	20.7162	19.2172	21.1387	19.821	19.7064
Plxna1	17.5934	18.7414	17.407	20.1441	19.8756	17.4249	18.9961	18.3956	19.8176	18.7714
Plxna2	21.0036	20.5716	21.0346	18.865	19.3916	19.425	17.7185	20.5124	18.197	17.1403
Plxna4	21.7241	21.8681	22.1397	21.8254	21.9239	21.4184	21.1455	21.4197	21.4731	21.186
Plxnb1	16.339	17.1952	17.5076	18.0869	18.22	16.4809	17.7436	18.0259	17.6551	17.8127
Plxnb2	25.1249	25.1335	25.1137	24.9325	25.2678	25.2239	25.1599	25.4954	24.9394	24.657
Plxnc1	20.9571	20.8099	20.9603	17.8769	19.9118	21.2449	20.3882	21.1561	20.2659	20.2173
Pnp	17.6875	18.5747	18.4553	19.3749	17.8888	19.7609	19.7087	18.7958	19.5355	19.7849
Pofut2	16.6093	16.5404	16.7788	16.6936	16.3837	16.7275	14.7468	15.9777	14.6221	14.3231
Por	22.0414	20.3349	20.1396	21.0678	19.8536	20.5609	20.5867	20.6186	20.6824	20.3594
Ppa1	23.8154	23.2543	23.0594	22.8719	22.7219	22.8239	22.824	22.5563	22.8824	22.6578
Ppa2	19.5647	16.5433	15.9493	15.9384	16.7362	16.7318	17.6461	18.0114	15.5709	18.0098
Ppfia1	17.8504	18.2052	15.4213	17.0598	17.628	17.3263	18.2054	16.5308	18.125	18.7158
Ppfia2	19.8633	19.4334	19.4302	18.5897	18.9668	19.0858	18.3827	18.7323	18.4931	18.5577
Ppia	28.145	27.9388	27.9896	27.5793	27.7075	27.9852	27.9431	27.9719	27.5599	27.6043
Ppib	23.5533	24.1511	22.7776	22.5445	23.2647	23.9457	23.1344	23.8376	23.2084	23.5141
Ppid	23.0066	22.7655	22.8111	22.3691	23.2806	22.0864	22.1922	22.4484	22.2119	21.7785
Ppm1a	17.1757	19.8532	19.6437	20.5177	20.4263	19.3088	20.4165	19.4222	20.4686	19.9824
Ppm1b	16.966	15.8329	16.8921	16.2922	17.162	16.4451	17.9666	15.4145	16.8951	16.0876
Ppm1e	18.2565	18.308	18.71	18.961	18.8635	18.0559	18.7151	17.8206	18.685	15.9291
Ppm1h	19.0024	19.8647	19.5197	20.6003	20.5995	19.5906	20.4123	19.8588	20.2608	20.0591
Ppme1	20.949	20.4984	21.025	20.5954	20.4567	19.6798	20.3319	19.8715	19.6757	20.1216
Ppp1ca	19.2735	19.2497	16.8911	20.2678	19.7326	19.9644	20.2524	19.6866	20.4278	20.0527
Ppp1cb	21.7748	21.8625	21.8683	22.047	21.0726	22.4156	22.3712	22.0714	22.1377	21.015
Ppp1cc	16.8241	17.9996	16.4456	19.195	18.6078	18.3526	19.783	17.9764	19.4975	19.4386
Ppp1r7	22.7549	22.7521	22.8203	22.2432	21.6966	22.4413	21.9311	22.2755	22.024	22.2718
Ppp1r9b	17.8393	18.9594	19.0509	17.7317	18.7262	18.6602	19.2243	18.7377	18.8723	19.1605
Ppp2ca	22.3164	22.3549	22.0283	22.6488	22.2116	22.4174	22.6443	22.3057	22.5842	21.5989
Ppp2cb	15.9213	17.5611	16.4352	17.6737	17.6097	16.9685	17.5888	16.7219	17.7779	16.7367
Ppp2r1a	21.8883	23.0358	22.5345	23.636	24.0022	22.9331	23.6156	22.8564	23.5112	23.5277
Ppp2r1b	17.0897	17.989	17.3096	15.4391	15.5017	16.071	14.7478	16.3388	16.3875	17.3417
Ppp2r2a	21.7004	20.5209	21.3738	20.5228	20.8534	20.8846	20.4476	20.5385	20.1624	20.2429
Ppp2r5d	19.0598	18.4182	18.9351	16.6024	17.6668	18.0251	17.7042	18.2527	17.6376	17.9638
Ppp2r5e	21.7986	21.7369	21.6976	21.687	21.6366	21.4505	21.1463	21.3694	21.1627	21.1986
Ppp3ca	21.2004	22.3018	21.7205	22.2338	22.1954	21.8134	22.042	21.7573	22.1559	22.2849
Ppp3cb	18.2301	18.542	17.3623	18.8266	19.4267	17.0116	19.2952	17.6781	19.4599	18.9423
Ppp3cc	18.6127	18.5372	18.6906	19.0556	18.6581	16.6898	17.3849	16.2303	17.6275	17.5273
Ppp3r1	23.1163	22.3173	23.3026	21.1911	20.744	22.1215	20.2557	22.1028	20.852	20.516
Ppp5c	18.2866	19.2484	19.4104	19.4664	19.3835	19.9962	19.4541	19.1071	20.3514	18.3187
Ppp6c	17.4426	18.431	18.1194	18.8673	18.6415	17.5617	19.0754	18.4049	18.6151	19.3536
Ppp6r3	17.0215	16.0714	15.3754	16.0701	16.3762	16.4815	15.8987	16.087	14.9159	17.0486
Ppt1	17.6478	16.6559	17.0996	15.8808	14.6907	17.2428	15.1916	17.1679	15.9338	16.488
Prdx1	25.0749	25.4266	25.4995	25.0618	24.976	25.6542	25.1621	25.7303	25.1721	25.1376
Prdx2	24.2548	24.7543	24.1539	24.8418	24.6813	24.5995	24.5303	24.4528	24.4502	24.7343
Prdx3	17.6647	18.8571	17.2637	18.9413	18.348	18.3923	19.5403	17.6416	19.4712	19.5425
Prdx4	17.6201	18.6533	17.4772	16.8766	16.2996	19.9299	18.1378	18.8907	18.0389	18.9212
Prdx5	24.3467	24.2512	23.0182	23.6492	23.8324	24.2824	24.1407	23.7907	23.8923	24.0073
Prdx6	21.8703	22.9293	22.9045	24.6453	24.307	23.4772	24.9795	24.3403	24.8678	24.9071
Preb	16.6348	17.507	15.4982	16.2325	15.2614	16.4201	16.7196	18.213	17.1029	17.4719
Prep	20.4554	20.1319	19.9712	20.2075	19.4931	19.8467	19.4965	19.0653	19.7588	19.6575
Prepl	21.4844	19.6781	20.9621	20.3322	17.2601	19.5302	20.0683	19.6659	19.639	16.3199
Prex2	17.4374	17.5727	16.9411	17.8682	17.1947	17.2916	16.3	17.4465	17.6014	18.0042
Prkaa1	19.4085	18.7496	19.169	15.5123	15.6343	18.0728	15.9798	18.8067	16.3893	15.3527
Prkaca	22.9895	23.0734	23.8479	22.4921	22.5863	22.7674	21.9559	22.8786	22.0544	22.4273
Prkacb	16.729	19.3636	18.9816	21.1465	18.5234	19.4791	19.6701	19.4933	19.882	19.9386
Prkar1a	25.8302	25.6519	25.2745	25.7657	26.1358	24.8995	25.2345	25.0978	25.2052	24.7899
Prkar2a	23.0026	23.056	22.8563	23.0467	22.5987	22.3187	23.2118	22.3651	22.8603	22.5624
Prkar2b	21.9968	21.7193	21.9848	21.7517	21.728	21.287	21.5611	21.4076	21.3981	21.2168
Prkca	20.8001	20.983	20.7819	20.6622	20.3293	20.1161	19.2325	20.1908	19.6852	19.4937
Prkca.1	24.1611	24.2919	23.9631	23.7539	23.8793	23.7711	23.749	23.71	23.4979	23.3021
Prkcb	18.5807	15.0937	15.7019	15.624	17.0637	16.1822	17.0463	15.534	16.8671	17.5052
Prkcb.1	22.4213	22.0483	22.4383	22.0276	21.5853	22.3423	21.3278	22.1301	21.7425	21.6866
Prkce	15.3668	15.8835	17.0287	17.7314	17.3895	16.9217	17.9091	16.7221	17.4078	17.8537
Prkcsh	22.94	22.9138	22.0048	21.2094	22.2872	22.8961	22.6407	22.0282	22.5999	22.7659
Prkg1	19.0917	18.9452	19.6503	17.7336	16.3898	19.0169	18.321	19.7055	18.3943	18.7782
Prkg2	18.7793	18.1414	18.5647	16.0423	16.748	17.0847	15.3387	17.2613	15.8547	15.648
Prmt5	16.7994	16.6876	15.8485	16.7832	16.4257	16.2606	17.6992	16.5568	17.4409	16.477
Prom1	20.993	21.3795	22.3748	21.4847	20.9949	21.5116	22.1985	22.2816	22.1816	21.7493
Prph2	21.5737	21.0616	20.6414	18.6439	18.3581	21.3713	18.1773	20.7618	19.654	15.2392
Prps1l3	20.7767	20.853	21.2425	20.4085	20.1196	21.0921	20.3074	20.6552	20.4658	20.2324
Prpsap2	17.6772	17.1386	17.1211	17.5844	17.333	16.4792	18.5114	17.1909	18.7863	18.6673
Prss1	28.0665	25.9991	26.8608	26.6157	26.8356	25.7366	25.353	26.5668	24.9939	25.0834
Prune2	15.8253	16.7432	16.897	16.0532	16.4013	16.2687	15.8654	16.3572	15.6958	16.044
Prxl2a	19.3434	20.2918	20.1197	20.4758	20.2487	20.3437	20.7634	20.1954	21.0076	21.0247
Prxl2b	15.5188	17.0643	16.5263	17.6176	16.4956	16.5319	17.7305	16.2933	17.4285	17.4044
Psap	21.6623	19.8388	20.2656	18.7728	18.3649	20.7718	19.024	19.9157	19.0337	15.2578
Psat1	21.9282	23.1646	22.5341	23.3161	23.1993	23.1542	23.3191	23.517	23.664	23.7319
Psca	19.5367	17.8607	18.0699	17.8675	17.9175	17.8295	17.2215	17.2455	16.5207	15.3532
Psd	17.4317	21.3808	20.3606	19.4826	18.1864	20.159	19.2587	17.1406	19.0483	19.3634
Psd3	19.7269	19.4425	19.4873	19.5427	20.0878	18.8422	18.4512	18.661	19.073	18.9849
Psma1	23.8948	23.6483	24.103	23.9735	24.0814	23.5668	23.5858	23.7276	23.5935	23.3586
Psma2	21.0784	21.247	21.0756	22.2287	22.0167	21.2342	21.94	21.2686	21.8446	21.9355
Psma3	24.058	23.486	24.0285	23.7319	23.8122	23.3369	23.2764	23.4879	23.2003	22.9207
Psma4	24.7609	23.823	24.3892	23.2631	23.3029	23.6058	22.7142	23.8232	22.8232	22.5517
Psma5	20.306	20.9201	20.5581	23.1444	23.4388	21.1436	22.7537	20.9468	22.6427	22.2598
Psma6	24.0425	23.8387	24.1283	23.798	23.8634	23.47	23.2883	23.6254	23.3937	22.6199
Psma7	25.1062	24.1124	25.1192	24.1654	24.196	23.9006	23.7187	24.1938	23.641	23.3667
Psmb1	23.2075	23.2225	23.3026	23.3981	23.5967	22.8849	23.1762	23.038	23.0456	22.7309
Psmb2	20.3281	20.7617	20.9508	22.328	22.3037	20.7899	21.8311	20.9718	21.9956	21.4239
Psmb3	21.9776	21.8805	22.0998	22.6891	23.1522	21.7018	21.4615	21.5815	21.7477	21.1703
Psmb4	24.8063	23.8958	23.8911	23.4249	23.792	22.796	22.8065	22.7711	22.7658	22.7874
Psmb5	23.2955	23.3367	23.2054	23.2842	23.2726	22.7872	22.4872	23.1048	22.5572	22.2609
Psmb6	21.0419	21.9448	21.3368	22.6307	22.9828	21.675	22.394	21.7313	22.2774	22.2477
Psmb7	21.2721	21.3166	22.2393	21.5403	21.6423	21.2923	21.3489	21.8259	21.2914	20.6445
Psmb8	19.7587	19.7634	19.4776	19.186	19.2543	19.9007	18.5308	20.4292	18.7414	18.4894
Psmc1	17.9762	19.6432	18.6752	19.473	19.8205	18.9884	19.8567	18.8779	19.8183	19.7702
Psmc2	19.5858	20.0529	19.0947	19.5189	20.0646	19.244	19.7168	19.2964	19.8332	20.2326
Psmc3	20.7346	20.5029	20.6991	20.4419	19.9671	19.8803	19.9172	19.8618	19.8036	19.6944
Psmc4	17.1478	18.6584	19.5673	19.7223	19.1899	18.3632	20.1508	18.5181	19.1212	19.9119
Psmc5	20.0511	19.8219	20.9714	19.5192	17.8119	20.0078	19.7993	19.5525	19.5137	19.2667
Psmc6	19.0268	17.1737	18.5045	18.1678	20.6223	17.9897	19.0973	18.0541	18.4813	18.5112
Psmd1	19.5837	20.6446	20.5923	18.2284	18.9763	20.446	19.1134	19.9057	19.474	18.6287
Psmd11	18.081	18.4441	18.5596	19.1394	18.5683	18.5137	18.8005	18.7626	18.664	19.8571
Psmd12	19.4322	20.0041	20.2856	19.3644	19.4051	19.6645	19.258	19.9938	19.3933	19.743
Psmd2	20.1626	19.8888	20.3298	20.4302	20.7782	19.9193	19.8046	19.8459	20.0819	20.2475
Psmd3	20.1026	19.3451	18.6423	18.2312	19.2179	19.046	16.9471	19.2704	19.3035	18.1594
Psmd4	15.6332	16.3368	15.6556	20.1948	21.3803	15.1761	19.8425	15.0821	19.8327	17.9678
Psmd5	16.8732	17.5098	16.0736	19.0615	18.4074	17.5612	18.5324	15.9454	18.6153	18.8033
Psmd6	20.0426	20.3411	20.2073	19.6522	19.7312	19.8634	19.4553	20.1785	19.7792	19.7666
Psmd7	19.1805	18.9628	19.0294	18.1089	17.8475	19.3148	18.82	19.1046	18.8553	18.1581
Psmd8	16.4217	16.7277	17.5302	16.9622	16.0058	15.2854	15.9242	16.4272	16.5396	16.4062
Psmd9	16.7862	16.6349	16.8937	15.0962	16.8215	16.5993	16.5055	16.4105	16.0052	14.7941
Psme1	17.9668	18.9158	18.8217	18.0748	17.7054	19.5402	19.1358	20.3574	19.1104	18.9546
Psmf1	17.0285	16.876	17.3187	15.7262	14.8147	16.6972	16.9828	15.4069	17.0579	17.1084
Psph	19.023	20.8244	19.727	20.2317	20.2449	20.5036	20.3311	20.8767	20.4672	20.6352
Pten	17.7623	17.4998	17.8516	16.8261	16.8719	17.2583	16.2407	17.5199	16.6534	16.2901
Ptges3	23.6512	22.6692	22.999	21.4393	21.796	22.2397	21.6253	21.9458	21.5546	19.7793
Ptgr2	18.3995	17.8176	18.8113	16.7122	16.777	16.7829	16.7228	18.3058	16.9509	17.2189
Ptk7	17.0853	15.6193	14.827	17.8835	17.7531	14.9177	18.9014	16.7714	18.9156	18.9097
Ptma	22.6713	21.8473	22.5096	20.6112	21.119	20.5967	20.0454	21.3126	20.0436	20.4403
Ptms	22.929	22.3888	22.0843	20.8432	21.5404	21.7461	21.2328	21.5789	20.9722	21.5592
Ptp4a2	22.9243	21.5692	21.8258	21.3219	21.0406	21.3015	20.8083	21.654	21.4048	20.4681
Ptp4a3	17.0306	15.4084	15.8457	16.4901	14.8878	17.3124	17.207	16.1858	16.7636	16.6316
Ptpa	15.1274	19.3194	19.3479	20.0129	20.1563	19.0828	19.7553	19.4033	19.9047	19.9609
Ptpn11	20.5628	21.0382	20.8625	20.921	21.1858	21.1955	21.2901	21.0067	21.2152	21.1825
Ptpra	20.0176	21.2074	21.0972	21.4753	21.2766	21.1578	21.8619	21.5327	21.7213	22.0074
Ptprc	17.3302	15.2515	15.6424	15.8792	16.166	17.1934	16.4388	17.1889	15.6238	15.1862
Ptprd	20.7356	21.6286	21.2618	21.5109	21.0273	21.5544	21.8504	21.7096	21.5221	21.9852
Ptpre	17.8723	15.2406	16.0281	17.4983	15.2318	14.8404	17.0282	15.6204	17.6166	17.8057
Ptprf	15.8637	18.3454	17.1631	18.573	18.3879	18.4324	18.747	18.3468	18.686	19.0092
Ptprj	19.4929	19.9567	19.953	20.9153	20.8099	20.2058	19.6503	20.4979	19.9992	19.6595
Pts	19.8629	18.8371	19.5531	18.7187	18.4098	18.9945	18.2597	19.0557	18.4481	18.6881
Pura	21.8862	21.8772	21.6801	21.2073	21.332	21.2567	21.081	21.521	21.2359	21.3467
Purb	21.3139	20.35	21.1472	20.9755	21.107	20.7095	20.5081	21.0971	20.3447	20.3194
Pvalb	17.8405	16.7863	15.5899	16.6124	16.6248	17.6469	13.9799	16.9695	15.5056	16.1297
Pycr3	16.0763	15.6187	16.809	17.392	17.7378	15.8418	17.8613	16.0035	17.5608	17.07
Pygb	23.4972	23.8304	24.0336	24.3322	24.1524	24.1954	24.1124	24.3276	24.1768	24.5539
Pygl	17.3239	17.3565	18.4044	17.2384	16.6228	18.4056	17.544	17.7254	16.5629	17.3971
Pygm	21.7911	20.9208	21.6951	20.7526	20.3813	20.9316	20.5899	21.1326	20.4324	20.544
Pzp	20.7741	20.2591	20.9346	21.3421	21.2167	20.9056	21.0599	20.5562	21.0215	20.1898
Q8BR90	16.7721	16.0261	15.0444	16.3573	15.9655	15.9361	17.6081	15.5725	16.0538	17.236
Qars	16.8618	16.0399	15.5533	15.8708	16.4541	16.2244	16.8364	15.2523	16.4482	16.8998
Qdpr	23.7316	23.143	23.283	22.7763	23.0525	22.7172	22.7719	23.4567	23.0287	22.4792
Qki	17.5741	16.2478	16.1039	15.6165	16.4532	16.7333	17.8107	17.9108	15.6534	17.4594
Rab10	22.3612	22.2393	22.5639	22.1214	21.7163	22.6375	22.4259	22.5259	22.3189	22.5337
Rab11b	24.096	23.9487	23.6696	23.3837	23.5164	23.8843	23.5047	23.7171	23.4651	23.9785
Rab12	17.9702	15.7116	15.1127	16.858	17.0702	15.6863	16.9839	15.2055	16.7258	16.697
Rab13	17.5612	19.7298	18.7357	19.2216	18.9859	19.3237	20.0157	20.1929	19.6689	19.7962
Rab14	22.8061	23.2305	23.0922	23.1653	23.1805	23.1244	23.3082	23.2074	23.1994	23.4099
Rab18	21.2326	21.4997	21.1918	21.1636	21.1789	21.263	20.9657	20.9563	20.7133	20.9016
Rab1A	21.3502	21.7183	22.3504	22.8981	22.2863	22.4615	22.3957	22.102	22.5446	22.6974
Rab1b	23.9519	23.6161	23.7311	23.5904	23.431	23.8736	23.3704	23.295	23.2599	23.4716
Rab1b.1	19.7276	15.9841	19.5481	18.6509	16.2045	19.7197	19.3919	15.4784	17.5806	17.549
Rab21	19.9743	20.467	20.938	21.7646	21.7985	20.9754	21.1857	21.0557	21.3499	21.2838
Rab23	21.9765	21.4669	21.8299	21.1664	20.7087	21.3167	20.8155	21.3525	20.8153	21.1268
Rab27a	16.4378	17.5443	17.1567	18.6364	18.8989	17.193	18.5981	17.8624	17.3442	19.0035
Rab27b	16.9843	16.9072	17.0806	16.8276	17.2706	17.5479	17.4761	17.7024	17.3439	16.8072
Rab2a	23.3838	23.1805	23.4073	22.8463	22.823	23.1366	22.6694	22.9115	22.5802	22.834
Rab31	17.3044	18.0323	17.1022	17.9366	17.3541	17.9718	18.1098	18.221	18.1486	17.7182
Rab35	21.4929	21.7818	21.8527	21.9166	21.3789	21.9995	21.6603	21.9433	21.6961	21.0819
Rab3a	25.7842	25.2074	25.7208	25.4511	25.0261	24.9126	24.869	24.9218	24.7725	24.8653
Rab3c	17.1136	16.7829	18.5236	20.6552	20.6535	19.3809	20.9557	17.7082	20.8577	19.8673
Rab4a	20.2544	16.9619	14.8431	16.7002	15.8137	17.1002	16.3195	14.652	16.1216	16.2963
Rab4b	17.2094	17.4483	16.5702	14.7301	18.7055	16.1804	17.7256	17.6203	17.898	17.8915
Rab5a	15.9464	19.8668	19.1279	20.5171	20.6217	20.3737	20.9977	20.5117	20.7119	20.9255
Rab5b	18.9174	20.4258	20.1086	20.8722	21.1322	20.7343	20.9364	20.7872	21.0577	21.1821
Rab5c	22.5451	23.0737	22.812	22.3488	22.3238	23.0915	22.7631	23.1829	22.4514	22.9529
Rab6a	17.4531	18.2383	17.7474	18.9958	18.9649	18.7566	18.9753	19.2893	18.772	19.5002
Rab6b	22.0388	22.3735	22.2887	22.1599	21.8958	22.1958	22.0663	22.1368	21.9687	22.3479
Rab7a	24.184	23.9385	23.9923	23.6019	23.6015	23.8439	23.3008	23.9651	23.4456	23.6729
Rab8a	20.7631	20.0752	20.5407	19.9776	19.8103	20.0666	19.8211	20.0174	19.6946	20.0008
Rab8b	22.4125	21.855	22.3361	21.1562	21.1226	21.7612	21.4078	22.0327	21.2534	21.5516
Rac1	24.6232	25.5609	25.395	26.0546	25.8807	25.341	25.5799	25.5284	25.8631	25.5323
Rac3	15.9889	14.4544	14.8151	17.6196	17.7329	15.9946	17.8474	14.658	17.9219	18.2749
Rack1	21.3799	20.8926	21.6356	21.1594	21.2571	19.7547	20.0983	21.3819	20.7393	20.3951
Rad23a	16.5084	17.802	14.6244	17.4251	18.3077	15.68	14.4483	17.1742	16.6023	14.7248
Rad23b	17.3812	18.0111	16.707	16.8011	17.1928	19.2693	18.9573	17.2664	18.1207	18.2821
Rala	24.8935	24.5528	24.6227	24.4176	24.5698	24.7848	24.6177	24.4911	24.3906	24.742
Ralb	20.7174	20.3595	20.1444	19.9454	20.5501	20.8407	20.6674	20.326	19.9948	20.3983
Ran	22.0107	22.1005	22.4479	22.3647	22.2253	22.1449	21.995	22.2227	21.8402	22.0011
Ranbp1	21.5682	20.9819	21.5462	20.6939	20.921	21.4471	21.0627	21.2776	20.8407	20.5031
Rap1a	21.0783	20.6964	20.7976	21.3615	21.4784	20.0773	21.1365	20.3283	21.3738	19.1417
Rap1b	24.4829	24.3272	24.5794	24.3409	24.3575	24.3523	24.2334	24.4178	24.001	24.145
Rap1gap	17.5407	18.467	18.0751	18.9892	17.9919	17.0589	16.6218	18.2292	17.575	16.6591
Rap1gds1	22.5598	21.7117	22.2935	22.551	21.6169	21.6476	20.9722	21.5709	21.8758	21.659
Rap2a	16.7977	15.3877	16.8647	16.9568	17.2894	16.603	18.528	15.7075	18.5459	18.4256
Rap2b	19.1771	20.6201	20.7201	20.5582	20.0688	20.4339	19.0477	20.678	19.5948	19.8262
Rap2c	15.9023	14.3407	16.8647	16.0948	17.2894	16.603	17.1263	15.6163	16.8909	15.3026
Rars1	19.1119	18.5273	18.5317	17.9935	16.1245	18.1299	17.8406	17.9708	17.9829	18.5371
Rasa3	20.0225	20.2272	20.2145	20.0245	18.8723	19.6415	18.705	20.3642	19.1306	18.7835
Rbbp9	19.5561	19.2661	20.7856	19.4627	19.3495	20.4526	21.122	20.1873	20.4262	20.3421
Rbp1	23.9776	22.6736	23.027	24.0765	23.4008	24.4785	24.1976	23.7683	24.2611	24.339
Rbp3	19.4492	19.9056	18.8202	21.4316	21.7228	20.2193	22.7191	19.2415	23.1076	22.9571
Rbx1	18.6106	18.7437	16.5634	18.1931	18.1442	18.2604	18.4713	17.5874	18.2471	16.8773
Rcn1	21.4344	21.3607	20.0552	17.5125	15.6362	21.2554	19.9848	19.9857	19.6922	20.8464
Rcn2	18.5319	19.7719	19.6508	18.3027	18.395	19.7828	20.6574	19.5377	20.0849	20.7556
Rcor3	16.3951	16.1778	14.8771	19.6066	19.4906	17.5178	19.9942	17.2267	19.0727	19.7612
Rcvrn	27.6182	26.227	26.7273	24.9562	25.1742	24.2068	24.2147	23.8845	24.1176	24.0374
Rdh11	15.5042	16.232	16.0943	18.6971	19.3045	15.3466	18.0486	16.0691	18.0935	17.604
Rdh12	23.5509	23.2963	23.8091	23.2871	23.0907	22.7144	22.3534	23.6001	22.861	22.0544
Rdx	24.4014	24.444	24.6756	24.3234	24.094	24.2091	24.5504	24.8969	24.2095	24.4285
Reep6	20.6169	21.2312	20.8766	21.504	21.3471	19.7705	20.3194	19.8416	20.6823	20.5088
Renbp	18.9608	17.1022	16.4814	16.7904	18.86	18.0855	17.1458	17.5954	15.1326	17.1976
Reps1	16.1001	16.757	14.2842	16.2995	16.204	16.026	17.0924	15.6982	15.6759	16.373
Rer1	16.4411	17.6103	15.7415	16.8709	17.3262	16.844	14.8875	15.1433	16.0336	15.9486
Rexo2	15.2999	17.5633	17.5878	16.4175	17.0027	17.0458	15.018	17.215	15.7639	14.794
Rftn2	17.9553	17.5105	18.1141	18.8043	18.164	18.8601	20.2425	18.7539	20.0769	19.7025
Rgl1	21.0339	20.477	20.5318	19.7813	19.8685	19.4836	18.627	19.7076	18.8197	19.2245
Rgs17	15.9906	15.8556	14.87	17.7613	18.0592	16.028	17.3524	16.6211	17.6177	17.2721
Rgs20	17.4467	16.2084	16.2863	17.1443	17.1749	15.0282	16.4817	16.2144	15.6317	15.5202
Rgs6	23.0722	23.386	23.3898	23.1761	22.9098	23.2657	23.2075	23.7422	23.1793	23.3918
Rgs7	22.1378	21.7774	21.7293	21.423	21.388	21.6015	21.1076	20.6196	20.3346	21.1165
Rgs7bp	18.065	17.3366	17.2587	18.6575	17.2832	17.3678	17.1228	17.4562	17.1724	15.9754
Rgs8	19.6495	19.5885	19.9904	20.4587	20.4975	20.3945	20.1993	20.0387	20.0051	20.1739
Rgs9	19.6579	19.5068	19.8514	19.4745	19.7558	18.5789	19.2182	17.8943	19.6878	19.3189
Rgs9bp	15.9655	14.4671	15.4344	17.2194	17.2745	14.3118	17.4795	15.8005	17.0372	17.2346
Rhbdf1	16.0529	16.0753	15.0151	16.634	17.2812	17.4698	16.9773	17.4304	17.4084	17.5951
Rheb	17.9402	18.7783	19.0591	19.7984	18.2351	19.1285	19.2156	18.8477	19.0993	20.3426
Rho	16.5188	18.6514	19.4234	16.9982	17.3305	18.5268	19.537	19.4573	20.5732	16.6846
Rhoa	25.8449	25.4354	25.4305	24.8504	24.9237	25.4271	25.1258	25.091	24.9519	24.4983
Rhob	22.1439	22.257	21.9232	22.1308	22.1012	21.9451	21.9293	21.6929	21.9867	21.3751
Rhoc	20.1094	20.2762	20.681	19.7168	19.9376	21.1238	20.4982	21.1259	20.4665	18.8484
Rhog	19.6787	18.7657	17.6462	20.0366	19.8504	19.6157	20.2963	19.1878	20.0563	20.6235
Rhpn2	17.2006	18.5299	15.9921	17.524	16.1356	18.5024	17.3658	19.4192	18.4434	18.448
Rida	22.1247	21.5194	21.9484	21.6818	21.3823	20.9428	21.6964	21.5545	21.6916	22.0172
Rit2	17.8043	16.9945	17.6737	16.8698	16.6992	16.9062	16.2007	16.9261	16.4099	16.6011
Rlbp1	25.4961	26.1303	26.0791	26.2359	26.1334	25.6884	26.1031	26.2395	26.2323	26.1925
Rnf13	17.9123	16.6743	14.9455	17.7146	16.6316	17.7753	17.7455	17.1175	17.871	17.5442
Rnh1	22.1166	22.7282	23.1434	22.9014	22.9172	22.7523	22.637	23.0361	22.3537	22.1631
RO60	21.491	20.4944	21.6165	19.402	19.2108	20.5983	19.3825	20.15	19.2893	18.7628
Rock1	17.1469	16.4139	16.5581	16.2334	16.5759	16.2834	16.6895	17.175	16.7578	16.8413
Rock2	21.0065	21.3425	21.1249	20.3705	20.3797	21.323	20.9365	21.4617	20.6975	20.9794
Rp2	21.0362	20.4489	20.8327	20.7683	20.4081	20.1251	19.2474	20.881	19.9211	19.8004
Rph3a	23.8706	23.7845	24.0344	23.4744	23.3994	23.4447	23.3923	23.2084	23.3261	23.1598
Rpl10	18.1145	15.5993	14.7179	16.0413	16.1843	16.227	15.1071	16.3438	16.1796	16.7857
Rpl10a	22.9233	22.4005	22.8231	20.7698	20.6879	22.7684	21.3403	22.8637	21.356	21.3582
Rpl11	16.9581	16.5311	17.3555	18.4762	17.2857	17.9427	17.3297	17.9753	17.2608	18.7214
Rpl12	18.6688	18.3859	19.2352	17.8004	18.3866	18.0811	19.0007	18.0648	18.5019	18.7338
Rpl13	19.9682	19.3293	19.6697	17.9249	18.1959	19.3138	18.8704	19.7367	19.063	19.5339
Rpl14	18.3948	17.2007	17.3731	17.7875	16.0018	17.7012	16.0988	17.1395	16.6214	17.2234
Rpl15	18.6949	18.3571	17.6766	16.6965	17.0479	17.9215	17.3624	18.34	17.1679	17.9679
Rpl17	16.5805	15.4354	14.9116	15.6727	15.6102	15.509	16.3267	16.5117	16.338	16.3825
Rpl18	20.1433	20.4589	20.7562	20.3278	20.3971	21.2236	21.0893	21.739	20.5981	20.7712
Rpl19	18.1447	17.1892	17.6434	15.8536	16.4912	16.7533	15.5724	17.3216	15.829	15.9254
Rpl24	18.8748	18.4207	18.979	17.9862	17.2913	18.4067	16.4431	18.9966	18.035	18.4259
Rpl27	21.7178	21.0074	21.3332	19.8358	19.5987	20.8596	19.1928	21.424	19.5929	19.7178
Rpl27a	16.7607	16.2911	17.2492	16.4794	16.8157	17.5746	16.5141	17.7617	16.8955	16.9638
Rpl30	20.4835	20.28	20.1608	20.1561	19.8374	20.4686	19.7588	20.7432	19.7039	18.7117
Rpl31	19.3403	18.7128	19.1016	18.0387	18.3509	18.0759	16.0968	18.3448	16.1218	17.9423
Rpl35	18.7778	18.3142	19.5133	15.9122	15.7316	18.4509	17.4755	19.1018	17.077	18.0024
Rpl35a	17.8626	16.9346	18.3987	15.0571	17.3453	16.566	15.0295	18.2156	16.1331	14.8202
Rpl36	18.9194	18.3458	18.5902	17.8876	17.665	18.4936	17.7961	17.059	17.9827	18.2675
Rpl38	17.7581	16.6884	18.0388	14.501	15.7444	18.2247	17.2597	18.2545	16.0487	16.9632
Rpl5	21.2655	20.9154	21.3653	19.0076	19.0085	20.2636	19.598	20.9198	19.7036	19.8112
Rpl6	21.2866	20.3999	20.9942	19.829	19.6602	21.0028	20.7262	21.3152	20.6787	20.7173
Rpl7	20.0312	19.434	20.0253	19.3837	19.5011	19.6222	19.4715	20.1019	19.4251	19.692
Rpl7a	18.7566	18.2801	20.6379	17.3448	17.7454	18.6651	19.1081	19.7311	18.7498	19.2349
Rpl8	16.6676	15.4109	16.5529	16.074	16.4952	18.2276	17.7618	15.6079	17.4761	17.9746
Rplp0	21.1959	20.468	21.1689	20.4134	19.9083	19.7443	19.3661	20.6604	19.4281	18.998
Rplp1	16.4273	14.9735	16.0451	15.6294	14.501	15.2857	16.1383	14.3829	15.4933	15.0918
Rplp2	17.9814	16.5261	17.916	17.1974	16.1807	16.846	16.9117	17.4378	16.577	15.3336
Rpn1	20.9437	22.04	20.8681	21.8513	22.1095	21.9752	21.6604	22.0744	21.7298	22.1261
Rpn2	16.8182	16.8132	15.8978	16.6798	15.7698	17.7385	19.7609	14.9059	19.8307	20.7456
Rps13	17.3109	17.0674	18.014	16.4118	15.8561	17.7087	15.5886	18.3665	15.7234	16.0785
Rps15a	18.4449	18.9242	18.9518	18.6641	18.1866	18.6385	18.0731	19.097	18.1306	18.5161
Rps16	16.4413	16.9264	17.447	16.716	16.7453	17.7198	16.8475	17.5483	16.7396	17.1635
Rps18	20.8604	18.9682	19.3881	19.5187	19.9428	20.0143	18.7589	19.8844	19.0832	19.4663
Rps19	17.8304	16.3648	16.9604	16.7768	15.8428	16.6331	17.6191	17.3448	17.8036	17.9349
Rps2	20.454	18.8755	20.434	22.0083	20.8434	19.7272	21.3236	20.5669	21.4257	20.6226
Rps20	16.6575	18.9825	17.5577	17.1901	17.5933	18.0805	17.689	18.6791	17.5605	18.6586
Rps21	19.6652	19.4313	18.2092	18.5668	19.2045	18.9582	19.1444	18.672	18.7495	18.1642
Rps25	18.6135	18.1344	19.2568	16.6861	17.9301	17.7743	16.898	18.4709	17.2256	17.2281
Rps26	18.7458	17.6378	17.4057	17.2605	16.2197	17.6677	15.9526	18.1264	16.2269	16.7338
Rps28	16.6247	16.1124	14.8362	17.415	17.3831	16.6306	17.3676	16.9612	17.4039	17.7156
Rps3	15.9342	17.6923	17.6353	17.3445	17.8902	19.0363	18.3542	19.2564	18.5263	17.9776
Rps3a	19.432	19.2228	19.3995	18.5017	17.6425	19.2723	19.3744	19.9702	18.6869	18.4714
Rps6	16.9061	16.6939	16.957	16.2283	15.272	16.0141	16.0218	15.4882	15.7347	16.1154
Rps8	20.8595	19.9811	20.2002	17.7496	18.5191	20.0268	18.694	20.0049	18.6163	18.8029
Rps9	21.3518	20.6305	21.1884	19.4164	19.5918	20.1992	19.1305	20.7708	19.4753	19.648
Rpsa	17.0424	19.0578	18.0865	20.2852	20.4724	19.4544	20.5115	19.3104	20.5684	20.7827
Rras	19.1075	20.1503	20.1151	21.1431	21.054	21.0637	21.2677	21.667	21.7023	21.9881
Rras2	19.3813	20.0334	20.5947	20.2126	20.1059	20.2925	20.4237	20.5979	20.4136	21.0113
Rs1	28.7176	28.3807	29.1759	27.9906	27.8125	26.9633	26.1137	27.502	26.4347	25.586
Rtcb	16.2899	18.1252	15.7374	18.3675	18.311	16.5846	18.5564	18.2226	17.8469	18.7731
Rtn1	18.5128	19.8463	20.6445	19.9533	19.7989	19.747	19.2246	18.0992	18.8224	18.6023
Rtn1.1	18.1246	18.0718	18.4116	18.3235	16.5997	18.2582	16.6975	17.6289	17.0533	16.8117
Rtn3	21.7193	21.649	21.9653	20.3599	20.2279	20.7446	19.5706	20.6375	19.8183	19.8949
Rtn4	16.0305	19.8582	17.2075	19.795	19.9304	17.7522	19.6169	18.101	19.5719	18.5183
Rtn4.1	18.5245	18.3755	18.9774	18.2624	17.5532	17.9254	17.2498	17.625	17.5037	17.266
Rufy3	19.1464	20.0541	20.2125	21.1917	20.7608	19.9341	20.2611	20.226	20.717	20.9832
Ruvbl1	16.1726	18.1613	17.7755	18.8655	18.4295	18.1835	18.4707	18.0311	18.176	18.3358
Ruvbl2	16.9199	15.9925	16.3501	17.0803	17.3326	14.4016	16.9061	16.3678	16.8182	17.0757
S100a10	18.2622	17.6429	18.3286	17.8198	17.9427	18.828	18.5344	18.1435	16.6895	17.8595
S100a11	17.72	15.0289	17.5436	16.6783	16.4595	18.0147	17.5926	17.3321	16.111	16.0659
S100a13	17.0249	19.1185	18.387	18.8187	14.8144	18.4434	19.627	19.4027	19.6604	18.9914
S100a16	17.6419	18.3553	19.1913	17.1314	17.4581	19.633	18.2003	19.8259	17.5405	18.1215
S100a4	18.7765	17.831	18.791	17.1598	17.6117	17.9498	16.7427	18.74	17.0784	17.1696
S100a6	19.4977	18.0146	19.3777	17.0397	17.9235	19.5925	18.4345	20.6809	17.9773	18.504
S100b	17.2472	15.1324	17.6125	15.6637	15.3578	17.8258	16.785	17.1463	15.7905	15.3702
S1pr1	17.6472	16.8209	17.0328	15.0355	16.6178	17.5571	16.898	17.8685	16.4241	16.9621
Sag	26.946	26.5176	26.7141	26.6946	26.4631	25.4069	26.0232	25.3603	26.1176	25.8764
Samm50	19.6264	18.8233	19.0071	18.9237	18.6745	19.6195	18.5414	19.5317	18.0262	18.9343
Sar1a	16.8787	16.0306	15.1814	17.4933	17.239	15.5969	16.3888	16.9821	16.7506	16.7277
Sar1b	18.3397	18.4084	18.264	17.5347	17.526	17.8841	16.9095	18.1485	17.3764	17.0572
Sars	21.9455	22.1102	22.6246	21.6793	21.5616	22.2058	21.9105	22.5077	21.8171	21.9809
Scai	15.6198	17.9502	16.1238	16.4564	16.2537	17.9825	16.0732	17.3631	16.587	18.0455
Scamp1	19.9979	21.18	20.403	21.9242	22.0184	20.9367	21.8384	20.8339	21.8759	22.5234
Scamp4	16.4164	15.5485	16.5571	17.295	16.9482	15.7635	17.4307	16.3568	17.1857	17.7343
Scamp5	20.4741	21.3057	22.3504	21.494	21.9398	20.6643	20.8835	21.1301	21.3644	21.0308
Scarb1	17.1157	18.9694	19.0002	18.694	19.2906	19.5411	18.7407	19.7829	18.6208	18.858
Scarb2	17.4396	16.7455	18.6095	15.2451	15.4515	19.5856	16.5234	19.0805	16.6314	15.5953
Sccpdh	17.49	16.6555	17.5502	18.6442	18.5856	18.494	18.3766	19.0254	18.7689	17.12
Scgb1b2	21.3191	17.9794	21.2502	16.441	16.4456	18.4759	14.8429	19.0144	15.6103	15.5396
Scgb1b20	23.7241	19.8134	23.931	17.9028	17.5488	18.8565	19.5045	20.1567	18.1399	18.9369
Scgb2b2	21.0249	19.8874	20.9639	16.3078	16.4407	20.3763	15.0857	18.9917	15.3729	16.0124
Scgn	22.4122	22.2105	22.5389	22.0687	21.7265	21.2851	20.7266	21.5408	20.9426	20.6891
Scn1b	19.3024	18.7393	19.3894	15.0614	15.5471	18.3294	16.2975	18.9659	17.1663	15.942
Scn2b	21.0386	21.0878	20.8335	20.2489	19.4993	20.2542	18.9871	20.4062	19.6171	19.5636
Scn7a	18.0651	18.305	17.4239	18.0565	18.7033	18.2919	19.5673	18.701	19.4236	19.2944
Scrn1	20.7295	21.7098	21.2642	22.5761	22.6882	21.5258	22.5711	21.7123	22.4203	21.5005
Scrn2	17.5153	17.3054	16.8224	18.0814	17.5415	18.5534	18.8663	17.4884	18.3963	18.7147
Scrn3	18.785	17.4239	18.703	16.7885	17.43	17.5379	17.7353	17.4767	17.5124	17.7203
Sdcbp	17.8185	17.4336	17.6865	15.8482	17.1424	17.7031	14.0964	18.1754	16.9244	17.3022
Sdf2	16.1906	15.7314	15.7873	15.9937	16.7172	13.9251	17.6321	16.8839	16.8123	17.6537
Sdha	22.138	22.4845	21.9529	22.0847	22.304	22.1501	22.0332	21.8005	22.2993	22.1345
Sdhb	21.8271	21.4485	21.6855	20.1261	20.8197	21.1843	20.2601	21.2135	20.6871	20.2702
Sec11a	18.6375	17.892	18.0838	17.0291	16.8158	18.8109	17.8486	19.2855	17.9299	18.1114
Sec14l1	16.7928	18.2904	18.0765	17.0649	16.5944	17.3994	15.4849	17.3864	16.6471	15.078
Sec14l2	20.4841	20.3543	20.731	20.4141	20.4574	19.229	20.0877	19.0728	19.7149	19.4384
Sec22b	16.7619	17.5457	18.0233	18.5286	19.182	17.6822	18.8116	18.1734	18.3905	19.0517
Sec23a	17.2644	17.429	17.299	16.3709	15.9422	16.4621	15.0836	16.7915	16.1407	15.7024
Sec24c	16.4347	15.5337	15.0082	18.1119	18.8883	16.4097	18.3581	14.4898	18.6443	19.2833
Sec31a	16.4041	15.0553	15.3355	14.9912	15.3693	16.3245	16.8257	16.266	16.0935	16.3431
Sec62	19.1786	19.0786	19.2864	18.3071	18.4918	19.3799	18.8075	19.9505	18.7835	18.1721
Sel1l	16.6665	15.4076	15.6736	15.5727	14.6615	15.1779	16.3309	15.5904	16.0121	16.1805
Selenbp1	21.0248	21.6434	21.4197	21.8775	21.861	21.3484	21.9452	21.6974	21.9616	22.1054
Selenof	16.2178	15.8415	15.4038	16.1851	16.3336	16.6491	15.9755	15.6786	15.5421	15.5234
Septin11	23.8095	23.8677	24.5496	23.7013	24.141	23.7156	23.0071	23.6994	23.2879	23.3448
Septin2	22.5161	22.5977	22.6881	22.1515	22.6384	22.9363	22.7992	23.0506	22.6695	22.7857
Septin3	21.9899	21.9186	22.1637	22.0291	22.0206	21.7843	21.6364	21.6223	21.6467	21.7471
Septin4	20.4043	20.5589	20.9744	21.2308	21.1696	20.0146	20.7896	20.1458	20.7887	20.4666
Septin5	22.8704	22.95	23.2812	23.3774	22.9702	22.7311	22.8444	22.588	22.9739	22.8993
Septin6	21.0726	20.8662	21.4083	21.4531	21.1737	20.9456	21.1383	20.4398	20.9477	21.3095
Septin7	25.3843	24.811	25.2918	24.9167	25.0064	24.6324	24.5747	24.8412	24.4773	24.7016
Septin8	22.3515	22.9684	23.2167	23.4869	23.4664	22.8806	23.3616	23.1389	23.0014	23.1181
Septin9	19.1391	19.4694	19.9391	19.695	19.2792	19.3525	18.6473	20.1303	19.6073	19.4733
Serpinb6a	17.3805	18.7146	18.3188	16.9266	16.1811	19.1697	17.9669	18.96	18.6419	18.8096
Serpinh1	16.9957	16.8806	15.3736	17.3389	15.9006	18.8479	15.0535	16.3793	17.0437	18.3328
Set	22.683	22.2231	22.8858	22.0962	22.3681	21.4448	20.5058	21.5039	21.09	20.5488
Setd7	17.7162	13.6512	16.9171	17.0892	17.559	17.706	17.9977	17.5368	17.7732	17.7322
Sfrp1	18.7881	18.4937	21.3912	18.1931	19.2493	18.4756	16.2098	20.8823	15.2563	16.0546
Sfxn1	16.085	16.0238	15.3399	19.1848	19.0647	17.699	20.0592	15.1592	20.1763	20.2965
Sfxn3	16.5807	19.3705	19.3328	21.4179	21.1649	19.5917	21.5849	19.5518	21.613	22.0031
Sfxn5	20.8908	19.8439	20.0556	17.6808	18.6071	20.0128	17.692	19.9633	17.6868	18.557
Sgip1	16.0166	19.6131	17.3716	20.5035	20.3891	18.9408	20.3956	18.922	19.6321	20.2411
Sgta	16.4934	18.2994	15.417	20.6398	21.2667	18.8868	20.7116	18.1997	20.4684	19.927
Sh3bgrl	20.8187	20.3624	20.3177	19.7499	19.8536	20.7742	20.411	20.4791	19.6838	19.8269
Sh3bgrl2	19.0322	18.7004	18.9132	17.6636	18.4651	18.9148	18.0089	19.1126	17.7067	17.4905
Sh3bgrl3	18.3543	17.2812	16.2513	18.7089	17.9403	18.0266	19.1987	17.7096	17.8901	18.8259
Sh3gl2	24.1564	24.0268	24.212	23.8683	24.1384	23.8315	23.6456	23.6751	23.6302	23.6063
Sh3glb2	16.7539	16.9607	16.4213	18.4578	18.8698	16.6905	18.1922	16.8561	18.1141	17.9233
Shmt2	15.2753	17.1676	16.1136	18.2514	18.6468	17.4654	18.583	14.5253	18.7423	18.9479
Sigmar1	15.7409	15.8709	15.6177	16.0317	16.2096	15.996	15.8088	17.2858	16.8165	17.3115
Sirpa	18.6675	18.9141	19.0922	20.5716	20.9524	18.9814	21.1233	18.6197	20.2614	19.9914
Sirt2	17.6884	18.519	18.8852	18.9136	19.2893	18.7207	19.2142	18.6774	18.8564	19.3345
Skp1	23.1641	22.6663	22.9821	21.3426	21.4971	22.0872	21.1548	22.3487	21.2355	21.1533
Slc12a2	23.0755	22.3637	21.34	22.2103	22.9062	20.8831	21.6096	22.3841	21.7327	21.5855
Slc12a5	25.5984	25.616	26.4555	26.1006	25.9882	25.9368	25.6921	26.2102	25.5928	25.4869
Slc12a6	17.7981	18.8053	19.5602	18.7416	18.2648	18.8262	17.1765	19.1045	17.6829	18.0873
Slc13a5	17.7182	15.0975	16.6927	18.1789	17.1671	18.261	17.9028	18.5682	18.197	18.8885
Slc14a1	15.582	19.8275	19.2896	20.1472	20.2283	20.1532	20.9147	20.7095	20.9588	20.9877
Slc15a2	17.9508	20.0845	19.2331	19.1801	18.7767	20.0481	19.7076	20.5511	19.758	20.2798
Slc16a1	25.2319	24.7537	25.24	25.0255	25.0029	24.1538	24.81	24.4149	24.7363	24.9515
Slc16a3	19.2377	19.9753	19.4696	19.8808	19.1796	18.8469	18.4687	19.1151	18.9913	18.7342
Slc16a8	16.114	16.1023	15.7693	18.3487	18.2147	15.4544	17.1984	15.0784	17.7085	17.5459
Slc17a7	22.4114	22.3636	22.7483	22.382	22.3823	21.4383	21.0377	21.9846	21.1893	21.2927
Slc18a3	16.6158	16.2707	16.0092	19.4227	19.0108	16.5533	18.2916	17.5247	18.6238	18.5481
Slc1a2	18.1775	20.8565	20.2285	22.6953	22.7088	20.6897	22.7601	21.4526	22.6772	22.3809
Slc1a3	23.5746	22.9953	23.4828	24.9865	24.5251	23.5353	25.0136	24.3364	24.8103	25.5802
Slc1a4	16.5061	16.8796	15.6711	18.32	18.7773	17.7775	18.7367	17.1065	19.043	18.9914
Slc24a1	16.1488	16.0038	16.5528	16.0962	18.1852	15.0522	18.5547	16.2301	18.6732	18.2599
Slc24a4	19.8941	18.7305	19.8348	18.4925	18.0221	18.4543	18.0361	18.907	18.218	18.3352
Slc25a11	21.4084	22.6355	22.0114	22.2297	21.6798	22.7932	21.583	22.3802	21.7392	21.9802
Slc25a12	20.9782	21.9277	20.7249	20.7468	20.5436	22.1204	21.638	21.1329	21.792	22.0914
Slc25a22	20.3469	20.0508	18.4915	18.8432	18.9201	19.6724	20.6129	18.5657	20.5908	20.4242
Slc25a27	17.2721	15.6179	14.9733	16.0331	15.734	15.5972	16.1645	15.3127	16.2264	16.4881
Slc25a3	23.9274	24.6398	24.228	23.9412	23.6879	24.5925	23.6856	24.2456	23.8587	24.1625
Slc25a4	26.3437	26.2732	26.5272	25.4776	24.6955	26.146	25.306	25.7142	25.4325	25.1805
Slc25a5	22.6262	23.3228	23.2957	22.7569	21.9426	23.5511	22.7452	23.1154	22.8576	22.8874
Slc2a1	24.4845	25.1999	25.7041	26.1674	26.0247	25.58	26.0374	25.7401	25.9489	26.3462
Slc2a3	22.2503	22.0329	22.5024	22.3729	22.3984	22.5157	22.2761	22.4903	22.157	22.5407
Slc30a1	16.9957	18.9276	20.2108	19.818	19.5156	19.994	19.894	20.0167	19.3122	19.0255
Slc32a1	22.227	22.2057	22.4265	23.3182	22.9828	21.7707	22.7507	21.8763	22.649	22.0411
Slc38a3	21.7563	22.6566	22.4369	22.6455	22.6001	22.0466	22.2827	22.6542	22.365	22.4749
Slc3a2	25.7709	26.3623	26.5147	26.2448	26.4703	26.7773	26.2712	27.0996	26.1995	26.6139
Slc3a2.1	15.7007	17.6053	16.5896	18.6504	17.5795	18.3502	19.3953	18.6992	18.8276	18.8626
Slc3a2.2	16.4044	16.3546	16.7314	18.0138	19.1976	19.2042	19.835	17.1541	18.3925	19.6176
Slc44a1	20.7345	21.5482	21.1399	21.3323	21.5051	21.1854	21.2765	21.4582	21.0727	19.0489
Slc44a2	20.5677	20.9713	21.4805	21.6884	21.6639	21.6553	21.5051	21.7861	21.5442	18.8845
Slc44a2.1	17.192	15.1269	16.3906	15.147	16.2792	14.5039	15.975	17.1103	17.0375	16.1275
Slc4a10	21.0741	21.6149	22.3147	21.9732	21.6242	21.5346	21.892	21.7796	21.3322	21.6978
Slc4a3	19.4792	19.6884	20.2087	20.0889	20.383	19.3509	19.0595	19.3921	19.0867	19.3606
Slc4a7	20.0997	19.6229	19.1833	18.9377	18.605	18.4965	18.2954	19.2108	18.5964	18.8136
Slc4a8	18.6383	19.7657	19.8008	20.0889	19.6254	19.1371	19.4318	19.8202	19.28	19.4755
Slc6a1	24.2669	24.7283	24.7463	24.6365	24.5983	24.2694	24.531	24.4037	24.364	24.2559
Slc6a11	24.3509	24.9097	25.1643	25.0757	25.0602	24.9261	25.296	25.629	25.2362	25.4347
Slc6a13	17.8856	19.6932	19.3565	20.0341	19.9431	19.0154	19.226	19.1495	19.6442	17.7855
Slc6a20b	18.8295	18.1104	20.7887	17.2825	16.642	19.4996	15.7912	20.1303	16.4365	15.3782
Slc6a6	19.4369	19.4588	19.3712	17.6646	18.0053	18.1259	15.8842	18.5828	17.4355	17.5136
Slc6a9	21.5264	21.2813	21.7896	22.2142	21.9648	20.9584	21.8324	21.6401	21.7932	21.5839
Slc7a2	20.7511	21.0406	21.3708	20.31	19.5395	21.959	20.5394	21.0127	20.6466	20.7756
Slc7a5	19.6534	20.6074	20.1137	21.2434	21.0239	20.5304	21.75	20.7704	21.4938	21.7704
Slc7a8	20.123	21.0817	20.3691	22.2829	22.9872	20.911	21.5763	21.3467	20.9665	22.0585
Slc8a1	22.3946	22.4007	22.6838	21.165	21.4102	22.0495	21.9783	22.1725	21.6357	21.8937
Slc8a2	19.6051	19.5414	19.3702	19.3057	18.4984	19.0679	18.7524	19.0312	19.0513	19.5586
Slc8a3	20.5005	20.5836	20.7755	19.5145	19.3109	20.0089	19.8824	20.0476	19.9197	20.238
Slc9a3r1	25.1827	26.092	25.7461	26.1042	26.144	26.0732	26.9057	26.4711	26.5049	26.4973
Slc9a3r2	16.624	17.7746	15.129	18.3494	18.5621	18.3577	18.9425	17.9678	18.6509	19.3944
Slco1a4	20.6401	20.0187	20.596	21.9703	22.4607	19.8594	22.0221	19.5742	22.0237	21.8212
Slk	20.8756	20.1982	20.2145	18.6534	18.1538	20.5268	18.7225	19.8781	17.9762	19.3421
Smad1	17.3941	17.3163	17.2665	17.733	18.0697	16.2891	17.143	17.2785	16.8176	15.7915
Smap1	19.7437	19.6524	19.4989	19.2169	19.1747	19.2734	19.3666	19.2166	19.3792	19.457
Smap2	21.0196	22.2405	21.1706	20.7647	19.2614	21.3634	20.1916	21.2957	20.2287	20.2208
Smc5	16.94	16.4184	15.6488	17.4452	16.9822	18.8332	19.5225	18.23	18.262	16.6591
Smpd3	16.8324	14.3693	15.107	17.4373	18.074	16.3555	17.5211	15.9543	17.3297	17.5239
Smpdl3b	17.4735	15.3442	18.7032	15.3986	17.173	18.1508	15.4267	18.7191	14.3541	16.0278
Snap23	17.0672	15.9077	16.7312	18.0953	19.2068	16.0912	17.8364	16.6498	18.2816	18.0203
Snap25	26.7294	26.3006	26.6855	27.0358	27.3657	25.391	25.8193	25.6335	25.8312	25.7502
Snap25.1	18.0955	15.725	16.5926	17.3803	18.9024	16.969	15.8089	15.2218	17.8216	15.8805
Snap91	24.1275	24.4154	24.9196	24.2257	24.1073	23.8736	23.1591	24.0259	23.4451	23.3422
Snca	18.6941	17.5858	18.1357	21.6831	21.9161	18.685	21.6266	19.4741	21.1957	21.006
Sncb	16.8455	16.8422	16.6878	23.4362	23.9483	17.885	23.8754	20.0731	23.3249	23.2415
Sncg	15.7539	15.2449	14.8946	17.6395	17.7045	15.4262	16.8328	15.6125	17.4964	16.974
Snrpb	20.2101	19.3168	20.1229	18.1151	18.5166	19.3601	18.29	19.3497	18.1013	18.4484
Snrpd1	17.7275	19.6072	14.6655	17.1359	16.5982	19.9164	16.7396	18.3299	17.2634	18.8547
Snrpd2	18.4472	17.8682	17.5776	17.0376	17.6959	17.536	17.0872	17.6469	16.9355	15.749
Snrpd3	19.3619	19.1392	18.7832	18.2885	18.6394	19.0876	18.1358	18.7677	18.096	18.6495
Snrpf	16.5034	16.2006	16.2223	16.2679	16.345	16.2366	16.151	15.6288	15.9997	16.8798
Snta1	16.6836	15.335	14.6466	14.8229	16.126	14.9854	16.7712	13.3444	16.3258	17.4781
Sntb1	21.2759	22.0635	22.4208	23.2097	23.4598	22.539	23.5709	23.287	23.4085	23.6285
Sntb2	17.5613	17.2678	17.0628	16.9295	16.5935	16.7667	16.3359	16.518	16.5447	14.9044
Snx1	23.526	22.4461	22.662	20.9159	21.0666	21.6944	20.2684	22.148	20.4819	20.5986
Snx12	21.7805	21.519	21.7128	20.522	20.8025	21.711	20.7657	21.3105	20.5558	20.8179
Snx2	20.8011	19.009	17.0149	19.42	19.9709	18.6994	19.4865	17.2149	19.7086	19.8356
Snx27	20.7258	21.3712	21.2313	20.9914	20.8623	21.0138	20.918	21.0861	20.8204	21.3872
Snx3	18.7925	19.2017	19.2655	18.6777	18.2309	19.533	18.9684	19.334	18.7942	19.2412
Snx5	18.5815	19.1165	18.0037	19.505	19.3927	19.8073	19.3965	18.4427	19.9362	19.9489
Snx6	18.3706	18.389	18.9497	16.6366	17.8772	18.4372	17.8235	18.5464	17.7285	17.8612
Sod1	26.5277	26.1014	26.7997	25.2083	25.6857	25.9869	25.5557	25.8813	25.3864	25.0769
Sod2	22.9234	22.7546	22.8227	22.3778	22.0173	22.6189	22.43	22.0839	22.3408	22.5857
Sorcs2	16.181	19.3471	18.714	18.8172	18.9105	19.9234	19.2465	19.8766	19.3252	19.7543
Sord	17.2016	17.6654	17.6594	18.6583	18.4015	17.3105	17.8992	17.9184	18.6882	18.5395
Sorl1	17.9187	15.3794	15.7948	15.1482	15.9792	16.5854	15.2463	15.867	14.8921	15.3817
Sort1	19.2256	19.2509	18.6125	17.3644	18.3034	18.6517	18.454	18.3123	17.9794	17.9218
Sp9	18.3369	15.3478	16.8976	15.0101	14.8777	19.0615	15.7436	16.8991	15.8778	16.0037
Sparc	18.9401	18.1653	19.3113	17.2133	16.8114	18.2533	16.8002	17.9505	16.9688	17.8579
Spcs2	18.5448	18.6382	18.7875	18.8578	18.9257	19.9788	20.1648	20.2211	20.0553	20.4621
Spcs3	15.8604	16.5568	16.3462	15.9683	16.0552	17.3522	16.0625	18.0089	16.2819	16.9151
Spr	16.8053	20.8035	17.6338	22.0525	21.9537	20.7571	22.0707	20.8118	21.9894	22.1489
Spta1	16.8506	15.14	15.9091	15.0833	16.059	14.8766	19.365	16.0764	16.2805	18.4373
Sptan1	27.1477	27.3329	26.7404	26.7785	27.0468	27.2491	27.2482	26.9203	27.2084	27.3612
Sptb	20.3074	19.7433	19.9171	18.5051	19.3368	19.9113	19.4717	19.2513	19.1462	19.4978
Sptbn1	26.8089	26.7651	26.4508	26.1658	26.3773	26.7898	26.5365	26.3822	26.4534	26.5281
Sptbn2	18.1921	19.5867	19.7545	21.3741	21.3846	20.2375	20.7878	19.8037	21.1861	21.0629
Src	21.8174	22.3788	21.9263	22.2356	22.1599	21.9348	21.9925	22.3011	22.0762	22.113
Srcin1	16.0852	16.0745	16.6019	19.0496	19.2059	15.8073	18.4893	16.5627	19.1013	19.172
Srgap3	19.3355	19.1251	18.6806	19.8551	19.4532	18.693	19.016	19.0626	19.2854	19.2516
Sri	20.4463	20.9433	20.637	20.0964	20.5255	21.0466	20.6982	21.1363	20.6316	21.0308
Srm	17.3429	15.5399	15.6378	15.737	16.7039	14.3732	17.7203	16.1534	17.8184	17.9068
Srp14	17.9869	16.7657	14.3632	17.1374	16.621	17.1614	17.244	16.8997	16.8941	17.0901
Srp9	20.3473	19.975	19.9436	19.0682	19.4849	18.4308	18.3005	18.7386	18.3	16.1788
Srrm1	32.1657	30.0932	31.5699	31.0019	31.2883	29.8853	29.3059	30.4471	29.2647	29.1646
Ssb	18.8227	18.0476	18.8563	16.3094	17.5533	18.6971	15.9534	18.0633	16.3124	17.2872
Ssr1	20.0529	19.9097	19.665	17.805	18.4281	20.5189	19.1335	20.7509	19.1198	19.0067
St13	24.4158	23.8039	24.133	22.6934	22.9483	23.3467	22.7099	23.7253	22.6693	22.7623
Stam	18.778	18.079	18.2025	17.2098	16.9178	18.146	17.9491	17.6867	18.2908	16.8041
Stard10	27.4801	25.558	27.7309	20.469	21.0804	25.7597	20.1542	26.1789	24.2297	19.5286
Stat1	17.0875	17.8992	17.6932	18.0785	18.2683	19.7761	19.3501	20.231	19.3962	18.9431
Stat3	17.3846	14.2397	16.7366	16.4056	16.2543	16.6981	16.3502	16.7708	15.9824	16.7788
Stip1	23.5866	23.7778	23.7124	23.2976	23.4499	23.1629	23.7198	23.2463	23.5319	23.3393
Stk10	16.1783	17.2726	14.7541	15.4777	16.7782	18.2326	16.3961	18.2744	16.5927	17.423
Stk24	18.9409	19.2172	19.1	22.2777	22.4508	19.4097	22.3449	19.8102	22.0892	22.1645
Stk25	17.6507	16.8028	17.3448	17.2129	16.5445	16.1591	15.4623	16.112	15.4572	15.4339
Stk38	17.5935	16.3335	17.1759	15.4573	16.0283	15.544	14.9621	16.7745	14.9536	15.502
Stmn1	21.7109	21.6981	22.0972	21.3014	21.9536	21.5653	21.3542	21.9421	21.217	21.4265
Stom	17.6741	17.5505	17.5465	19.6092	19.6585	17.6017	18.8717	18.1752	18.5817	19.039
Strap	19.5118	19.6755	19.7459	19.0616	19.0322	19.7469	19.5176	20.1897	19.2124	20.0657
Strn3	18.8443	18.7133	18.3143	18.5594	18.5706	18.1433	18.1635	18.3637	18.2927	18.3502
Sts	16.9672	15.9968	15.5061	15.6034	17.6532	16.4075	16.9141	16.2737	16.8722	16.9919
Stt3b	16.6923	16.2532	15.7419	14.9871	16.4366	16.6476	16.129	15.3467	16.1744	16.7256
Stub1	19.9514	19.2652	19.9617	19.4118	19.85	18.8119	19.0867	18.9501	19.068	19.5397
Stum	17.603	17.4339	17.9662	18.1932	18.068	17.0793	17.4611	17.5548	17.439	17.2581
Stx12	20.3881	21.1353	21.8581	20.7128	20.9763	20.936	20.3988	21.0929	20.5318	20.4207
Stx1a	24.6066	23.0122	24.1755	20.8686	21.1237	23.2564	21.3028	23.1878	20.9731	21.251
Stx1b	28.1248	27.5722	27.6903	26.5885	26.7723	26.9459	26.4102	26.9679	26.5051	26.7376
Stx2	17.0879	15.6292	15.1888	16.1983	16.0412	15.8546	16.5797	14.7504	16.41	16.6972
Stx3	28.3524	27.2854	27.6574	26.3712	26.8247	25.6722	25.9321	25.6795	25.489	25.6455
Stx4	21.4912	20.3641	20.1627	20.8678	21.09	20.8252	20.6688	21.1239	20.2431	20.8149
Stx7	17.3735	16.4932	17.8905	19.7792	20.5259	18.478	19.5065	18.9933	19.5054	19.6606
Stxbp1	27.6634	27.2616	27.7706	27.9137	27.9149	26.9747	27.5979	27.1009	27.426	27.4548
Stxbp2	18.8148	19.6423	19.4226	20.0426	19.8276	19.601	20.4251	19.2427	20.3147	20.4079
Stxbp3	19.716	20.4372	20.6339	19.9959	19.4247	20.4431	19.7819	20.3916	20.049	20.2869
Stxbp5	18.3927	16.7378	17.0431	19.0251	18.5403	15.8894	20.2241	17.2856	20.059	19.9968
Stxbp6	19.9507	20.251	20.378	19.7261	19.7502	19.0206	19.3329	19.8938	19.4433	19.4495
Sub1	21.8937	21.345	21.7324	20.5916	19.67	20.8915	18.8432	21.3933	18.626	18.9897
Sucla2	16.3122	20.5556	18.908	18.6295	18.4692	18.3653	20.209	18.6307	20.3774	20.9357
Suclg1	24.7827	23.992	24.3448	21.1997	20.8388	24.4743	21.3231	24.5177	21.4766	20.4226
Sumo2	21.006	21.0087	21.0205	20.2549	21.2309	20.4487	20.3125	20.6675	20.1236	20.2652
Supt5h	18.2442	17.1101	16.9481	16.7002	17.8062	14.9481	15.6733	16.392	16.0043	15.3235
Susd2	21.6803	21.7056	21.9353	20.9703	21.5453	21.6401	20.8439	21.9439	20.174	20.9822
Sv2a	24.4927	24.275	24.2618	24.1127	24.384	24.2213	23.5866	24.0424	24.2036	24.9238
Sv2b	22.2695	22.2497	22.9978	21.8786	21.8012	21.2561	20.2766	21.7732	20.6287	20.6487
Svip	18.0696	18.0874	18.8789	18.9115	19.3597	18.2204	18.173	18.6043	18.0309	17.5792
Syn1	22.3334	22.4965	22.607	23.0319	22.5079	22.2504	22.4155	22.2583	22.6107	22.7864
Syn2	17.9063	19.6189	19.696	20.3474	19.4867	19.5096	19.034	19.434	19.2971	19.6451
Syncrip	16.4371	16.437	16.1957	15.9322	14.6271	15.2048	15.2053	16.34	16.4418	16.5415
Syngr1	22.5058	22.6221	22.4877	22.2182	21.8816	21.7296	20.8668	21.8611	20.9737	21.2258
Syngr3	19.6309	20.8451	19.8515	21.1976	21.0371	20.5337	20.7117	20.6178	20.789	21.012
Synj1	23.0487	23.1853	23.0976	22.7732	22.5843	22.6047	22.4742	22.7691	22.3117	22.7285
Synpr	23.4796	24.4699	23.5025	25.201	24.8476	24.6737	24.7946	24.8219	24.9995	23.1977
Syp	25.2678	26.1799	25.6525	25.885	25.7681	25.5669	24.9978	25.983	25.2277	24.6262
Sypl	16.5616	16.4636	16.45	18.372	18.4447	17.1932	18.1239	17.1175	18.4161	15.5865
Syt1	28.0698	27.3074	28.192	26.7484	26.5769	27.0433	26.3001	26.9368	26.2313	26.4702
Syt2	20.7531	20.0541	20.7208	20.0342	19.6669	19.0288	19.0506	19.931	19.5434	18.3907
Syt3	18.2724	18.0549	18.7299	17.9626	17.041	17.3835	16.3187	17.9145	16.3058	13.9449
Syt5	24.2225	22.4679	23.4094	22.2088	21.5369	23.108	21.5178	22.4307	21.4469	21.171
Syt6	16.4011	18.0248	17.9921	18.8777	18.7396	18.1187	17.5903	17.866	18.442	17.8267
Syt7	20.4365	20.6093	21.3514	21.0642	20.2436	19.9639	20.2168	19.9322	20.0348	19.9758
Tagln2	18.248	19.9606	18.525	20.2463	20.3223	21.4727	21.2238	21.6597	21.1352	21.0128
Tagln3	20.9134	21.6067	21.4909	21.5401	21.6063	21.7362	21.9509	21.4539	21.6787	21.6074
Taldo1	24.983	24.5931	24.7394	23.9612	24.2239	23.6713	23.0268	23.9645	22.8744	23.2093
Taok1	21.767	21.5196	22.0303	21.1946	21.0505	20.4873	20.3684	20.7553	20.6506	20.7405
Taok2	15.6982	18.7019	17.8957	16.8931	16.8445	16.5367	16.6262	17.2259	16.8681	16.409
Taok3	22.9607	22.1421	22.5149	21.9841	22.2838	20.3536	19.9977	20.5839	19.9382	19.8037
Tars1	21.618	21.1633	21.5912	20.9003	20.746	21.0227	20.9328	20.9681	20.9762	20.9063
Tbc1d10a	18.9353	18.9003	18.9563	18.1504	18.2843	17.9605	18.822	18.8672	19.1517	18.5616
Tbc1d10b	20.1306	20.6908	20.8498	20.1074	20.4773	20.2414	20.1072	20.4215	19.9028	19.9227
Tbc1d24	16.8097	16.3571	16.9446	19.1534	18.8589	16.266	18.4422	17.2693	18.6441	17.6158
Tbca	18.0163	18.0804	18.5755	17.8202	18.7141	18.9701	18.6806	18.7931	17.9207	18.5005
Tcea1	19.6518	19.0327	19.5387	18.1058	18.8061	18.4321	17.0024	18.7283	16.6683	17.0974
Tceal3	19.7286	18.5504	19.2156	18.0434	18.1698	17.7788	17.5936	18.4317	17.5171	17.7934
Tcp1	20.9794	20.5501	20.6397	21.4629	20.865	20.5624	21.2939	20.3468	21.1616	20.8563
Tecpr1	17.5667	18.0751	16.6141	19.3414	19.8199	19.0929	19.5261	15.9836	18.9933	19.1612
Tf	21.2239	21.5417	21.1044	21.5594	21.5357	22.5631	22.0482	21.5114	21.9292	21.3954
Tfam	17.4345	18.4192	14.7871	16.6155	17.19	18.222	18.4426	15.5827	18.3759	18.5866
Tfg	21.294	20.9515	21.2762	20.6535	20.6932	20.745	20.7695	20.7622	20.7011	20.8736
Tfrc	18.8876	18.0666	17.3422	18.8533	18.8461	17.6914	18.6407	16.8401	19.2844	18.9281
[truncated: 182 more rows]

## Sheet: ST6
Supplementary Table 6	EV proteomics differential expression result contrasting dim-reared vs photo-oxidative damage groups.
Protein	logFC	AveExpr	t	P.Value	adj.P.Val	B
B2m	3.20997	18.4706	12.368	1.26119e-07	0.00027494	7.55052
Hk2	-2.78514	18.6836	-9.10698	2.48077e-06	0.00270404	5.10759
Taok3	-2.2518	21.2563	-8.67494	3.9228e-06	0.00285057	4.7053
Tgm1	2.12158	17.444	8.13376	7.1447e-06	0.00389386	4.17005
Spcs2	1.41555	19.4636	7.21434	2.12523e-05	0.00825686	3.17386
Nt5e	-1.43624	24.5106	-7.16036	2.27253e-05	0.00825686	3.11175
Fmn2	-2.60527	17.8644	-6.67285	4.22961e-05	0.0131722	2.53168
Mvp	2.90181	17.7174	6.50957	5.24276e-05	0.0142865	2.32948
Gnaz	-1.17191	23.9105	-6.34453	6.53658e-05	0.015833	2.12098
Aqp1	-1.35499	21.2963	-6.19927	7.96072e-05	0.0173544	1.93397
Gbp2	3.24487	18.8345	6.06783	9.5382e-05	0.018903	1.76193
Plch2	-1.20395	21.7178	-5.96614	0.000109879	0.0199613	1.62694
Nceh1	1.37017	21.0353	5.81752	0.000135463	0.021802	1.42673
Tub	-1.2683	19.4114	-5.79427	0.000140013	0.021802	1.39508
Isg15	2.85767	17.5667	5.73431	0.000152511	0.0218759	1.3131
Tma7	-1.77785	18.2619	-5.69843	0.000160557	0.0218759	1.26376
Flna	2.0582	21.8343	5.61162	0.000181959	0.0233335	1.14353
Stat1	1.72385	18.6723	5.54262	0.000201138	0.0243601	1.04711
Ppp3cc	-1.62905	17.9014	-5.38816	0.000252334	0.028952	0.828511
Anp32a	-1.63146	22.1909	-5.17641	0.000346246	0.0377408	0.522636
Hmgb2	-2.35621	19.0278	-5.14263	0.000364389	0.037827	0.473175
Set	-1.44266	21.7349	-5.09216	0.000393394	0.0389818	0.398957
Pacsin2	-1.61756	23.1749	-4.99538	0.0004561	0.0429023	0.255505
Aqp4.1	-2.53765	16.5046	-4.96773	0.000475908	0.0429023	0.21424
Opn1sw	-1.8305	20.5171	-4.9174	0.000514324	0.0429023	0.138854
Kcna10	-1.84846	18.2318	-4.91694	0.000514696	0.0429023	0.138152
Hpcal4	-1.68471	21.1522	-4.89635	0.000531359	0.0429023	0.107199
Plcd3	-1.80665	20.5537	-4.83356	0.000585809	0.0450608	0.0123807
Bcam	1.55883	16.4881	4.78093	0.000635998	0.0450608	-0.0675591
Tmx4	1.08083	16.754	4.77538	0.000641545	0.0450608	-0.0760073
Rs1	-1.9056	27.4677	-4.77101	0.000645953	0.0450608	-0.0826689
Snap25	-1.14845	26.2542	-4.74666	0.00067111	0.0450608	-0.119842
Aldh1l1	1.04484	22.8594	4.73631	0.000682112	0.0450608	-0.135665
Stx3	-1.62466	26.4909	-4.66111	0.000767999	0.0486892	-0.251114
Slc17a7	-1.07911	21.923	-4.64994	0.000781707	0.0486892	-0.268342
Glipr2	2.76958	18.7819	4.61648	0.000824318	0.049917	-0.320038
Cdc42bpa	-1.30072	18.9494	-4.53905	0.000932601	0.0535101	-0.440297
Scgn	-1.16465	21.6141	-4.53895	0.000932744	0.0535101	-0.440447
Psmb4	-1.18673	23.3737	-4.51159	0.000974519	0.0544731	-0.483153
Cmpk2	2.00676	18.4778	4.47211	0.00103831	0.056588	-0.544969
Rcvrn	-2.05849	25.1164	-4.41704	0.00113471	0.0603336	-0.63155
Atp1b2	-0.964558	28.5057	-4.36144	0.00124165	0.0644478	-0.7194
Gnat2	-1.38189	17.6931	-4.3403	0.00128505	0.0651491	-0.752915
Vsnl1	-1.37479	24.2777	-4.3141	0.00134106	0.0664436	-0.794542
Ehd4	-0.851585	20.4963	-4.26471	0.00145371	0.0704243	-0.873244
Tagln2	1.8303	20.3806	4.20127	0.00161315	0.0753141	-0.974806
Plpp2	-2.23887	16.8728	-4.19729	0.00162374	0.0753141	-0.981192
H3c2	2.07353	23.212	4.16459	0.00171363	0.0767319	-1.03378
Usp7	-1.04775	18.3564	-4.16068	0.00172471	0.0767319	-1.04007
Pdzph1	-2.58403	16.8812	-4.13898	0.00178765	0.0775022	-1.07505
Sec14l2	-0.989744	19.9984	-4.13041	0.00181313	0.0775022	-1.08886
Ifit3b	2.37895	17.1243	4.07407	0.00199059	0.0834516	-1.18
Abhd12	1.98538	19.2646	4.03578	0.00212149	0.0850879	-1.24216
Iqgap1	1.51433	18.308	4.03157	0.00213642	0.0850879	-1.249
Crot	1.05563	19.5881	4.02731	0.00215164	0.0850879	-1.25593
Srrm1	-1.6204	30.4186	-4.01788	0.00218574	0.0850879	-1.27127
Acly	-0.853533	23.1254	-4.00554	0.00223121	0.085334	-1.29137
Ddost	1.4435	20.5401	3.97323	0.00235498	0.0878996	-1.34405
Epb41	-2.59836	17.6774	-3.9642	0.00239087	0.0878996	-1.35881
Sag	-0.920309	26.212	-3.9566	0.00242151	0.0878996	-1.37123
Taldo1	-1.16093	23.9247	-3.94729	0.00245958	0.0878996	-1.38645
Mycbpap	-3.42809	18.3704	-3.92895	0.00253642	0.0891837	-1.41647
Sv2b	-1.33278	21.578	-3.89004	0.00270784	0.0929792	-1.48027
Psd3	-0.86508	19.2299	-3.88527	0.00272966	0.0929792	-1.4881
Alg10b	1.52464	16.3782	3.85599	0.00286773	0.0933465	-1.53623
Prkca	-0.977719	20.2275	-3.85227	0.00288577	0.0933465	-1.54235
Nras	1.3392	17.8547	3.84889	0.00290229	0.0933465	-1.54792
Rftn2	1.40745	18.8184	3.84697	0.00291173	0.0933465	-1.55108
Plec	1.31786	16.9328	3.83092	0.0029917	0.0943398	-1.57751
Taok1	-0.922076	21.0564	-3.80578	0.00312164	0.0943398	-1.61897
Mapre3	-1.47205	20.6752	-3.80373	0.0031325	0.0943398	-1.62236
Calm2	-1.4697	25.1546	-3.80333	0.00313463	0.0943398	-1.62302
Aldh3b1	1.87607	19.3373	3.79512	0.00317853	0.0943398	-1.63658
H2-K1	1.75682	20.0255	3.79071	0.00320236	0.0943398	-1.64386
Syngr1	-1.02176	21.8373	-3.76417	0.00334974	0.0972768	-1.68773
Icam1	2.16217	17.0122	3.74924	0.00343578	0.0972768	-1.71245
Srp9	-1.78415	18.8768	-3.74351	0.00346939	0.0972768	-1.72194
Anp32e	-1.60462	22.5478	-3.74162	0.00348055	0.0972768	-1.72506
Dync1li1	-0.863737	19.3894	-3.70803	0.00368524	0.101694	-1.78075
Rgl1	-1.17612	19.7555	-3.69807	0.00374833	0.102142	-1.79729
Aldoa	-0.809239	27.4675	-3.64945	0.00407264	0.107996	-1.87812
Gm29427	-1.98636	16.4039	-3.64856	0.00407886	0.107996	-1.87961
2210010C04Rik	-1.65131	22.8049	-3.64386	0.00411178	0.107996	-1.88744
Cltb	-0.913463	22.3033	-3.63625	0.00416559	0.108107	-1.9001
Camkv	-0.829748	24.2127	-3.62793	0.00422532	0.108367	-1.91396
Blmh	-0.939053	22.1442	-3.60417	0.00440078	0.110309	-1.95357
Itgam	1.32763	19.9189	3.60398	0.00440223	0.110309	-1.95389
Uggt1	1.70321	20.1451	3.59653	0.00445882	0.110457	-1.96633
Slc13a5	1.41147	17.6527	3.56663	0.00469357	0.114966	-2.01626
Itga2	1.50119	18.373	3.55209	0.00481226	0.116564	-2.04055
Csnk1g3	-1.34439	19.5447	-3.53487	0.00495692	0.118094	-2.06937
Hspd1	2.28002	20.0306	3.53173	0.00498378	0.118094	-2.07462
Acsl6	-0.9064	19.5836	-3.52513	0.00504069	0.118158	-2.08566
Atp5pf	1.69096	16.3389	3.50692	0.00520123	0.120624	-2.11615
Ebp	1.2162	17.8612	3.48835	0.00537049	0.123239	-2.14728
Grip1	-0.881299	19.4977	-3.47798	0.00546741	0.124156	-2.16466
Bdh2	1.9353	18.1687	3.46691	0.00557281	0.124231	-2.18322
Ptp4a3	1.08847	16.2708	3.46339	0.00560682	0.124231	-2.18913
Cryge	-2.37764	17.1267	-3.4598	0.00564168	0.124231	-2.19516
Pigs	1.55629	16.545	3.43252	0.00591403	0.12835	-2.24095
Chmp2a	-1.3912	26.2057	-3.42935	0.00594651	0.12835	-2.24627
Grtp1	-1.18493	18.5778	-3.41751	0.00606955	0.129722	-2.26616
Pcbp3	-0.79519	18.6064	-3.40431	0.00620985	0.131432	-2.28834
Ppme1	-0.778914	20.3205	-3.39595	0.00630045	0.132067	-2.3024
Ampd2	-0.804919	18.1402	-3.35755	0.00673423	0.137643	-2.36701
Gnao1	-1.75475	19.1734	-3.35359	0.00678062	0.137643	-2.37367
Elovl4	1.40219	18.4015	3.35114	0.0068095	0.137643	-2.37779
Krt10	-2.07938	24.9868	-3.35034	0.006819	0.137643	-2.37914
Hspa4	-0.674969	24.3165	-3.33939	0.00694984	0.138836	-2.39757
Ccdc126	1.34002	16.5076	3.3348	0.00700549	0.138836	-2.40531
Reep6	-0.900724	20.6698	-3.30492	0.007379	0.144921	-2.45566
Pgrmc2	-0.706516	16.6224	-3.29354	0.00752655	0.145258	-2.47484
Baiap2	-1.01889	15.9205	-3.29332	0.00752944	0.145258	-2.47521
Mob4	-1.24671	18.783	-3.27811	0.00773136	0.147845	-2.50085
Erlin2	0.944442	23.0147	3.26427	0.00791995	0.148663	-2.52419
Napa	-0.835759	24.4121	-3.25147	0.00809857	0.148663	-2.54578
Abca8a	1.26791	20.6294	3.24482	0.00819299	0.148663	-2.557
Bzw1	1.24937	15.8548	3.23931	0.0082721	0.148663	-2.5663
Faim	-2.03793	17.6685	-3.23831	0.00828659	0.148663	-2.56799
Rhbdf1	0.941917	16.9002	3.22877	0.00842561	0.148663	-2.58409
Calb1	-1.17376	23.6399	-3.22652	0.00845869	0.148663	-2.58788
Epb41.1	-0.901472	25.1733	-3.22421	0.00849282	0.148663	-2.59177
Lamtor1	-1.50287	16.5287	-3.21888	0.00857223	0.148663	-2.60078
H2aw	1.92999	23.0585	3.21623	0.00861196	0.148663	-2.60525
Ganab	1.05425	23.2488	3.2118	0.00867877	0.148663	-2.61272
Atp6v1g1	-0.928044	23.1152	-3.2082	0.00873343	0.148663	-2.6188
Fam126b	-0.732693	21.0609	-3.20701	0.00875169	0.148663	-2.62082
Rpn2	2.54938	17.5455	3.19739	0.00889981	0.148663	-2.63704
Gad1	-0.72453	21.0382	-3.18707	0.00906167	0.148663	-2.65447
Niban2	1.5046	19.3352	3.18692	0.00906404	0.148663	-2.65472
Ephb2	-0.767714	23.2322	-3.18673	0.00906704	0.148663	-2.65504
Prss1	-1.33888	26.2111	-3.18551	0.00908647	0.148663	-2.65711
Cerk	-1.28127	15.8373	-3.18397	0.00911088	0.148663	-2.6597
Psme1	1.11266	18.8583	3.17158	0.00931023	0.148663	-2.68062
Pnp	1.11082	18.9567	3.16997	0.0093365	0.148663	-2.68334
Gabbr2	1.32979	17.3894	3.16978	0.00933957	0.148663	-2.68366
Ldha	-0.835008	25.4096	-3.1696	0.00934259	0.148663	-2.68397
Fah	1.24534	16.7752	3.14973	0.00967285	0.149097	-2.71753
Rcn2	1.22309	19.5471	3.14755	0.00970984	0.149097	-2.72121
Fkbp2	2.07229	18.7209	3.14535	0.00974723	0.149097	-2.72492
Atp5f1b	1.717	23.0292	3.14505	0.00975232	0.149097	-2.72543
Gabra3	-0.657046	21.4787	-3.14396	0.00977089	0.149097	-2.72726
Cryba2	-1.1394	24.3785	-3.14328	0.00978261	0.149097	-2.72842
Syt2	-1.067	19.7174	-3.13827	0.00986859	0.149097	-2.73687
Llgl2	-1.06524	20.6241	-3.13548	0.00991703	0.149097	-2.7416
Slc4a3	-0.729795	19.6098	-3.1231	0.0101341	0.151317	-2.76249
Tmem43	0.973099	19.7139	3.11164	0.0103396	0.151821	-2.78186
Prkar1a	-0.696338	25.3885	-3.11081	0.0103545	0.151821	-2.78326
Tcea1	-1.45142	18.3064	-3.10526	0.0104557	0.151821	-2.79264
Rps3	1.38244	17.9339	3.10263	0.0105039	0.151821	-2.79707
Scrn2	1.19662	17.8005	3.10079	0.0105378	0.151821	-2.80018
Plcb3	0.891997	20.6285	3.09397	0.0106644	0.151821	-2.8117
Supt5h	-1.13993	16.7968	-3.09164	0.0107081	0.151821	-2.81564
Rras	1.21369	20.9259	3.09074	0.010725	0.151821	-2.81716
Snap91	-0.800022	23.9642	-3.08301	0.0108711	0.152896	-2.83021
Aldh1a1	0.688971	24.9786	3.07259	0.0110714	0.154716	-2.84781
Cacng3	-0.90374	18.5547	-3.06665	0.0111873	0.155339	-2.85784
Clu	2.441	19.433	3.06066	0.0113054	0.155986	-2.86796
Gna14	0.876436	20.1158	3.05096	0.0114994	0.157665	-2.88435
Eml2	2.04769	17.8335	3.03709	0.0117826	0.15871	-2.90777
Psmc3	-0.647743	20.1503	-3.03375	0.0118518	0.15871	-2.91341
Psmb5	-0.649538	22.9592	-3.03218	0.0118844	0.15871	-2.91606
Ppid	-0.713173	22.495	-3.03064	0.0119165	0.15871	-2.91865
Myh14	0.823178	20.9987	3.02477	0.0120399	0.15871	-2.92857
Ggps1	-0.909724	21.4919	-3.0203	0.0121347	0.15871	-2.93612
Basp1	-0.721301	27.5765	-3.01643	0.0122173	0.15871	-2.94265
Cplx4	-1.29318	22.1157	-3.01478	0.0122527	0.15871	-2.94543
Bles03	-1.13041	18.8597	-3.01228	0.0123067	0.15871	-2.94966
Plxna4	-0.577812	21.6124	-3.00929	0.0123713	0.15871	-2.9547
Wdr48	-0.574713	22.1516	-3.00906	0.0123765	0.15871	-2.9551
Actn4	0.820777	18.4533	3.00535	0.0124572	0.158811	-2.96135
Etfb	2.00869	18.8478	2.98982	0.0128016	0.162253	-2.98757
Gnat1	-0.654169	27.4972	-2.98167	0.0129861	0.163639	-3.00133
Slc16a3	-0.727448	19.1899	-2.97191	0.0132106	0.165512	-3.0178
Nt5c	1.29044	17.1361	2.96858	0.0132881	0.165531	-3.02342
Mvb12b	-1.57302	17.1952	-2.9482	0.0137725	0.168822	-3.05781
Clta.1	-0.704115	22.9613	-2.94235	0.0139146	0.168822	-3.06766
Gnao1.1	-0.639921	28.3909	-2.93925	0.0139905	0.168822	-3.07289
Tktl1	-0.704968	16.9061	-2.93898	0.0139974	0.168822	-3.07336
Camk2g	-1.09306	19.1676	-2.93819	0.0140166	0.168822	-3.07467
Erp29	0.789502	20.2756	2.93435	0.0141116	0.168822	-3.08116
Mpp6	-0.592741	22.8107	-2.93388	0.0141234	0.168822	-3.08196
Plcd1	0.737501	20.6485	2.92976	0.0142258	0.168822	-3.08889
Ptma	-1.27406	21.1197	-2.9284	0.01426	0.168822	-3.09119
Psmb3	-0.837367	21.9462	-2.92298	0.0143964	0.168822	-3.10032
Itgb2	1.98374	19.7539	2.91901	0.0144971	0.168822	-3.10701
Rps6	-0.870795	16.184	-2.91322	0.0146455	0.168822	-3.11678
Rps19	1.33987	16.7921	2.91258	0.014662	0.168822	-3.11786
Iqsec2	-1.6494	16.5241	-2.91244	0.0146655	0.168822	-3.11809
Rtn4.1	-0.834722	17.9263	-2.90516	0.0148543	0.168822	-3.13035
Ap1g1	-1.2551	18.1022	-2.89648	0.0150828	0.168822	-3.14499
Bdh1	1.0449	18.7295	2.89593	0.0150976	0.168822	-3.14592
Adpgk	2.19082	18.6458	2.89413	0.0151452	0.168822	-3.14894
Trip10	-0.994432	17.5059	-2.89309	0.0151731	0.168822	-3.15071
Ctnnd1	1.62414	20.1404	2.88384	0.0154218	0.168822	-3.16628
Mlst8	-1.5614	17.4044	-2.88179	0.0154774	0.168822	-3.16973
Syt7	-0.726377	20.3829	-2.88139	0.0154884	0.168822	-3.17041
Stk38	-1.47759	16.281	-2.88	0.0155264	0.168822	-3.17275
Vwa5a	0.597167	21.3664	2.87867	0.0155627	0.168822	-3.17499
Psca	-1.42646	17.5423	-2.87791	0.0155834	0.168822	-3.17626
Aldh2	0.91291	18.6779	2.8743	0.0156826	0.168822	-3.18234
Arl2	-0.826085	17.7305	-2.87092	0.0157762	0.168822	-3.18804
Scn7a	0.934805	18.5832	2.86878	0.0158357	0.168822	-3.19164
Eloc	-0.646881	19.7402	-2.86643	0.0159012	0.168822	-3.19559
Ap2a2	-0.680245	24.5808	-2.8655	0.0159272	0.168822	-3.19716
Gm27029	-0.775463	18.3283	-2.86044	0.0160697	0.168822	-3.20568
Prdx4	1.38823	18.0845	2.85696	0.0161681	0.168822	-3.21153
Ahcyl1	-0.632234	23.7029	-2.85651	0.016181	0.168822	-3.21229
Gas7	-0.824549	19.4081	-2.85636	0.0161852	0.168822	-3.21254
Col2a1	2.42079	17.6511	2.85365	0.0162627	0.168822	-3.21711
Nptn.1	-0.889551	18.0179	-2.84734	0.016444	0.169138	-3.22772
Rgs20	-0.908676	16.4028	-2.8443	0.0165322	0.169138	-3.23284
Rad23b	1.15042	17.7989	2.843	0.0165701	0.169138	-3.23502
Gripap1	1.28164	17.1406	2.84086	0.0166327	0.169138	-3.23863
Cryaa	-1.47162	27.9978	-2.83794	0.0167182	0.169138	-3.24354
Cdipt	1.08688	16.403	2.83657	0.0167586	0.169138	-3.24584
Lim2	-1.22171	20.4561	-2.82919	0.0169773	0.169512	-3.25824
Gstt3	1.13807	18.0607	2.82755	0.0170266	0.169512	-3.26101
Golga7	-1.76997	22.7263	-2.82747	0.017029	0.169512	-3.26115
Smc5	2.2941	17.0054	2.81983	0.0172594	0.171025	-3.27399
Psma6	-0.664808	23.6068	-2.81222	0.0174919	0.171694	-3.28677
Gng13	-1.5788	18.5839	-2.81157	0.0175119	0.171694	-3.28787
Ube2m	-1.02307	20.3844	-2.80991	0.0175632	0.171694	-3.29066
Cisd2	0.833937	19.1138	2.80518	0.0177097	0.172353	-3.29859
Gnai1	-0.936289	22.9015	-2.80222	0.0178022	0.172483	-3.30357
Hprt1	-1.07016	23.1102	-2.79895	0.0179048	0.17271	-3.30906
Acyp2	1.24156	18.8712	2.79376	0.018069	0.172716	-3.31777
Vbp1	-1.74001	17.861	-2.78916	0.0182158	0.172716	-3.3255
Psma3	-0.588981	23.5339	-2.78711	0.0182816	0.172716	-3.32894
Usp5	-0.772482	25.9229	-2.78551	0.0183334	0.172716	-3.33164
Abi1	-0.576986	21.3594	-2.78548	0.0183343	0.172716	-3.33169
Smad1	-0.902082	17.1099	-2.78404	0.0183808	0.172716	-3.3341
Tpm4	-1.03324	20.8654	-2.77595	0.0186442	0.174337	-3.34768
Unc119	-1.10359	20.6913	-2.77385	0.0187133	0.174337	-3.3512
Tiprl	-0.514153	18.1158	-2.76613	0.0189689	0.175737	-3.36415
Npl	1.07497	17.9864	2.76281	0.0190801	0.175737	-3.36972
Napb	-0.798911	24.3013	-2.75996	0.0191761	0.175737	-3.3745
Dnajc5	-1.80234	23.9858	-2.75773	0.0192512	0.175737	-3.37823
Try10	-1.39735	26.1492	-2.75728	0.0192666	0.175737	-3.37899
Cdc42bpb	-0.619317	21.2339	-2.75462	0.019357	0.175826	-3.38345
Gng3	-1.65929	17.9016	-2.74708	0.0196154	0.177412	-3.39609
Flnb	1.20647	18.9648	2.74173	0.0198009	0.177412	-3.40506
Gria3.1	-1.32952	18.5353	-2.73827	0.0199217	0.177412	-3.41085
Cpne5	-0.754202	22.1969	-2.73791	0.0199341	0.177412	-3.41144
Gde1	-0.82662	23.8974	-2.73779	0.0199385	0.177412	-3.41165
Dlg4	-0.861555	22.2655	-2.73136	0.0201654	0.17821	-3.42242
Efhd2	0.658384	23.3049	2.73062	0.0201917	0.17821	-3.42366
Nqo1	1.55539	17.8498	2.72039	0.0205582	0.180414	-3.44079
Rplp0	-1.00159	20.1351	-2.71904	0.0206069	0.180414	-3.44304
Qki	1.19408	16.5114	2.70916	0.0209679	0.181989	-3.45956
Myof	0.669957	23.583	2.70799	0.0210112	0.181989	-3.46152
Slc15a2	1.01378	19.557	2.70729	0.0210373	0.181989	-3.4627
Krt28	-1.76316	21.9796	-2.6934	0.0215573	0.185224	-3.48592
Myg1	1.76875	16.8323	2.69241	0.021595	0.185224	-3.48758
Rab3a	-0.579773	25.1531	-2.68825	0.0217534	0.185224	-3.49452
Pacsin1	-0.609963	25.6827	-2.68618	0.0218328	0.185224	-3.49799
Psma7	-0.785771	24.152	-2.68609	0.0218361	0.185224	-3.49813
Hspa4l	-0.990604	24.051	-2.68005	0.0220694	0.186478	-3.50822
Ephx2	1.57549	18.3359	2.67354	0.0223232	0.187894	-3.51909
Ogfrl1	1.07472	16.6561	2.66965	0.0224763	0.188455	-3.52557
Cryba1	-1.20025	25.7009	-2.6647	0.0226727	0.189374	-3.53383
Rnf13	1.23734	16.987	2.66218	0.0227736	0.18949	-3.53805
Gnas	-0.49473	24.9808	-2.65427	0.0230922	0.191411	-3.55123
Dbn1	1.12317	18.4375	2.65024	0.0232564	0.191457	-3.55795
Dpm1	1.39116	19.0063	2.64982	0.0232734	0.191457	-3.55865
Atp5f1a	1.40021	23.7421	2.64179	0.0236042	0.192725	-3.57203
Bbs2	-1.41277	16.871	-2.64161	0.0236119	0.192725	-3.57234
Cyth2	-0.718956	17.7235	-2.63966	0.0236928	0.192725	-3.57558
Pex5l	0.92974	18.2772	2.63727	0.0237926	0.192817	-3.57956
Stk10	1.23618	16.7606	2.63308	0.0239682	0.193521	-3.58653
Rgs7	-0.7452	21.3235	-2.6264	0.0242513	0.194195	-3.59766
Slc3a2.1	1.62535	18.0092	2.6263	0.0242556	0.194195	-3.59783
Slc14a1	1.39293	20.0433	2.62414	0.0243477	0.194195	-3.60142
Arl6ip5	-0.953774	17.5748	-2.62273	0.024408	0.194195	-3.60376
Abca4	-0.683529	19.0127	-2.61692	0.0246583	0.194229	-3.61342
Map1lc3b	-1.30121	20.4822	-2.61586	0.0247044	0.194229	-3.61519
Mtch1	-1.51629	21.0853	-2.60967	0.0249747	0.194229	-3.62549
Dnm3	-0.565015	22.9765	-2.60618	0.0251281	0.194229	-3.63129
Tceal3	-0.928718	18.2822	-2.60588	0.0251412	0.194229	-3.63178
Crym	2.63457	21.4642	2.60007	0.0253989	0.194229	-3.64143
Phyhipl	-0.921705	21.9163	-2.59909	0.0254429	0.194229	-3.64307
Canx	0.947264	23.2749	2.59814	0.0254854	0.194229	-3.64465
Hagh	-0.522445	19.6046	-2.59796	0.0254934	0.194229	-3.64494
Paqr4	-1.19413	19.0093	-2.59686	0.0255424	0.194229	-3.64676
Rpl8	1.23541	16.7869	2.59666	0.0255517	0.194229	-3.64711
Rhpn2	1.36583	17.7478	2.59502	0.0256252	0.194229	-3.64982
Pdia4	0.924947	22.1885	2.59388	0.0256766	0.194229	-3.65172
Asap1	-2.03343	16.8138	-2.593	0.0257162	0.194229	-3.65318
Cnn3	1.59758	20.1369	2.5922	0.0257525	0.194229	-3.65451
Nme1	1.34329	18.9768	2.58634	0.0260186	0.194229	-3.66423
Cpne4	-0.693875	18.2766	-2.58364	0.0261423	0.194229	-3.66871
Hpcal1	-1.18418	21.0713	-2.58235	0.0262014	0.194229	-3.67085
Guca1b	-2.3083	17.6954	-2.58181	0.0262263	0.194229	-3.67175
Cd59a	-1.39954	23.0778	-2.58078	0.026274	0.194229	-3.67346
Krt2	-1.97418	23.1833	-2.57898	0.0263571	0.194229	-3.67645
Mogs	0.983066	18.8651	2.57693	0.0264522	0.194229	-3.67985
Cldnd1	-1.60103	18.6387	-2.57673	0.0264615	0.194229	-3.68018
Pdia6	1.50925	20.8728	2.56872	0.0268361	0.196093	-3.69346
Ttc19	1.26805	17.2246	2.5667	0.0269314	0.196093	-3.69681
Atrn	-0.648753	19.7352	-2.56071	0.0272156	0.196093	-3.70672
Gbe1	0.970093	21.1249	2.55472	0.0275031	0.196093	-3.71664
Pcbp1	-0.621717	21.6141	-2.55352	0.0275611	0.196093	-3.71863
Cetn2	-0.859275	17.382	-2.55081	0.0276925	0.196093	-3.72312
Gnb5	-0.604745	23.7993	-2.54845	0.0278072	0.196093	-3.72702
Stub1	-0.606802	19.3896	-2.54786	0.0278361	0.196093	-3.728
Rpl18	0.657468	20.7505	2.54273	0.0280875	0.196093	-3.73648
Arl6ip1	-1.03179	18.448	-2.54154	0.0281465	0.196093	-3.73846
Rtn3	-1.06117	20.6587	-2.54132	0.0281572	0.196093	-3.73882
Hspa1a	-0.778099	22.3504	-2.5413	0.0281585	0.196093	-3.73886
Ap2m1	-0.843842	23.9649	-2.54019	0.028213	0.196093	-3.74068
Aldh3a2	0.857369	21.1781	2.53962	0.0282411	0.196093	-3.74162
Got1	-0.585368	25.7469	-2.53939	0.0282526	0.196093	-3.74201
Copb2	0.848781	17.4448	2.53906	0.028269	0.196093	-3.74255
Muc4	-0.862597	20.4562	-2.53711	0.028366	0.196093	-3.74578
Rack1	-0.801195	20.8694	-2.53486	0.0284778	0.196093	-3.74949
Pip4k2b	-0.525736	22.7169	-2.53362	0.0285398	0.196093	-3.75154
Serpinb6a	1.1952	18.107	2.53312	0.0285648	0.196093	-3.75237
Lman1	0.801154	23.3922	2.53233	0.0286044	0.196093	-3.75367
Gngt1	-0.838287	23.6144	-2.527	0.0288729	0.197313	-3.76248
Erbin	1.14015	16.5907	2.52416	0.0290174	0.197355	-3.76718
Rer1	-1.26712	16.1281	-2.52091	0.029183	0.197355	-3.77254
Rad23a	-1.40752	16.6554	-2.51987	0.0292361	0.197355	-3.77426
Thop1	-0.691611	19.6791	-2.5188	0.0292912	0.197355	-3.77603
Cryab	-1.18591	26.3504	-2.51728	0.029369	0.197355	-3.77853
Cd47	-0.757476	24.6136	-2.51504	0.0294845	0.197355	-3.78222
Prkar2b	-0.472091	21.6051	-2.50686	0.0299102	0.197355	-3.79572
Egfr	0.919927	18.7395	2.50677	0.0299152	0.197355	-3.79588
Plpbp	1.06671	17.027	2.50649	0.0299295	0.197355	-3.79633
Nucb1	1.7553	20.1335	2.50289	0.0301192	0.197355	-3.80227
Ppp2r5e	-0.455923	21.4884	-2.49812	0.0303714	0.197355	-3.81012
Fh	1.68524	19.6444	2.49757	0.0304009	0.197355	-3.81103
Krt79	-1.92433	22.1746	-2.49565	0.0305036	0.197355	-3.8142
Cyria	1.35776	17.8003	2.49544	0.0305147	0.197355	-3.81455
Adss1	1.30451	16.9934	2.49499	0.0305384	0.197355	-3.81528
Pdha1	-0.850937	22.697	-2.4948	0.0305485	0.197355	-3.81559
Sntb2	-0.58151	16.7973	-2.49181	0.0307091	0.197355	-3.82052
Pabpc1	-0.593041	22.0632	-2.49019	0.0307961	0.197355	-3.82318
Ahcyl2	-0.806626	20.4993	-2.4896	0.0308281	0.197355	-3.82416
Septin11	-0.612935	23.7124	-2.48905	0.0308578	0.197355	-3.82506
Ap2a1	-0.581947	23.3015	-2.48805	0.0309118	0.197355	-3.8267
Syt3	-1.64876	17.1928	-2.48441	0.0311096	0.197355	-3.8327
Fis1	-0.922257	17.9664	-2.48192	0.0312455	0.197355	-3.8368
Rbp1	0.767691	23.82	2.48097	0.0312977	0.197355	-3.83837
Ndufa3	1.08886	16.129	2.48008	0.0313463	0.197355	-3.83982
Tpm1	-0.796046	21.2029	-2.47573	0.0315861	0.197355	-3.84698
Hk1	-0.600156	23.4796	-2.47491	0.0316309	0.197355	-3.84832
Epb41l2.1	-0.6635	23.62	-2.47443	0.031658	0.197355	-3.84912
Necap1	-0.766968	19.6638	-2.47341	0.0317146	0.197355	-3.8508
Rpl31	-1.53007	17.9489	-2.46891	0.0319649	0.197355	-3.85818
Ckap4	1.80676	17.3558	2.46854	0.0319858	0.197355	-3.8588
Stxbp6	-0.593268	19.7196	-2.46839	0.0319941	0.197355	-3.85904
Fcgbp	-1.68487	22.2106	-2.46834	0.0319972	0.197355	-3.85913
Rbbp9	0.811947	20.095	2.46827	0.0320009	0.197355	-3.85924
Mlec	1.11646	17.108	2.46744	0.0320476	0.197355	-3.86061
Crabp1	-0.525126	19.6429	-2.46359	0.0322637	0.197769	-3.86692
Epb41l2	-0.655068	27.9918	-2.46302	0.0322963	0.197769	-3.86787
Adprh	0.770001	16.2572	2.45639	0.0326729	0.199515	-3.87875
Cnnm2	-0.762159	18.7666	-2.45292	0.0328718	0.200169	-3.88444
Lrrc8a	1.08513	17.9285	2.44968	0.0330583	0.200744	-3.88975
Lancl2	-0.699412	21.1837	-2.44514	0.0333216	0.201781	-3.89719
Exoc5	-0.856169	19.9593	-2.44181	0.0335165	0.202399	-3.90266
Gna11	-0.649878	24.492	-2.4361	0.0338528	0.203865	-3.91201
Cpne9	-1.13268	16.8643	-2.43105	0.0341528	0.204639	-3.92028
Add3	1.84116	16.3343	2.43077	0.0341691	0.204639	-3.92073
Pitpnc1	-1.31808	16.4216	-2.42435	0.0345547	0.206117	-3.93124
Nucb2	1.86389	17.2441	2.42352	0.034605	0.206117	-3.9326
Klc1	0.74225	17.6644	2.41891	0.0348843	0.207215	-3.94013
Ap2s1	-0.859719	21.8659	-2.41658	0.035027	0.207497	-3.94395
Txndc12	0.70354	24.9454	2.41334	0.0352256	0.208108	-3.94924
Slc9a3r1	0.626554	26.1721	2.4037	0.0358233	0.210339	-3.96498
Gtpbp1	-0.971483	16.7662	-2.40323	0.0358527	0.210339	-3.96575
Klhl6	-0.828836	21.2264	-2.40259	0.0358927	0.210339	-3.96679
Slc25a12	0.760598	21.3696	2.39655	0.0362731	0.21185	-3.97664
Kcnj10	1.70608	17.2544	2.39541	0.0363449	0.21185	-3.97849
Krt1	-1.69233	24.3602	-2.387	0.0368824	0.212705	-3.99221
B3gat3	1.3337	17.167	2.38629	0.036928	0.212705	-3.99336
Acadl	0.769544	19.2934	2.38603	0.0369447	0.212705	-3.99379
Plcb1	-0.506342	21.715	-2.38581	0.0369586	0.212705	-3.99414
Inpp5a	-0.71521	22.8755	-2.38185	0.0372149	0.212705	-4.00059
Pgm3	-1.35236	18.6973	-2.38127	0.0372524	0.212705	-4.00153
Kcnb1	-1.1733	18.7964	-2.38126	0.0372532	0.212705	-4.00155
Chrnb2	0.901626	16.3886	2.38097	0.0372722	0.212705	-4.00203
Dstn	-0.762955	22.9767	-2.37512	0.0376539	0.213827	-4.01154
Hnrnpa2b1	1.49678	18.2435	2.37495	0.037665	0.213827	-4.01181
Lhpp	2.02115	17.5869	2.37172	0.0378777	0.214476	-4.01707
Abca8b	1.63559	20.1211	2.36476	0.0383398	0.216245	-4.02838
Nomo1	1.59437	16.3618	2.36403	0.0383885	0.216245	-4.02957
Ap1s2	-2.31268	16.5204	-2.36167	0.0385468	0.216577	-4.0334
Atp5mg	1.00126	21.1247	2.35976	0.0386751	0.216699	-4.0365
Cspg5.1	1.04262	17.4501	2.3584	0.0387673	0.216699	-4.03872
Slc9a3r2	1.16612	18.0745	2.35512	0.0389888	0.21738	-4.04403
Lrrc8c	1.17699	18.1507	2.35017	0.0393264	0.218449	-4.05207
Idh2	1.13102	17.9687	2.34707	0.0395391	0.218449	-4.05709
Atp6v0a1	-0.60182	26.3348	-2.34614	0.0396033	0.218449	-4.0586
Sorcs2	1.18311	19.0286	2.34541	0.0396539	0.218449	-4.05979
Usp12	-1.16161	17.5462	-2.34321	0.0398061	0.218449	-4.06336
Krt17	-1.37817	24.3443	-2.34156	0.0399205	0.218449	-4.06603
Cdc37	-0.580432	20.7927	-2.34151	0.0399237	0.218449	-4.06611
Plxna2	-1.58472	19.3859	-2.34067	0.0399822	0.218449	-4.06747
Nt5c2	0.959034	17.3236	2.3353	0.0403572	0.218701	-4.07616
Hsp90aa1	-0.681973	27.2002	-2.33427	0.0404296	0.218701	-4.07783
Slc6a6	-1.28905	18.1479	-2.33347	0.0404862	0.218701	-4.07913
Diras1	-1.1219	16.7045	-2.33311	0.0405113	0.218701	-4.07971
Krt14	-1.6772	22.2429	-2.33285	0.0405299	0.218701	-4.08014
Rp2	-0.713905	20.3469	-2.3295	0.0407666	0.219435	-4.08555
Mark2	-0.555654	16.808	-2.32609	0.0410093	0.220198	-4.09107
Gnpda2	-0.82928	16.8925	-2.31953	0.041479	0.222172	-4.10166
Tmx2	-0.662717	20.1944	-2.30858	0.042276	0.225886	-4.11935
Thy1	-0.797882	27.5694	-2.3061	0.0424582	0.226238	-4.12334
Sumo2	-0.550783	20.6339	-2.30487	0.0425493	0.226238	-4.12534
Ncs1	-0.925649	20.8015	-2.29357	0.0433917	0.229748	-4.14353
Vtn	-1.52706	18.0788	-2.2932	0.0434202	0.229748	-4.14414
Pdia3	0.79475	25.0274	2.2896	0.0436923	0.230549	-4.14994
Rdh12	-0.700256	23.0617	-2.2884	0.0437832	0.230549	-4.15186
Atp6v1c1	-0.457475	22.7722	-2.28636	0.0439381	0.230807	-4.15514
[truncated: 1,765 more rows]

## Sheet: ST7
Supplementary Table 7	Top 100 differentially expressed genes in retinal cell types. The markers of each cell types were used to perform the gene set enrichment analysis in Figure 5 C and D. p.values < 10-300 are approximated to 0
[truncated: 701 more rows]

[truncated: 4 more sheets: ST8, ST9, ST10, ST11]
